# Supplementary material for: The proteasome biogenesis regulator Rpn4 cooperates with the unfolded protein response to promote ER stress resistance
Source: eLife. 2019 Mar 13;8:e43244. doi: 10.7554/eLife.43244 (PMC6415940; doi:10.7554/eLife.43244)
Supplement: Figure 4—source data 1. [file elife-43244-fig4-data1.xlsx]

## Sheet: Table legends
	Column	Explanation
	Protein IDs	Uniprot identifier(s) of protein(s) contained in the protein group. They are sorted by number of identified peptides in descending order.
	Majority protein IDs	These are the IDs of those proteins that have at least half of the peptides that the leading protein has.
	Protein names	Name(s) of protein(s) contained within the group.
	Gene names	Name(s) of the gene(s) associated to the protein(s) contained within the group.
	id	Unique identifier of each protein group
	Cross-reference (SGD)	SGD identifiers matching the majority protein IDs
	Significant	Significantly changing proteins in a two-sample t-test; FDR=0.01, S0=0.2.
	-LOG(P-value)	The -log10(p-value) fo the two-sample t-test.
	Difference	Difference between the two sample mean values.
	log2 LFQ intensity RPN4_0h_1	Log2(LFQ intensities) from the different samples; NA values are not quantified or removed due to low quantification quality.
	log2 LFQ intensity RPN4_0h_2
	log2 LFQ intensity RPN4_0h_3
	log2 LFQ intensity RPN4_0h_4
	log2 LFQ intensity RPN4_4h_1
	log2 LFQ intensity RPN4_4h_2
	log2 LFQ intensity RPN4_4h_3
	log2 LFQ intensity RPN4_4h_4
	log2 LFQ intensity wt_0h_1
	log2 LFQ intensity wt_0h_2
	log2 LFQ intensity wt_0h_3
	log2 LFQ intensity wt_0h_4
	log2 LFQ intensity wt_4h_1
	log2 LFQ intensity wt_4h_2
	log2 LFQ intensity wt_4h_3
	log2 LFQ intensity wt_4h_4
	normalised log2 fold change wt_0h	Median intensities from four biological replicates were log2-transformed, and normalised by subtraction of the wt_0h value. Data hence show the log2-fold changes relative to wt_0h.
	normalised log2 fold change wt_4h
	normalised log2 fold change RPN4_0h
	normalised log2 fold change RPN4_4h
	Proteasome	Categortical annotations for different functional groups of proteins. These represent the different groups highlighted in the figures based on proteomic data.
	UPR target
	Ribosome
	cytosolic protein folding
	special case
	proteasome assembly
	Razor + unique peptides	The total number of razor + unique peptides associated with the protein group.
	Unique peptides	The total number of unique peptides associated with the protein group (i.e. these peptides are not shared with another protein group).
	Unique + razor sequence coverage [%]	Percentage of the sequence that is covered by the identified unique and razor peptides of the best protein sequence contained in the group.
	Unique sequence coverage [%]	Percentage of the sequence that is covered by the identified unique peptides of the best protein sequence contained in the group.
	Mol. weight [kDa]	Molecular weight of the leading protein sequence contained in the protein group.
	Q-value	Ratio of reverse to forward protein groups
	Score	Protein score which is derived from peptide posterior error probabilities.
	Peptides RPN4_0h_1	Number of peptides quantified in each sample.
	Peptides RPN4_0h_2
	Peptides RPN4_0h_3
	Peptides RPN4_0h_4
	Peptides RPN4_4h_1
	Peptides RPN4_4h_2
	Peptides RPN4_4h_3
	Peptides RPN4_4h_4
	Peptides wt_0h_1
	Peptides wt_0h_2
	Peptides wt_0h_3
	Peptides wt_0h_4
	Peptides wt_4h_1
	Peptides wt_4h_2
	Peptides wt_4h_3
	Peptides wt_4h_4
	MS/MS count RPN4_0h_1	Number of MS/MS counts contributing to the quantification in each sample.
	MS/MS count RPN4_0h_2
	MS/MS count RPN4_0h_3
	MS/MS count RPN4_0h_4
	MS/MS count RPN4_4h_1
	MS/MS count RPN4_4h_2
	MS/MS count RPN4_4h_3
	MS/MS count RPN4_4h_4
	MS/MS count wt_0h_1
	MS/MS count wt_0h_2
	MS/MS count wt_0h_3
	MS/MS count wt_0h_4
	MS/MS count wt_4h_1
	MS/MS count wt_4h_2
	MS/MS count wt_4h_3
	MS/MS count wt_4h_4

## Sheet: Quality filtered Masterdata
Protein IDs	Majority protein IDs	Protein names	Gene names	id	Cross-reference (SGD)	log2 LFQ intensity RPN4_0h_1	log2 LFQ intensity RPN4_0h_2	log2 LFQ intensity RPN4_0h_3	log2 LFQ intensity RPN4_0h_4	log2 LFQ intensity RPN4_4h_1	log2 LFQ intensity RPN4_4h_2	log2 LFQ intensity RPN4_4h_3	log2 LFQ intensity RPN4_4h_4	log2 LFQ intensity wt_0h_1	log2 LFQ intensity wt_0h_2	log2 LFQ intensity wt_0h_3	log2 LFQ intensity wt_0h_4	log2 LFQ intensity wt_4h_1	log2 LFQ intensity wt_4h_2	log2 LFQ intensity wt_4h_3	log2 LFQ intensity wt_4h_4	Razor + unique peptides	Unique peptides	Unique + razor sequence coverage [%]	Unique sequence coverage [%]	Mol. weight [kDa]	Q-value	Score	Peptides RPN4_0h_1	Peptides RPN4_0h_2	Peptides RPN4_0h_3	Peptides RPN4_0h_4	Peptides RPN4_4h_1	Peptides RPN4_4h_2	Peptides RPN4_4h_3	Peptides RPN4_4h_4	Peptides wt_0h_1	Peptides wt_0h_2	Peptides wt_0h_3	Peptides wt_0h_4	Peptides wt_4h_1	Peptides wt_4h_2	Peptides wt_4h_3	Peptides wt_4h_4	MS/MS count RPN4_0h_1	MS/MS count RPN4_0h_2	MS/MS count RPN4_0h_3	MS/MS count RPN4_0h_4	MS/MS count RPN4_4h_1
P00359	P00359	Glyceraldehyde-3-phosphate dehydrogenase 3	TDH3	59	S000003424	39.1952	39.1729	39.1654	39.1362	39.1982	39.3751	39.0559	39.005	38.9444	39.0056	39.2122	39.169	38.9455	39.0583	39.1534	39.016	50	14	96.1	45.2	35.746	0	323.31	36	41	40	41	39	40	43	44	38	41	41	42	40	40	42	40	236	322	341	337	288
P00925	P00925	Enolase 2	ENO2	85	S000001217	38.9022	38.7478	38.79	38.656	38.9101	39.0253	38.7243	38.5477	38.7737	38.8134	38.7891	38.7913	38.8351	38.9047	38.9175	38.77	49	25	91.8	54.2	46.914	0	323.31	37	39	36	33	36	40	37	42	37	38	37	41	38	40	40	42	283	322	290	309	327
P06169	P06169	Pyruvate decarboxylase isozyme 1	PDC1	172	S000004034	38.6092	38.4027	38.5541	38.5509	38.3723	38.4352	38.3605	38.2961	38.7022	38.6012	38.5637	38.627	38.3598	38.2651	38.3842	38.4562	53	39	81.5	70	61.495	0	323.31	38	38	36	38	36	35	34	45	38	39	39	44	37	38	38	39	206	223	218	271	192
P10592	P10592	Heat shock protein SSA2	SSA2	344	S000003947	38.779	38.773	38.899	38.7015	38.5742	38.6638	38.4036	38.3665	37.9842	38.0754	38.0201	38.0494	38.0698	38.0034	38.0492	37.9525	76	16	88.4	29.9	69.469	0	323.31	55	55	52	52	54	56	51	56	47	50	51	54	47	50	54	49	225	249	226	263	201
P00549	P00549	Pyruvate kinase 1	CDC19	71	S000000036	38.2823	38.1757	38.2344	38.161	38.2823	38.3373	38.2063	38.0945	38.2174	38.202	38.1665	38.1424	38.2482	38.2643	38.2814	38.1999	59	56	88.2	86.2	54.544	0	323.31	40	40	40	36	43	43	37	43	39	40	44	45	40	41	46	42	195	228	204	221	207
P00560	P00560	Phosphoglycerate kinase	PGK1	72	S000000605	38.2194	38.2248	38.3149	38.1581	38.2472	38.3882	38.2154	38.1111	37.9874	38.002	38.0273	37.9763	38.1994	38.1872	38.2652	38.1094	54	54	90.9	90.9	44.738	0	323.31	42	45	45	43	44	47	44	45	42	40	42	44	43	42	49	42	136	169	162	209	152
P02994	P02994	Elongation factor 1-alpha	TEF1	107	S000000322;S000006284	38.1675	38.0904	38.1144	38.1953	37.767	37.749	37.8078	37.7262	38.3549	38.2893	38.1472	38.2436	37.9196	37.8227	37.7213	37.8872	55	55	89.3	89.3	50.032	0	323.31	31	37	35	35	34	39	33	35	39	35	40	36	34	35	33	36	179	231	205	280	172
P00330	P00330	Alcohol dehydrogenase 1	ADH1	56	S000005446	37.8162	37.6362	37.6683	37.5316	37.6161	37.5871	37.4663	37.4288	37.6403	37.591	37.6142	37.6424	37.4127	37.4035	37.3605	37.4221	31	22	74.1	51.1	36.849	0	323.31	23	22	23	23	24	25	21	24	23	24	24	24	22	22	23	22	127	135	122	171	109
P14540	P14540	Fructose-bisphosphate aldolase	FBA1	429	S000001543	37.4577	37.4598	37.5132	37.4416	37.5377	37.5723	37.375	37.4326	37.5571	37.5259	37.6285	37.5848	37.4314	37.3974	37.5332	37.1813	40	40	97.5	97.5	39.62	0	323.31	24	28	29	26	28	26	30	27	25	29	26	30	28	27	27	29	118	149	118	134	121
P15108	P15108	ATP-dependent molecular chaperone HSC82	HSC82	450	S000004798	37.6372	37.6144	37.614	37.7165	37.2437	37.2982	37.3351	37.3181	36.9482	36.9996	37.0294	37.057	36.889	36.9126	37.0619	36.961	74	19	73.2	23.7	80.899	0	323.31	49	51	51	47	47	55	45	51	45	52	54	55	45	50	55	46	123	141	135	158	123
P11484	P11484	Heat shock protein SSB1	SSB1	366	S000002388	37.237	37.2071	37.4161	37.3232	36.7631	36.868	36.5188	36.604	37.7215	37.7966	37.7985	37.7231	36.7425	36.8594	36.9661	36.8215	49	3	80.9	10	66.601	0	323.31	34	37	36	33	34	37	36	38	37	38	38	38	34	37	38	35	99	115	120	131	87
P32324	P32324	Elongation factor 2	EFT1	985	S000002793;S000005659	37.2513	37.276	37.2273	37.2365	36.8798	36.9031	36.7134	36.7785	37.4588	37.5314	37.4951	37.5179	36.9655	36.9857	37.0079	36.9768	67	67	80	80	93.288	0	323.31	48	52	50	52	48	46	51	54	51	51	54	55	50	48	52	53	112	132	118	182	106
P00950	P00950	Phosphoglycerate mutase 1	GPM1	90	S000001635	37.2355	37.0926	37.0539	36.9506	37.1646	37.1852	36.9243	36.9498	37.0287	36.8512	36.8902	36.8839	36.9051	36.9784	36.9804	36.9871	31	31	87	87	27.608	0	323.31	26	24	21	21	23	25	21	21	23	24	24	25	21	22	24	19	65	58	64	83	66
P16521	P16521	Elongation factor 3A	YEF3	484	S000004239	36.6057	36.5159	36.6295	36.7449	36.0693	36.071	36.0872	36.1573	37.0459	37.077	37.1206	37.0218	36.1693	36.2224	36.2825	36.2647	74	55	69.7	56.4	115.94	0	323.31	57	53	55	55	60	59	52	55	54	63	65	62	54	58	59	56	111	130	123	146	112
P05694	P05694	5-methyltetrahydropteroyltriglutamate--homocysteine methyltransferase	MET6	147	S000000893	36.6724	36.5177	36.5122	36.4436	36.2402	36.1605	35.9596	35.9748	36.8831	36.7807	36.7939	36.8652	36.0464	36.0085	35.9693	35.9473	58	58	76.9	76.9	85.859	0	323.31	49	51	49	47	47	48	47	48	52	48	50	51	50	48	48	44	86	94	97	98	81
P32589	P32589	Heat shock protein homolog SSE1	SSE1	1104	S000006027	36.6202	36.7108	36.697	36.7253	36.4217	36.4689	36.4946	36.5363	35.8291	35.944	35.8551	35.899	36.1787	36.1683	36.1301	36.2201	64	55	80.4	72.6	77.365	0	323.31	46	45	42	43	44	45	42	49	41	42	46	44	42	46	47	45	91	112	106	115	98
P00942	P00942	Triosephosphate isomerase	TPI1	89	S000002457	36.0887	36.3161	36.1262	36.4413	36.2847	35.9643	36.5583	36.4633	36.3457	36.2692	36.2257	36.2137	36.5305	36.2056	36.147	36.3463	25	25	85.1	85.1	26.795	0	323.31	14	16	17	17	19	19	17	19	16	17	18	19	19	18	19	17	40	47	42	40	50
P12709	P12709	Glucose-6-phosphate isomerase	PGI1	392	S000000400	36.2161	36.1231	36.1429	36.1561	36.4695	36.5115	36.32	36.3232	35.853	35.9881	35.9289	36.0042	36.3352	36.336	36.3325	36.3913	32	32	67.9	67.9	61.298	0	323.31	26	26	28	27	27	26	26	29	26	27	27	29	26	28	27	25	66	75	71	75	64
P39954	P39954	Adenosylhomocysteinase	SAH1	1999	S000000845	36.4455	36.2812	36.346	36.2487	36.1571	36.0809	36.0009	35.9371	36.4668	36.3722	36.3079	36.3601	36.0761	36.0275	35.8314	35.9477	33	33	64.6	64.6	49.125	0	323.31	24	25	24	24	23	26	22	27	24	25	28	29	22	22	26	26	72	75	82	85	58
P10664	P10664	60S ribosomal protein L4-A	RPL4A	350	S000000235	36.1147	36.1454	36.2565	36.1684	35.5096	35.6715	35.6345	35.5257	36.7507	36.8083	36.8608	36.8118	35.7937	35.8299	35.946	35.7658	28	4	64.4	4.4	39.092	0	323.31	19	18	17	17	20	23	18	16	19	22	23	20	17	19	22	18	35	34	30	35	28
P14126	P14126	60S ribosomal protein L3	RPL3	424	S000005589	36.2349	36.137	36.2703	36.1941	35.5192	35.6123	35.5673	35.7868	36.7134	36.5348	36.6394	36.6455	35.7904	35.8931	35.8473	35.7877	35	35	70.5	70.5	43.757	0	323.31	24	23	26	23	22	21	21	26	24	29	27	30	22	25	25	26	50	61	57	89	47
P29453	P29453	60S ribosomal protein L8-B	RPL8B	925	S000003968	36.1502	36.12	36.2609	36.0887	35.5644	35.3841	35.6584	35.536	36.639	36.6867	36.5708	36.4507	35.8717	35.9508	35.8722	35.8657	29	6	79.3	17.2	28.111	0	323.31	22	21	21	20	21	22	19	20	21	24	26	24	20	21	23	21	40	50	46	42	38
P05750	P05750	40S ribosomal protein S3	RPS3	158	S000005122	36.2243	36.1289	36.3801	36.1376	35.6114	35.6697	35.5309	35.3828	36.5213	36.6425	36.6629	36.6561	35.6547	35.7306	35.8234	35.6691	24	24	82.9	82.9	26.502	0	323.31	20	18	18	18	19	19	18	18	18	20	20	20	17	16	19	18	45	49	51	73	39
P19097	P19097	Fatty acid synthase subunit alpha;Acyl carrier;3-oxoacyl-[acyl-carrier-protein] reductase;3-oxoacyl-[acyl-carrier-protein] synthase	FAS2	546	S000006152	35.9272	35.945	36.0352	35.8986	35.8221	35.8205	35.7067	35.7969	36.2183	36.2281	36.2057	36.1963	36.1375	36.181	36.145	36.1011	139	139	75.4	75.4	206.94	0	323.31	100	100	104	100	102	104	96	109	103	106	104	102	101	105	109	105	188	178	199	179	183
P07149	P07149	Fatty acid synthase subunit beta;3-hydroxyacyl-[acyl-carrier-protein] dehydratase;Enoyl-[acyl-carrier-protein] reductase [NADH];[Acyl-carrier-protein] acetyltransferase;[Acyl-carrier-protein] malonyltransferase;S-acyl fatty acid synthase thioesterase	FAS1	207	S000001665	35.8942	35.8829	35.9297	35.9427	35.6952	35.6761	35.6861	35.6965	36.216	36.1987	36.1892	36.1602	36.0947	36.1029	36.1098	36.0239	122	122	70	70	228.69	0	323.31	90	94	92	89	88	85	89	87	94	97	93	96	88	96	95	91	150	173	163	157	148
Q00955	Q00955	Acetyl-CoA carboxylase;Biotin carboxylase	ACC1	3132	S000005299	36.065	36.2857	36.0066	36.1938	35.796	35.8914	35.7555	35.791	36.1351	36.2961	36.046	35.9917	35.8601	35.8389	35.8155	35.6499	153	148	76.6	74.2	250.35	0	323.31	119	122	120	126	117	114	120	128	112	122	121	119	116	121	120	117	201	224	212	231	192
P0CX56;P0CX55	P0CX56;P0CX55	40S ribosomal protein S18-B;40S ribosomal protein S18-A	RPS18B;RPS18A	330	S000002858;S000004488	36.3152	36.2831	36.2957	36.1289	35.555	35.5271	35.3078	35.2648	36.6509	36.5921	36.4602	36.5658	35.6052	35.6295	35.6451	35.491	18	18	76	76	17.037	0	323.31	11	12	12	13	13	14	12	14	12	13	14	14	12	13	14	12	33	47	51	58	34
P38013	P38013	Peroxiredoxin type-2	AHP1	1516	S000004099	36.224	36.2122	35.9885	35.8854	36.2494	36.3307	35.9623	35.9624	35.8661	36.0074	35.4925	35.3848	35.9859	35.8925	35.8083	35.8376	16	16	99.4	99.4	19.114	0	323.31	12	14	13	12	15	15	11	11	10	14	12	13	12	12	13	13	39	51	40	51	48
P38011	P38011	Guanine nucleotide-binding protein subunit beta-like protein	ASC1	1515	S000004722	36.0617	36.1765	36.0026	36.2022	35.5222	35.3386	35.458	35.475	36.5369	36.6352	36.5081	36.448	35.6708	35.6817	35.5686	35.6981	23	23	92.5	92.5	34.805	0	323.31	17	18	17	16	17	18	17	17	19	19	19	20	17	18	18	17	68	76	75	80	65
P34760	P34760	Peroxiredoxin TSA1	TSA1	1323	S000004490	35.5356	35.4916	35.495	35.3485	36.6537	36.7306	36.4665	36.5197	34.9542	35.0516	34.8584	34.9738	36.6923	36.6457	36.7154	36.5374	21	19	84.7	84.7	21.589	0	323.31	12	11	12	11	14	14	15	14	12	11	12	10	15	14	16	14	29	29	34	29	49
P16474	P16474	78 kDa glucose-regulated protein homolog	KAR2	483	S000003571	35.5539	35.4773	35.6309	35.4371	36.8281	36.9058	36.6464	36.6119	34.4159	34.4084	34.5565	34.5444	36.7902	36.8846	37.0362	36.8657	57	57	58.4	58.4	74.467	0	323.31	40	42	40	35	46	52	40	43	35	37	38	38	39	49	51	48	75	67	67	61	102
P60010	P60010	Actin	ACT1	3094	S000001855	36.0564	35.8477	36.0368	35.8597	35.9525	35.9433	35.8326	35.9788	35.7678	35.737	35.7182	35.6937	35.8739	35.9906	35.9608	35.8527	25	25	77.1	77.1	41.689	0	323.31	20	20	19	20	20	21	21	20	20	20	20	20	21	20	20	20	67	99	87	101	82
P23248	P23248	40S ribosomal protein S1-B	RPS1B	680	S000004528	36.0186	35.9895	36.1784	35.8253	35.4197	35.3863	35.2904	35.1849	36.4929	36.605	36.5149	36.4238	35.5548	35.5823	35.6898	35.5266	31	7	79.6	19.2	28.812	0	323.31	24	23	24	22	21	21	22	22	23	21	26	23	21	23	22	20	51	62	57	69	44
P0CX36;P0CX35	P0CX36;P0CX35	40S ribosomal protein S4-B;40S ribosomal protein S4-A	RPS4B;RPS4A	320	S000001246;S000003906	35.9522	35.9775	36.0517	36.2005	35.1581	35.2835	35.5739	35.4376	36.3666	36.2354	36.4432	36.5022	35.5594	35.4242	35.4644	35.6871	29	29	72	72	29.41	0	323.31	23	23	23	22	20	24	23	22	23	25	25	23	22	22	23	22	48	60	52	63	42
P0CS90;P39987	P0CS90	Heat shock protein SSC1, mitochondrial	SSC1	310	S000003806	36.0483	36.1138	36.0659	36.0079	35.9743	36.1163	35.7924	35.7393	35.5362	35.6626	35.6605	35.5902	35.4592	35.5258	35.7196	35.6742	55	55	69.9	69.9	70.627	0	323.31	36	31	37	32	37	38	32	36	29	35	40	37	30	35	36	34	69	71	79	83	70
P05030;P19657	P05030;P19657	Plasma membrane ATPase 1;Plasma membrane ATPase 2	PMA1;PMA2	136	S000002976;S000005957	35.9949	36.0228	35.9885	36.0883	35.5234	35.7051	35.3233	35.1981	36.0905	36.2363	36.104	36.0642	35.5218	35.4741	35.5619	35.503	45	45	51.9	51.9	99.618	0	323.31	33	36	34	33	32	31	31	32	34	35	41	35	33	35	35	34	87	96	94	94	75
P05317	P05317	60S acidic ribosomal protein P0	RPP0	139	S000004332	35.9667	35.8899	35.9246	35.9289	35.3125	35.4016	35.1223	35.1741	36.4051	36.4102	36.324	36.346	35.455	35.5698	35.4278	35.3963	16	16	49	49	33.717	0	323.31	14	14	13	14	13	12	12	15	14	13	15	15	13	13	13	14	35	43	45	49	34
P19882	P19882	Heat shock protein 60, mitochondrial	HSP60	566	S000004249	36.3176	36.2425	36.1838	36.094	35.9994	36.2265	35.8136	35.7556	35.3128	35.2835	35.3369	35.3799	35.2382	35.3205	35.4552	35.2865	51	51	84.4	84.4	60.751	0	323.31	42	41	42	37	42	42	40	41	38	40	44	40	38	40	42	40	78	93	87	78	78
P32905	P32905	40S ribosomal protein S0-A	RPS0A	1202	S000003446	35.886	35.7615	35.9154	35.9023	35.2346	35.3293	35.0677	35.2033	36.3676	36.4113	36.328	36.2879	35.2821	35.2338	35.3456	35.415	16	5	84.5	31.3	28.024	0	323.31	12	12	11	15	10	10	10	14	12	12	13	13	12	11	11	12	34	33	33	45	26
P54115	P54115	Magnesium-activated aldehyde dehydrogenase, cytosolic	ALD6	3068	S000005982	35.6069	35.6675	35.7368	35.609	35.4178	35.4703	35.4823	35.5033	35.9038	35.9464	36.0138	36.0449	35.5241	35.602	35.6113	35.5033	38	38	81.2	81.2	54.414	0	323.31	36	32	35	32	35	35	31	31	35	34	35	35	35	34	34	35	67	67	72	66	68
P25443	P25443	40S ribosomal protein S2	RPS2	792	S000003091	35.7768	35.8509	35.7734	35.816	35.1703	35.0318	35.1477	35.0964	36.2061	36.3202	36.1756	36.1371	35.2142	35.273	35.2388	35.2809	20	20	76.8	76.8	27.449	0	323.31	15	16	16	13	16	14	15	14	15	17	17	19	13	17	14	17	30	32	35	35	26
P06168	P06168	Ketol-acid reductoisomerase, mitochondrial	ILV5	171	S000004347	36.0312	35.9652	35.9718	35.8691	35.6734	35.5822	35.5242	35.5195	35.7583	35.6897	35.7411	35.7362	35.1157	35.1089	35.0519	35.1287	29	29	75.7	75.7	44.368	0	323.31	20	24	21	21	23	22	20	22	22	21	21	21	22	21	21	19	62	79	60	70	63
P0CX54;P0CX53	P0CX54;P0CX53	60S ribosomal protein L12-B;60S ribosomal protein L12-A	RPL12B;RPL12A	329	S000000780;S000002826	35.6992	35.6474	35.8676	35.7497	35.0163	35.1215	35.1226	34.9015	36.1064	36.2126	36.216	36.0525	35.1748	35.3448	35.2935	35.1178	13	13	65.5	65.5	17.822	0	323.31	11	10	11	9	8	10	9	10	9	10	11	12	8	11	10	7	23	23	30	33	22
P04840	P04840	Mitochondrial outer membrane protein porin 1	POR1	134	S000005000	35.9541	35.853	35.7197	35.4747	36.1402	36.2412	35.981	35.9132	34.498	34.5303	34.5257	34.5314	35.7507	35.7098	35.8615	35.825	25	25	94.7	94.7	30.428	0	323.31	16	17	19	14	17	19	17	16	13	14	14	14	17	17	18	15	38	41	41	38	43
P10081	P10081	ATP-dependent RNA helicase eIF4A	TIF1	337	S000001767;S000003674	35.6199	35.5637	35.6778	35.82	35.1541	35.2429	35.254	35.3009	35.8376	35.9158	36.0206	35.8459	35.3374	35.2541	35.211	35.2724	30	30	86.8	86.8	44.697	0	323.31	27	28	28	27	27	27	26	26	26	30	28	27	26	25	28	26	68	74	81	89	65
P38720	P38720	6-phosphogluconate dehydrogenase, decarboxylating 1	GND1	1737	S000001226	35.4231	35.3993	35.3617	35.3575	35.4435	35.3801	35.4174	35.4808	35.4805	35.4625	35.3775	35.4692	35.7585	35.7959	35.687	35.8171	38	28	85.1	62.4	53.543	0	323.31	31	30	30	29	34	32	32	31	29	31	32	33	30	28	32	30	66	61	58	64	75
P26786	P26786	40S ribosomal protein S7-A	RPS7A	862	S000005622	35.7355	35.7532	35.8026	35.5845	34.9871	35.1118	34.8617	34.9985	36.1394	36.1695	36.136	36.1228	35.1708	35.2542	35.1491	35.0419	19	10	76.3	50	21.622	0	323.31	13	14	12	12	12	14	12	13	13	14	16	13	11	12	14	11	18	22	21	22	19
P0CX52;P0CX51	P0CX52;P0CX51	40S ribosomal protein S16-B;40S ribosomal protein S16-A	RPS16B;RPS16A	328	S000002241;S000004751	35.4508	35.5894	35.8235	35.7175	34.9605	35.1823	34.924	34.8912	36.0041	36.1891	36.3126	36.2136	35.0184	35.1501	35.3219	35.2454	16	16	76.2	76.2	15.847	0	203.81	12	11	11	11	12	12	10	10	12	13	14	15	10	11	12	9	21	19	19	22	18
P10591	P10591	Heat shock protein SSA1	SSA1	343	S000000004	36.1755	36.2144	36.2597	36.1522	36.1444	36.3186	35.915	36.172	34.0687	34.2212	34.191	34.1545	35.4305	35.4104	35.469	35.5305	18	17	29.9	29.9	69.656	0	323.31	54	56	54	52	55	57	51	55	47	49	49	52	49	51	57	49	63	73	70	69	66
P23301;P19211	P23301	Eukaryotic translation initiation factor 5A-1	HYP2	688	S000000760	35.5649	35.3647	35.5462	35.5557	35.4002	35.1203	35.1608	35.5203	35.7526	35.6539	35.6454	35.7243	35.3214	35.194	35.1758	35.2731	16	16	87.9	87.9	17.114	0	323.31	11	12	12	11	11	11	12	10	12	12	14	12	11	11	12	12	43	57	57	67	46
P05737	P05737	60S ribosomal protein L7-A	RPL7A	148	S000003044	35.4579	35.5605	35.5747	35.5239	34.8252	34.9199	34.9809	34.8946	36.1038	36.0343	36.0194	36.0984	35.1895	35.2579	35.0702	35.1295	17	1	63.9	3.7	27.638	0	218.4	12	12	12	12	12	12	11	14	14	13	12	15	11	13	13	13	18	23	27	30	19
P14832	P14832	Peptidyl-prolyl cis-trans isomerase	CPR1	441	S000002562	35.3897	35.389	35.4499	35.1485	35.7811	35.6962	35.52	35.2997	34.9872	34.974	34.9858	35.0287	35.5942	35.5536	35.7495	35.5536	16	14	71	63	17.39	0	323.31	11	11	12	11	13	13	11	13	10	12	13	13	11	13	13	12	38	44	45	57	48
P0CX46;P0CX45	P0CX46;P0CX45	60S ribosomal protein L2-B;60S ribosomal protein L2-A	RPL2B;RPL2A	325	S000001280;S000002104	35.374	35.4617	35.5818	35.8018	34.7109	34.6259	34.9595	34.9982	35.9794	35.9048	36.1122	36.128	35.1527	35.0109	34.9391	35.2142	18	18	62.2	62.2	27.408	0	323.31	17	17	16	14	16	15	15	13	17	18	17	17	14	16	16	13	34	31	40	35	31
P17967	P17967	Protein disulfide-isomerase	PDI1	521	S000000548	34.562	34.7482	34.6347	34.5063	36.1692	36.2142	36.0294	35.9967	34.2509	34.3499	34.3698	34.2978	36.3188	36.4643	36.4336	36.3803	37	37	81.8	81.8	58.226	0	323.31	27	28	26	26	32	33	32	34	27	27	27	26	32	31	32	31	50	52	50	56	97
P04807	P04807	Hexokinase-2	HXK2	131	S000003222	35.1058	35.1617	35.1357	35.0453	35.5654	35.6198	35.4208	35.4419	35.1623	35.1626	35.2219	35.0471	35.6836	35.6467	35.7008	35.5849	34	31	84.2	80.7	53.942	0	323.31	29	25	27	25	27	24	25	26	27	27	27	28	28	26	27	26	79	85	80	74	82
P41277	P41277	Glycerol-1-phosphate phosphohydrolase 1	GPP1	2280	S000001315	35.4136	35.369	35.3278	35.3568	35.4607	35.3139	35.2866	35.5324	35.3615	35.28	35.1353	35.3807	35.3096	35.2843	35.06	35.2526	25	17	79.6	56	27.947	0	323.31	18	17	18	18	18	19	17	18	19	17	19	17	15	18	19	18	32	35	34	39	30
P32471	P32471	Elongation factor 1-beta	EFB1	1048	S000000003	35.5438	35.4024	35.5723	35.6672	35.0627	35.1812	35.0449	35.0479	35.5997	35.7087	35.6369	35.7383	34.9707	34.8328	34.8692	34.8207	17	17	73.8	73.8	22.627	0	323.31	13	13	12	13	12	12	14	12	14	13	13	13	15	14	13	12	30	51	50	54	29
P29311	P29311	Protein BMH1	BMH1	922	S000000979	35.3102	35.2265	35.1033	34.9657	35.707	35.7188	35.2411	35.4075	35.1503	34.9658	34.9725	34.9006	35.394	35.4355	35.4876	35.3597	24	8	83.9	37.5	30.091	0	323.31	16	17	20	17	18	20	16	19	18	18	20	19	16	20	20	19	50	55	63	53	59
P26321	P26321	60S ribosomal protein L5	RPL5	849	S000006052	35.3713	35.4533	35.3181	35.4738	34.7157	34.6537	34.7269	34.9186	35.8182	36.0767	35.8432	35.9016	34.8549	34.9825	34.8761	35.016	22	22	73.4	73.4	33.714	0	323.31	12	14	14	14	14	15	15	15	14	15	17	18	11	14	14	14	34	35	35	37	32
Q3E754	Q3E754	40S ribosomal protein S21-B	RPS21B	4273	S000003672	35.3568	35.3289	35.634	35.4532	34.8259	34.8468	34.7449	34.7774	35.7375	35.7767	35.8976	35.9105	34.757	34.8936	34.9402	34.8427	11	1	86.2	18.4	9.7597	0	209.94	8	8	8	8	8	10	8	7	8	8	11	9	8	8	10	8	25	24	18	22	19
P41940	P41940	Mannose-1-phosphate guanyltransferase	PSA1	2315	S000002213	34.9313	34.9064	35.0047	35.0042	35.3129	35.2358	35.3539	35.4276	35.3265	35.2185	35.2344	35.2939	35.4664	35.233	35.2962	35.3606	24	24	67.6	67.6	39.565	0	323.31	17	16	15	15	18	18	17	15	18	17	14	16	18	17	17	18	27	35	29	38	36
P46990	P46990	60S ribosomal protein L17-B	RPL17B	2461	S000003713	35.2543	35.3301	35.3176	35.2698	34.6848	34.7466	34.786	34.8226	35.9729	35.7562	35.875	35.9065	34.8868	34.7893	34.9401	34.9104	13	1	55.4	5.4	20.551	0	323.31	10	7	10	7	8	9	7	8	9	11	10	12	6	10	10	9	26	17	23	25	21
P05759;P0CH09;P0CH08;P0CG63	P05759;P0CH09;P0CH08;P0CG63	Ubiquitin-40S ribosomal protein S31;Ubiquitin;40S ribosomal protein S31;Ubiquitin-60S ribosomal protein L40;Ubiquitin;60S ribosomal protein L40;Polyubiquitin;Ubiquitin	RPS31;RPL40B;RPL40A;UBI4	161	S000001410;S000001802;S000003962;S000004157	35.2031	35.115	35.3485	35.0453	35.0789	35.2405	35.2345	34.8286	35.2894	35.508	35.4555	35.4125	34.8071	35.1209	34.9578	34.846	14	14	64.5	64.5	17.216	0	224.46	9	9	9	9	9	8	10	11	9	9	9	11	9	10	9	9	28	28	30	33	27
P0CX38;P0CX37	P0CX38;P0CX37	40S ribosomal protein S6-B;40S ribosomal protein S6-A	RPS6B;RPS6A	321	S000000385;S000006011	35.51	35.2764	35.3337	35.3488	34.6785	34.6324	34.682	34.5057	35.76	35.7598	35.7017	35.7358	34.8763	34.8526	34.736	34.7258	17	17	50	50	26.996	0	224.07	13	13	13	14	12	13	13	13	14	13	15	13	13	12	12	13	25	29	26	30	25
P05738	P05738	60S ribosomal protein L9-A	RPL9A	149	S000003115	35.364	35.1853	35.2709	35.4776	34.6034	34.4536	34.6341	34.6008	35.8442	35.689	35.7052	35.7891	34.9851	34.8776	34.681	34.8572	22	5	80.1	18.8	21.569	0	323.31	12	12	13	12	11	11	12	12	14	12	19	14	12	11	13	12	27	33	29	42	20
P19358	P19358	S-adenosylmethionine synthase 2	SAM2	552	S000002910	35.1866	35.3101	35.3192	35.2355	34.9619	34.8765	34.9771	34.9834	35.227	35.3432	35.4171	35.5287	34.7963	34.9501	34.7822	34.9459	35	19	89.8	51.8	42.255	0	323.31	27	27	25	25	28	27	25	28	25	30	28	28	28	25	28	26	50	54	47	62	48
P26783	P26783	40S ribosomal protein S5	RPS5	859	S000003884	35.3847	35.1996	35.4302	35.29	34.4946	34.52	34.6741	34.4618	35.7833	35.7827	35.8186	35.7195	34.8222	34.691	34.803	34.8815	17	17	82.2	82.2	25.038	0	323.31	12	12	13	14	12	12	14	13	10	12	12	13	12	11	12	12	21	23	21	36	21
P06367	P06367	40S ribosomal protein S14-A	RPS14A	181	S000000627	35.422	35.3346	35.439	35.2972	34.6058	34.541	34.5989	34.538	35.7444	35.6779	35.6493	35.6767	34.827	34.9138	34.6823	34.7737	15	2	75.9	5.8	14.536	0	323.31	11	12	12	11	12	13	9	10	12	13	14	13	10	13	13	11	30	36	33	38	28
P00830	P00830	ATP synthase subunit beta, mitochondrial	ATP2	80	S000003882	35.1389	35.1675	35.0773	35.0257	35.2583	35.3504	35.1466	35.1619	34.8796	34.8808	34.8546	34.8192	35.1672	35.2358	35.2509	35.1555	36	36	80.4	80.4	54.793	0	323.31	28	25	22	26	26	25	26	28	28	26	25	30	25	25	27	27	57	58	51	52	53
P07281;P07280	P07281;P07280	40S ribosomal protein S19-B;40S ribosomal protein S19-A	RPS19B;RPS19A	240	S000005246;S000005481	35.347	35.2671	35.1172	35.261	34.585	34.8468	34.5429	34.6918	35.7413	35.6878	35.6923	35.8534	34.7789	34.7328	34.7011	34.6662	12	12	65.3	65.3	15.891	0	304.02	10	10	10	8	9	10	9	8	10	11	10	9	9	10	10	10	22	27	26	27	17
P40212	P40212	60S ribosomal protein L13-B	RPL13B	2110	S000004750	35.2518	35.0933	35.3776	35.3569	34.4384	34.708	34.5793	34.7689	35.634	35.7122	35.706	35.6615	34.7195	34.7832	34.8244	34.6961	15	2	57.3	17.6	22.525	0	323.31	10	11	10	10	10	11	9	11	11	12	13	12	10	10	11	9	16	27	21	25	17
P07262	P07262	NADP-specific glutamate dehydrogenase 1	GDH1	226	S000005902	35.5709	35.4794	35.3733	35.1132	35.1312	35.2147	34.8159	34.7362	35.1818	35.2242	35.1709	35.1005	34.7049	34.8465	34.8312	34.7203	35	27	82.2	64.3	49.569	0	323.31	26	30	28	29	29	30	29	28	28	26	29	30	28	28	27	28	49	62	55	63	43
P38701	P38701	40S ribosomal protein S20	RPS20	1723	S000001007	35.0378	35.1652	35.2983	35.3388	34.5251	34.5378	34.7351	34.8005	35.5677	35.5732	35.7278	35.7124	34.6338	34.7571	34.8934	34.8041	13	13	76	76	13.907	0	323.31	11	10	11	11	11	11	11	10	11	11	10	10	11	10	11	10	24	37	32	35	30
P05755	P05755	40S ribosomal protein S9-B	RPS9B	159	S000000393	35.3159	35.225	35.1703	35.0341	34.5794	34.5997	34.6466	34.2515	35.6375	35.7586	35.9116	35.7165	34.6892	34.8186	34.9107	34.6903	17	2	58.5	8.2	22.298	0	115.58	14	14	16	14	13	15	13	14	12	15	15	15	15	14	15	15	27	31	29	31	21
P48589	P48589	40S ribosomal protein S12	RPS12	2611	S000005896	35.3064	35.2552	35.128	35.2922	34.6129	34.521	34.5754	34.7811	35.6604	35.6832	35.3258	35.5255	34.8461	34.8512	34.693	34.6479	11	11	88.1	88.1	15.471	0	323.31	8	9	9	9	9	9	9	7	9	9	9	9	8	9	9	9	34	33	37	31	29
P00924	P00924	Enolase 1	ENO1	84	S000003486	35.0621	34.9471	34.7888	34.4135	36.0489	35.997	35.7141	35.709	33.6646	33.4011	33.6923	33.6101	35.8659	35.7221	35.8247	35.7737	20	20	48.7	48.7	46.816	0	323.31	28	29	29	26	31	32	30	35	27	27	29	30	29	31	33	34	28	31	26	27	39
P31539	P31539	Heat shock protein 104	HSP104	967	S000003949	35.5654	35.5191	35.5372	35.2905	35.8292	35.9215	35.7467	35.6479	33.1863	33.1009	33.2862	33.3103	35.4291	35.3981	35.5302	35.5116	84	83	75.2	75.2	102.03	0	323.31	56	59	64	59	62	64	56	62	43	38	46	44	55	59	63	62	90	95	97	86	98
P0CX44;P0CX43	P0CX44;P0CX43	60S ribosomal protein L1-B;60S ribosomal protein L1-A	RPL1B;RPL1A	324	S000003103;S000006141	35.0722	35.3145	35.2228	35.1919	34.4288	34.4058	34.5822	34.5451	35.5379	35.6011	35.5264	35.5402	34.6515	34.8063	34.4754	34.8101	18	18	63.1	63.1	24.485	0	224.42	14	13	13	13	13	13	11	14	15	15	12	14	13	13	13	14	31	35	34	42	26
P05739	P05739	60S ribosomal protein L6-B	RPL6B	150	S000004440	35.2322	35.125	35.2649	34.9754	34.5567	34.5931	34.3358	34.3353	35.6582	35.6485	35.6562	35.5812	34.6375	34.7581	34.7064	34.5201	17	11	73.3	40.3	19.986	0	257.38	15	13	13	14	15	14	13	14	14	15	14	14	13	14	12	13	28	34	32	32	24
Q08245	Q08245	Protein ZEO1	ZEO1	3860	S000005469	35.0178	35.0133	35.1338	35.185	34.7388	34.8444	35.1554	35.1826	35.1599	34.9577	35.1139	35.0763	34.6993	34.768	34.5228	34.9244	20	20	77.9	77.9	12.589	0	323.31	14	13	12	9	15	15	11	8	10	12	16	15	10	14	17	12	28	29	22	18	31
P26785	P26785	60S ribosomal protein L16-B	RPL16B	861	S000005013	35.0277	35.0986	35.1096	35.1821	34.3567	34.6713	34.407	34.5563	35.3675	35.3705	35.6865	35.602	34.4088	34.7246	34.7001	34.6239	18	12	63.1	48	22.249	0	227.98	14	14	13	14	13	12	15	12	13	13	18	17	10	13	15	11	26	23	23	27	18
P39015	P39015	Suppressor protein STM1	STM1	1907	S000004140	35.1312	35.1599	35.2687	35.1651	34.5573	34.3952	34.4469	34.5194	35.5431	35.4897	35.4026	35.3794	34.6176	34.7155	34.5059	34.5486	27	27	67.8	67.8	29.995	0	323.31	21	22	21	21	20	18	19	21	20	20	22	23	18	22	18	20	40	42	45	49	38
P17255	P17255	V-type proton ATPase catalytic subunit A;Endonuclease PI-SceI	VMA1	506	S000002344	35.0007	34.873	35.0037	34.8975	34.8274	34.8258	34.8083	34.721	35.1356	35.0022	35.1047	35.0744	34.891	34.7822	34.804	34.8306	76	76	75.9	75.9	118.64	0	323.31	53	55	50	56	53	49	53	54	51	56	52	58	56	54	56	57	79	82	81	81	86
P35691	P35691	Translationally-controlled tumor protein homolog	TMA19	1353	S000001539	35.1585	35.0242	35.0532	34.8972	34.7902	34.8278	34.4569	34.3316	35.3598	35.5394	35.4692	35.4282	34.4153	34.6389	34.6813	34.4495	12	12	45.5	45.5	18.741	0	203.63	9	9	10	10	8	10	9	8	8	8	12	10	8	10	10	10	14	19	15	21	15
P23254	P23254	Transketolase 1	TKL1	681	S000006278	35.045	34.9166	34.9253	34.7758	34.7548	34.7148	34.7108	34.595	35.1356	35.127	35.1171	35.1023	34.74	34.9386	34.7949	34.8354	43	43	82.5	82.5	73.805	0	323.31	27	27	28	29	26	28	29	32	30	28	28	32	29	26	30	30	47	43	51	61	47
P16861	P16861	ATP-dependent 6-phosphofructokinase subunit alpha	PFK1	494	S000003472	34.9731	34.9699	34.9515	34.9372	34.8558	34.886	34.8363	34.8534	34.9736	35.0209	34.9201	34.8913	34.8419	34.776	34.7203	34.8151	76	75	80.3	79.4	107.97	0	323.31	54	52	51	57	48	48	56	61	54	53	59	55	56	52	59	54	95	97	100	97	76
P05756	P05756	40S ribosomal protein S13	RPS13	160	S000002471	35.2136	35.0057	35.1064	34.9305	34.4001	34.4601	34.3724	34.1823	35.6267	35.5011	35.4769	35.536	34.5254	34.5307	34.6866	34.6225	11	11	66.2	66.2	17.029	0	128.11	9	9	10	9	10	8	7	9	10	10	11	8	8	10	9	9	23	24	24	24	21
P53221	P53221	60S ribosomal protein L26-B	RPL26B	2818	S000003266	35.0068	34.8974	35.0968	35.069	34.3649	34.5753	34.3546	34.2452	35.5882	35.5869	35.4964	35.5914	34.4162	34.5832	34.595	34.5413	12	1	63.8	7.9	14.235	0	211.96	8	8	9	8	7	9	7	9	8	9	9	10	6	8	9	8	13	12	17	15	9
P00445	P00445	Superoxide dismutase [Cu-Zn]	SOD1	67	S000003865	35.0218	35.0988	35.0086	35.1404	34.6621	34.8554	34.6602	34.6661	35.1331	34.9907	35.2423	35.1158	34.6206	34.4936	34.6798	34.579	19	19	93.5	93.5	15.854	0	323.31	13	15	14	13	15	15	13	16	14	15	16	14	12	15	14	15	23	26	25	24	25
P0CX24;P0CX23	P0CX24;P0CX23	60S ribosomal protein L20-B;60S ribosomal protein L20-A	RPL20B;RPL20A	314	S000004855;S000005839	35.0265	35.1183	35.0908	34.8742	34.4004	34.4912	34.3725	34.1026	35.45	35.5141	35.57	35.4306	34.4846	34.71	34.7437	34.4658	12	12	54.7	54.7	20.437	0	267.19	10	9	9	9	10	8	9	9	10	10	12	10	8	9	10	9	31	28	29	29	24
P00817	P00817	Inorganic pyrophosphatase	IPP1	79	S000000215	34.935	34.8325	34.8662	34.9579	34.9086	34.889	34.627	34.7745	34.9373	34.9629	35.0389	34.966	34.7122	34.7892	34.8378	34.7481	23	23	78.7	78.7	32.299	0	323.31	19	19	19	17	20	20	18	14	19	20	20	19	17	18	20	20	36	34	42	33	35
Q08745;P46784	Q08745;P46784	40S ribosomal protein S10-A;40S ribosomal protein S10-B	RPS10A;RPS10B	2436	S000004843;S000005819	35.1149	35.0458	35.0597	35.0682	34.4879	34.3637	34.2726	34.2667	35.4388	35.3606	35.4672	35.5543	34.4454	34.5158	34.7377	34.5572	8	8	57.1	57.1	12.739	0	145.02	6	5	5	5	4	4	4	4	6	5	8	7	4	4	5	4	8	13	12	11	3
P41805	P41805	60S ribosomal protein L10	RPL10	2292	S000004065	34.9771	34.9999	35.0537	35.1529	34.1951	34.2994	34.4269	34.5722	35.4984	35.4197	35.2958	35.4349	34.5451	34.5986	34.5211	34.6655	25	25	70.6	70.6	25.361	0	323.31	17	14	15	14	18	18	14	17	16	17	19	19	14	16	19	16	30	25	32	37	24
P15019	P15019	Transaldolase	TAL1	449	S000004346	34.6609	34.5322	34.5856	34.4555	35.0763	35.173	34.8694	34.7802	34.6377	34.6356	34.5739	34.6015	35.1834	35.1123	35.2733	35.1286	30	29	72.8	70.4	37.036	0	289.24	23	23	21	19	25	24	20	23	22	24	19	20	23	22	23	21	39	38	32	32	41
P0C2H7;P0C2H6	P0C2H7;P0C2H6	60S ribosomal protein L27-B;60S ribosomal protein L27-A	RPL27B;RPL27A	298	S000001052;S000002879	34.9918	34.9701	34.9866	34.9663	34.3816	34.3792	34.3925	34.1845	35.4733	35.3121	35.4188	35.322	34.5756	34.5957	34.2759	34.7378	12	12	53.7	53.7	15.505	0	323.31	10	10	9	8	9	8	8	9	11	10	9	9	8	9	9	8	18	18	24	22	21
P04147	P04147	Polyadenylate-binding protein, cytoplasmic and nuclear	PAB1	120	S000000967	34.8962	34.7582	34.9252	34.9865	34.4156	34.3186	34.4945	34.4484	35.3038	35.2264	35.1504	35.2299	34.6039	34.6262	34.5318	34.7232	39	39	69.7	69.7	64.343	0	323.31	36	35	35	31	34	31	33	30	33	35	36	34	33	35	32	32	49	54	63	41	45
P00358	P00358	Glyceraldehyde-3-phosphate dehydrogenase 2	TDH2	58	S000003769	34.6853	34.7112	34.5953	34.7353	35.0403	34.8915	35.1395	35.2614	34.3149	34.3766	34.4004	34.3834	34.8098	35.1786	34.8504	34.972	9	8	39.2	31.9	35.846	0	323.31	29	36	34	37	33	34	38	39	32	34	34	36	34	35	35	35	29	36	33	29	48
P02400	P02400	60S acidic ribosomal protein P2-beta	RPP2B	101	S000002790	34.6439	34.7006	34.8953	35.247	34.2431	34.356	34.6397	34.4229	35.3753	35.3375	35.1983	35.2214	34.6786	34.5114	34.3057	34.5491	11	11	86.4	86.4	11.05	0	323.31	8	9	8	8	8	8	9	9	10	8	10	9	8	9	8	8	19	25	22	23	16
P36008	P36008	Elongation factor 1-gamma 2	TEF4	1375	S000001564	34.8948	34.9072	34.8357	34.7959	34.3982	34.4385	34.0509	34.1098	35.44	35.5249	35.4043	35.3771	34.4958	34.546	34.6074	34.4132	28	28	55.1	55.1	46.52	0	323.31	22	22	22	24	23	23	24	21	24	23	26	28	23	25	24	24	33	33	31	37	22
P0CX32;P0CX31	P0CX32;P0CX31	40S ribosomal protein S24-B;40S ribosomal protein S24-A	RPS24B;RPS24A	318	S000000876;S000001331	34.9299	34.7707	35.0523	34.8902	34.2819	34.3128	34.307	34.1565	35.2619	35.3672	35.4053	35.2981	34.4144	34.5261	34.6473	34.4279	11	11	68.9	68.9	15.329	0	91.102	8	8	8	8	9	9	7	7	8	8	10	10	7	8	9	8	17	24	20	22	16
P14127;P02407	P14127;P02407	40S ribosomal protein S17-B;40S ribosomal protein S17-A	RPS17B;RPS17A	103	S000002855;S000004486	34.8075	34.8534	35.1058	34.8889	34.2408	34.4118	34.1398	34.1373	35.2482	35.2687	35.4883	35.3785	34.3626	34.5193	34.627	34.3998	14	14	71.3	71.3	15.803	0	113.5	10	10	11	11	10	10	10	10	10	10	10	11	10	10	10	10	23	24	30	33	21
P39676	P39676	Flavohemoprotein	YHB1	1947	S000003466	35.2594	35.2832	35.2583	35.1949	34.5398	34.491	34.4008	34.4747	35.1333	35.1699	35.1859	35.0502	34.0841	34.0621	34.0179	34.0127	25	25	73.9	73.9	44.646	0	323.31	20	22	21	19	21	21	22	21	21	22	21	21	20	20	20	20	65	75	71	71	59
P15705	P15705	Heat shock protein STI1	STI1	467	S000005553	35.2321	35.2566	35.3415	35.2487	34.8354	35.0199	34.8014	34.8692	34.2654	34.21	34.3224	34.2647	34.3625	34.3538	34.417	34.4046	60	60	77.6	77.6	66.264	0	323.31	39	38	39	33	38	42	37	40	32	35	42	33	31	35	40	34	68	72	68	57	73
P0CX40;P0CX39	P0CX40;P0CX39	40S ribosomal protein S8-B;40S ribosomal protein S8-A	RPS8B;RPS8A	322	S000000168;S000000904	34.8111	34.8123	34.9818	34.5165	34.3952	33.9765	34.2495	33.7093	35.2338	35.3708	35.3008	35.2889	34.6895	34.7005	34.7401	34.1789	12	12	55	55	22.489	0	323.31	6	8	8	5	7	7	8	5	7	9	10	8	7	8	9	8	12	16	19	14	15
P0C2H8	P0C2H8	60S ribosomal protein L31-A	RPL31A	299	S000002233	34.7658	34.7997	34.845	34.8382	34.0984	34.351	34.0759	34.1094	35.0771	35.3553	35.4027	35.3799	34.3415	34.4049	34.6425	34.4065	15	2	71.7	17.7	12.953	0	177.19	8	8	7	6	6	9	6	8	7	10	9	11	7	8	8	8	16	19	13	17	14
Q02753	Q02753	60S ribosomal protein L21-A	RPL21A	3192	S000000395	35.0022	34.8453	35.0497	34.7219	34.3231	34.1969	34.107	34.051	35.3897	35.3631	35.0856	35.1389	34.5789	34.4855	34.2984	34.2414	10	2	53.1	13.8	18.242	0	71.22	6	7	7	7	8	7	7	7	8	7	9	7	8	8	7	8	8	12	8	15	9
P16862	P16862	ATP-dependent 6-phosphofructokinase subunit beta	PFK2	495	S000004818	34.7819	34.812	34.7936	34.7028	34.5816	34.6626	34.6454	34.6041	34.787	34.7564	34.7687	34.796	34.4812	34.5662	34.5023	34.5581	51	51	67.2	67.2	104.62	0	323.31	48	42	45	43	43	42	42	45	43	45	46	43	44	44	44	41	78	78	72	78	75
P07251	P07251	ATP synthase subunit alpha, mitochondrial	ATP1	217	S000000195	34.7166	34.6484	34.6504	34.6457	34.82	34.9096	34.6984	34.6836	34.3813	34.4305	34.3724	34.4363	34.8029	34.7156	34.79	34.6816	35	35	66.8	66.8	58.607	0	323.31	26	25	27	26	24	23	27	26	23	25	24	26	26	27	26	25	37	41	41	45	36
P52910;Q01574	P52910	Acetyl-coenzyme A synthetase 2	ACS2	2694	S000004143	34.6862	34.7277	34.5971	34.6917	34.5304	34.5069	34.5702	34.6849	34.7671	34.6736	34.668	34.61	34.7208	34.6057	34.5351	34.5959	44	44	77	77	75.491	0	323.31	37	33	35	38	34	34	37	35	36	38	35	35	37	34	34	38	58	62	65	67	59
P07283	P07283	Phosphomannomutase	SEC53	241	S000001849	34.555	34.4774	34.5743	34.5407	34.8122	34.803	34.6659	34.7616	34.4438	34.4628	34.4899	34.5709	34.6958	34.7373	34.6478	34.6821	23	23	79.1	79.1	29.063	0	323.31	19	19	19	18	21	19	18	19	17	19	21	19	19	19	21	20	40	39	34	35	34
P46655	P46655	Glutamate--tRNA ligase, cytoplasmic	GUS1	2421	S000003214	34.6699	34.6657	34.6737	34.6845	34.3969	34.4463	34.3902	34.4067	34.7064	34.7759	34.7931	34.8292	34.4632	34.4971	34.5234	34.5264	59	59	72	72	80.842	0	323.31	42	43	40	44	43	42	44	44	45	47	49	44	43	43	42	43	60	64	66	74	60
P03965	P03965	Carbamoyl-phosphate synthase arginine-specific large chain	CPA2	113	S000003870	34.8196	34.9793	34.6579	34.913	34.6286	34.6978	34.296	34.4577	34.6464	35.0006	34.7794	34.6319	34.1869	34.3144	34.3918	33.9837	61	61	63.6	63.6	123.91	0	323.31	52	51	48	54	52	54	53	45	52	53	51	52	52	54	54	48	83	94	76	84	92
P38711;P35997	P38711;P35997	40S ribosomal protein S27-B;40S ribosomal protein S27-A	RPS27B;RPS27A	1369	S000001063;S000001639	34.9263	34.9167	34.7297	34.6527	34.1693	34.1999	33.9257	34.0825	35.2566	35.1258	35.1609	35.1144	34.1379	34.3333	34.37	34.1597	6	6	48.8	48.8	8.8653	0	93.012	6	5	5	6	5	6	6	6	6	6	6	6	6	5	5	5	10	11	11	14	8
P0CX48;P0CX47	P0CX48;P0CX47	40S ribosomal protein S11-B;40S ribosomal protein S11-A	RPS11B;RPS11A	326	S000000252;S000002432	34.7594	34.7694	34.9784	34.6096	34.1446	34.0456	34.0242	33.7518	35.1836	35.498	35.0712	35.0783	34.3061	34.4634	34.4478	34.1116	13	13	66.7	66.7	17.749	0	122.63	11	11	12	10	11	9	10	9	11	12	11	11	12	12	12	9	18	19	22	23	18
Q3E757;P0C0W9	Q3E757;P0C0W9	60S ribosomal protein L11-B;60S ribosomal protein L11-A	RPL11B;RPL11A	297	S000003317;S000006306	34.7009	34.7842	34.6775	34.8082	34.155	34.3361	34.0889	34.1929	35.0072	35.2369	35.0214	35.1387	34.1539	34.2298	34.2078	34.1623	16	16	75.9	75.9	19.749	0	270.86	7	10	9	9	7	10	9	10	10	10	10	11	9	9	11	7	19	32	27	34	19
Q3E7Y3;P0C0W1	Q3E7Y3;P0C0W1	40S ribosomal protein S22-B;40S ribosomal protein S22-A	RPS22B;RPS22A	296	S000003726;S000004359	34.8062	34.6895	34.7843	34.7822	33.8464	33.9731	34.0725	34.2038	35.2714	35.1067	34.8208	35.1314	34.5593	34.1197	34.0008	34.3219	10	10	74.6	74.6	14.626	0	323.31	6	7	7	7	7	7	7	8	7	7	8	7	6	7	7	7	26	35	27	45	19
P05319	P05319	60S acidic ribosomal protein P2-alpha	RPP2A	141	S000005399	34.6976	34.6936	34.7248	34.6816	34.2652	34.0716	33.9791	34.1632	35.1094	35.1488	34.9431	35.0029	34.0768	34.2145	34.1212	34.1714	5	5	79.2	79.2	10.746	0	218.16	5	5	5	5	5	5	5	5	5	5	5	5	5	5	5	5	18	24	21	24	18
P38934	P38934	Nuclear segregation protein BFR1	BFR1	1869	S000005724	34.1756	34.1918	34.1038	34.1266	34.8068	34.8154	34.7905	34.7417	33.8981	33.9707	33.9728	33.9114	35.06	35.1044	35.2165	35.0002	47	47	66.4	66.4	54.639	0	323.31	28	29	28	28	35	34	32	30	29	28	29	31	28	32	39	32	34	37	41	35	50
P38754;P36105	P38754;P36105	60S ribosomal protein L14-B;60S ribosomal protein L14-A	RPL14B;RPL14A	1752	S000000993;S000001489	34.7187	34.5727	34.7666	34.5621	34.0676	34.1382	33.9115	33.827	35.0059	35.1548	35.1447	35.1017	34.1133	34.216	34.2881	34.2308	12	12	57.2	57.2	15.153	0	239.2	11	10	11	10	10	11	11	11	11	11	11	12	11	11	11	11	23	34	31	40	19
P37291	P37291	Serine hydroxymethyltransferase, cytosolic	SHM2	1500	S000004048	34.8085	34.6609	34.8038	34.5616	34.6221	34.608	34.5089	34.4062	34.6892	34.6075	34.611	34.5193	34.0741	33.9951	34.1048	33.9047	34	33	77.6	76.1	52.218	0	323.31	31	33	29	30	30	27	29	29	32	31	30	29	31	31	27	30	47	53	51	49	53
P19414	P19414	Aconitate hydratase, mitochondrial	ACO1	553	S000004295	34.6417	34.6492	34.5502	34.458	34.8136	34.6448	34.7381	34.6253	34.0925	34.0219	33.9999	34.1958	34.5001	34.4278	34.3717	34.6297	53	51	73.3	72.4	85.367	0	323.31	38	40	38	37	35	34	41	44	33	33	38	38	37	35	35	38	64	80	62	69	59
P0C2I9	P0C2I9	Transposon Ty1-PR1 Gag-Pol polyprotein;Capsid protein;Ty1 protease;Integrase;Reverse transcriptase/ribonuclease H	TY1B-PR1	302	S000007360	35.8331	35.7016	35.7655	35.6541	33.8077	34.0001	33.8491	33.8418	34.9815	35.0263	35.0347	34.9204	33.1975	33.2033	33.1904	33.1965	56	0	41	0	198.57	0	323.31	59	64	58	56	49	46	49	46	58	59	57	52	40	38	43	34	82	96	75	93	53
P31373	P31373	Cystathionine gamma-lyase	CYS3	955	S000000010	34.5397	34.5012	34.402	34.3862	34.5214	34.4713	34.3434	34.402	34.2596	34.4491	34.3513	34.4103	34.3293	34.5439	34.4106	34.3844	22	22	86	86	42.542	0	323.31	15	15	16	18	18	18	16	18	15	14	16	16	15	17	17	16	30	38	30	36	38
P07259	P07259	Protein URA2;Glutamine-dependent carbamoyl-phosphate synthase;Aspartate carbamoyltransferase	URA2	223	S000003666	34.6323	34.5889	34.617	34.4634	34.2868	34.3503	34.1216	34.0791	34.5803	34.6943	34.6038	34.5845	34.2084	34.3137	34.2855	34.1608	134	131	75.5	74.3	245.04	0	323.31	92	93	92	96	90	89	94	91	93	96	93	99	91	91	98	85	138	136	126	133	116
P14120	P14120	60S ribosomal protein L30	RPL30	423	S000002998	34.4096	34.4183	34.4838	34.6901	33.81	33.7841	33.9841	34.0786	35.0201	35.0228	35.0407	35.2918	34.1534	34.0088	33.9293	34.08	9	9	76.2	76.2	11.415	0	87.328	5	6	6	7	6	5	5	5	7	5	7	7	5	5	6	5	12	13	13	24	13
P16140	P16140	V-type proton ATPase subunit B	VMA2	478	S000000331	34.4335	34.3444	34.4983	34.1987	34.3375	34.3996	34.117	34.058	34.5657	34.6172	34.6223	34.6483	34.2169	34.3488	34.4188	34.2356	44	44	84.1	84.1	57.749	0	323.31	35	32	32	33	31	34	33	31	31	35	36	35	29	35	36	32	60	54	62	51	55
Q3E792	Q3E792	40S ribosomal protein S25-A	RPS25A	4283	S000003259	34.5386	34.4013	34.8454	34.5831	33.9424	34.017	33.8658	33.6696	34.7315	34.9614	34.9863	35.0736	33.916	34.1222	33.9993	34.1836	10	1	58.3	10.2	12.039	0	99.757	7	7	5	7	5	7	7	8	6	7	7	8	5	6	8	7	12	15	11	17	9
P0CX85;P0CX84	P0CX85;P0CX84	60S ribosomal protein L35-B;60S ribosomal protein L35-A	RPL35B;RPL35A	334	S000002295;S000002350	34.4188	34.3932	34.6566	34.3717	33.8524	33.8388	33.8961	33.6024	34.8944	35.0802	35.1564	35.0648	34.0056	34.0536	34.0587	34.1614	9	9	47.5	47.5	13.909	0	104.8	6	6	6	5	5	8	5	4	5	5	9	9	5	5	7	4	9	11	13	15	8
P32582	P32582	Cystathionine beta-synthase	CYS4	1099	S000003387	34.3649	34.411	34.5143	34.451	33.998	34.2546	34.0037	34.0957	34.5312	34.7397	34.8798	34.8042	33.8117	34.0209	34.1104	34.067	47	47	86.2	86.2	56.021	0	323.31	30	32	33	32	30	35	31	34	31	32	36	36	30	31	36	34	45	53	49	52	48
P07264	P07264	3-isopropylmalate dehydratase	LEU1	228	S000002977	34.5407	34.2593	34.0731	34.0937	34.6672	34.3801	34.2512	34.0979	34.2635	34.106	34.0463	34.1094	34.5385	34.424	34.3279	34.4569	56	56	68.5	68.5	85.793	0	323.31	41	44	39	41	43	41	41	43	40	40	45	45	38	42	42	44	86	83	75	73	91
P18239	P18239	ADP,ATP carrier protein 2	PET9	523	S000000126	34.3834	34.41	34.2727	34.4013	34.1956	34.3327	34.2964	34.1966	34.251	34.1644	34.0269	34.161	34.3211	34.3478	34.3871	34.3018	24	18	59.4	46.2	34.426	0	210.22	16	18	19	16	16	18	16	17	15	18	15	17	15	16	17	18	27	42	28	36	28
P06106	P06106	Protein MET17;O-acetylhomoserine sulfhydrylase;O-acetylserine sulfhydrylase	MET17	169	S000004294	33.9126	33.8937	34.0017	34.2185	34.825	34.8804	34.892	34.9076	32.9345	33.2991	33.3832	33.7272	34.7428	34.9157	34.9699	34.9171	25	25	74.3	74.3	48.671	0	323.31	19	20	17	17	20	21	19	20	18	17	17	17	19	17	17	19	28	26	24	30	34
P0CX50;P0CX49	P0CX50;P0CX49	60S ribosomal protein L18-B;60S ribosomal protein L18-A	RPL18B;RPL18A	327	S000005245;S000005480	34.5423	34.5365	34.3461	34.2877	33.9429	33.5629	33.8345	33.42	35.0928	35.0742	34.6841	34.7312	34.2659	34.0596	34.014	33.8816	16	16	56.5	56.5	20.563	0	85.189	9	7	8	9	5	7	9	10	9	7	11	13	8	7	8	8	17	19	15	19	12
P54839	P54839	Hydroxymethylglutaryl-CoA synthase	ERG13	3081	S000004595	34.3172	34.1724	34.2333	34.0599	34.4826	34.4553	34.2656	34.3644	34.0126	34.2063	34.1353	34.1473	34.3049	34.3616	34.3988	34.3422	30	30	70.1	70.1	55.013	0	323.31	19	21	17	23	20	22	21	25	19	20	20	17	22	20	23	23	33	30	28	44	29
P38788	P38788	Ribosome-associated complex subunit SSZ1	SSZ1	1776	S000001106	34.5198	34.3141	34.5065	34.3678	34.1415	34.1581	33.9414	33.9998	34.5728	34.5419	34.5809	34.469	34.03	34.007	34.0495	33.9331	33	33	76.6	76.6	58.237	0	323.31	26	25	23	25	25	23	22	27	25	25	21	25	23	23	22	25	37	39	43	40	41
P08524	P08524	Farnesyl pyrophosphate synthase	ERG20	265	S000003703	34.1827	34.2626	34.1887	34.0902	34.4926	34.5752	34.2999	34.3531	34.0537	33.9818	34.122	34.0633	34.329	34.4027	34.402	34.3084	21	21	65.9	65.9	40.483	0	323.31	15	18	18	16	15	19	16	18	18	17	16	17	17	17	17	15	22	26	29	25	26
P38427	P38427	Trehalose synthase complex regulatory subunit TSL1	TSL1	1687	S000004566	33.1817	33.1685	33.1813	33.0301	34.9677	35.1012	34.9769	34.8342	33.7256	34.1583	33.788	33.8096	34.8631	35.0162	35.0729	35.1114	46	44	56.5	54.2	123.02	0	323.31	19	21	19	23	33	32	38	38	6	3	6	7	37	35	38	39	23	30	21	28	52
P41338	P41338	Acetyl-CoA acetyltransferase	ERG10	2282	S000005949	34.1626	34.0303	34.1986	33.9469	34.5286	34.5041	34.3127	34.2717	33.8895	33.9194	33.9023	33.9125	34.5443	34.601	34.5661	34.4399	29	29	89.7	89.7	41.728	0	323.31	18	19	20	21	23	22	18	21	18	20	21	22	19	24	21	21	29	30	33	34	44
Q3E7X9;P0C0X0	Q3E7X9;P0C0X0	40S ribosomal protein S28-A;40S ribosomal protein S28-B	RPS28A;RPS28B	4294	S000004254;S000005693	34.4513	34.5092	34.5655	34.8676	33.5069	33.456	33.8275	33.877	34.8864	34.6871	34.8004	34.8511	33.7981	33.7662	33.5299	34.0028	8	8	73.1	73.1	7.5917	0	114.41	5	5	5	6	4	6	5	5	5	6	6	5	5	4	6	4	13	18	11	25	10
P05748	P05748	60S ribosomal protein L15-A	RPL15A	156	S000004019	34.3463	34.288	34.2155	34.2515	33.8618	33.7558	33.648	33.6366	34.9207	34.9682	34.7911	34.7353	33.9281	34.0242	34.085	33.8048	12	4	45.6	10.8	24.422	0	203.41	10	9	9	9	9	8	7	8	8	10	10	9	9	9	10	8	15	16	16	18	13
P40825-2;P40825	P40825-2;P40825	Alanine--tRNA ligase, mitochondrial	ALA1	2250	S000005862	34.4871	34.2888	34.3568	34.3042	33.9733	34.0217	33.8437	33.8316	34.647	34.5703	34.5176	34.5221	33.966	33.947	33.9705	33.9294	73	73	74.9	74.9	107.28	0	323.31	57	54	53	56	43	49	49	57	55	58	51	55	51	50	47	55	73	73	77	70	57
P04456	P04456	60S ribosomal protein L25	RPL25	124	S000005487	34.2704	34.2462	34.4007	34.3751	33.6334	33.5493	33.7549	33.692	34.8673	34.8432	34.7636	34.9105	33.9552	34.0424	33.7036	33.8171	11	11	57	57	15.757	0	119.32	8	8	9	7	8	8	9	6	8	7	9	9	9	8	6	9	20	24	21	29	16
P07806-2;P07806	P07806-2;P07806	Valine--tRNA ligase, mitochondrial	VAS1	250	S000003326	34.2503	34.2454	34.2945	34.2299	33.8992	33.9347	33.8434	33.8111	34.4985	34.5882	34.5779	34.4966	33.9497	34.0706	34.1084	33.9932	67	67	63.4	63.4	120.12	0	323.31	49	46	47	46	47	48	45	48	46	52	50	45	43	46	46	43	69	60	61	65	58
P38088-2;P38088	P38088-2;P38088	Glycine--tRNA ligase 1, mitochondrial	GRS1	1540	S000000325	34.3779	34.3137	34.3464	34.3825	33.9891	34.1581	33.8564	33.7263	34.5017	34.5208	34.4598	34.4222	33.7882	33.8065	33.9587	33.8899	57	57	76.9	76.9	75.338	0	323.31	35	36	36	36	39	42	34	38	32	38	40	43	34	37	39	30	55	54	55	57	58
P0CX83;P0CX82	P0CX83;P0CX82	60S ribosomal protein L19-B;60S ribosomal protein L19-A	RPL19B;RPL19A	333	S000000123;S000002156	34.2412	34.2758	34.1331	34.3709	33.5282	33.6886	33.7164	33.7176	34.8391	34.7095	34.7982	34.6759	33.8639	33.82	34.0331	33.77	13	13	47.1	47.1	21.704	0	163.21	8	9	8	9	8	7	9	8	9	10	10	10	8	8	10	9	15	19	15	15	11
P02294;P02293	P02294;P02293	Histone H2B.2;Histone H2B.1	HTB2;HTB1	98	S000000098;S000002632	34.1816	34.2326	34.3395	34.2276	33.7412	33.8005	33.7653	33.8902	34.5265	34.5514	34.7528	34.7976	33.7085	33.7871	33.806	33.8237	12	12	64.1	64.1	14.237	0	278.51	8	8	6	5	7	8	6	6	7	9	10	9	6	6	10	9	12	15	8	9	11
P31116	P31116	Homoserine dehydrogenase	HOM6	952	S000003900	34.0945	34.1703	33.9798	34.037	34.124	34.1441	34.1706	34.0438	33.9249	34.0562	34.0361	34.1011	34.1105	34.1514	34.0559	34.0632	27	27	75.8	75.8	38.502	0	323.31	20	20	21	21	21	18	18	19	17	23	21	22	19	19	22	20	27	29	37	33	30
P04802	P04802	Aspartate--tRNA ligase, cytoplasmic	DPS1	128	S000003941	34.117	34.1644	34.2423	33.9467	33.915	33.9916	33.8819	33.7819	34.2535	34.2293	34.2543	34.2842	33.9416	34.0737	34.028	33.9505	46	46	71.3	71.3	63.515	0	323.31	33	35	33	32	33	33	31	33	33	34	36	33	35	33	38	32	50	47	42	43	45
P06105	P06105	Protein SCP160	SCP160	168	S000003616	33.9649	33.9685	34.0101	34.0115	33.6929	33.8275	33.7152	33.7247	34.3929	34.3987	34.4053	34.3364	34.0884	34.1614	34.1272	34.0914	97	97	72.7	72.7	134.81	0	323.31	65	62	61	58	62	60	60	61	65	71	64	66	62	68	62	64	91	89	95	79	94
Q03558;P41816	Q03558	NADPH dehydrogenase 2	OYE2	3315	S000001222	33.6476	33.7176	33.7426	33.5686	34.5893	34.5541	34.7727	34.7334	33.1466	33.0352	33.2335	33.113	34.8628	34.7502	34.5594	34.7466	33	33	82.2	82.2	45.01	0	323.31	23	22	24	24	26	26	27	27	22	22	21	25	27	27	25	28	41	42	43	42	49
P15180	P15180	Lysine--tRNA ligase, cytoplasmic	KRS1	452	S000002444	34.3289	34.2524	34.3093	34.3667	33.6361	33.6312	33.7446	33.7817	34.5625	34.4266	34.3873	34.4352	33.6683	33.7834	33.6147	33.7313	42	42	72.8	72.8	67.958	0	323.31	35	38	35	36	36	33	28	34	37	37	39	39	33	36	34	31	64	76	79	68	57
P16120	P16120	Threonine synthase	THR4	477	S000000649	34.1982	34.2692	34.2534	34.3589	33.9133	33.8825	33.8664	33.8279	34.1407	34.2457	34.1842	34.2427	33.6926	33.7276	33.7601	33.7377	37	37	69.8	69.8	57.474	0	323.31	26	27	25	26	25	29	24	30	27	28	29	31	23	28	28	27	45	46	45	44	39
P38061	P38061	60S ribosomal protein L32	RPL32	1519	S000000188	34.1546	34.05	34.3817	33.7347	33.6333	33.6374	33.5928	33.1621	34.5887	34.8383	34.5698	34.2487	33.7955	33.8865	33.9279	33.7946	10	10	57.7	57.7	14.771	0	105.7	8	7	7	7	6	6	6	7	7	6	8	8	6	7	7	5	13	12	12	18	8
Q01855	Q01855	40S ribosomal protein S15	RPS15	3155	S000005400	34.8065	33.8393	34.1499	34.1568	33.4606	33.7762	33.3631	33.6154	34.6789	34.6794	34.8822	34.6147	33.4489	33.5409	33.643	33.3404	8	8	66.9	66.9	16.002	0	168.59	5	6	7	6	6	5	6	6	6	6	5	6	6	5	5	6	18	25	27	27	15
P39938	P39938	40S ribosomal protein S26-A	RPS26A	1992	S000003157	34.1199	34.2304	34.3521	34.0713	33.414	33.5844	33.4385	33.2587	34.6107	34.676	34.646	34.6182	33.5518	33.8779	33.9341	33.5302	6	1	40.3	6.7	13.505	0	26.956	4	6	4	5	4	4	4	4	5	4	5	6	4	5	4	4	6	9	6	11	7
P13663	P13663	Aspartate-semialdehyde dehydrogenase	HOM2	416	S000002565	34.2939	34.2459	34.2241	34.2629	33.819	33.8869	33.6047	33.6803	34.4089	34.2751	34.2927	34.2804	33.6672	33.6258	33.565	33.586	22	22	61.6	61.6	39.543	0	323.31	19	19	18	18	17	17	17	20	18	17	17	19	17	19	19	18	36	30	30	35	29
P22943	P22943	12 kDa heat shock protein	HSP12	674	S000001880	33.9223	33.913	33.2206	33.9037	36.2955	36.2552	35.9943	36.1841	30.2916	29.7766	29.5681	30.385	35.9396	35.7238	36.1815	36.1547	16	16	85.3	85.3	11.693	0	323.31	8	7	6	8	10	10	9	12	4	5	5	7	9	10	11	10	9	9	9	12	29
P02406	P02406	60S ribosomal protein L28	RPL28	102	S000003071	34.0285	34.046	34.2987	33.7038	33.5617	33.3328	33.3459	33.0675	34.4338	34.7143	34.3419	34.3008	33.7849	33.8412	33.8937	33.6	10	10	47	47	16.721	0	57.663	9	9	7	8	8	7	8	6	10	10	9	9	8	8	8	10	14	17	15	18	14
P22768	P22768	Argininosuccinate synthase	ARG1	669	S000005419	34.2897	34.1574	34.1095	33.9758	33.5398	33.5785	33.3386	33.3298	34.6684	34.5748	34.5392	34.5316	33.4073	33.5959	33.2566	33.2986	27	27	71.4	71.4	46.927	0	323.31	22	21	23	21	21	20	20	21	22	21	18	19	20	18	20	20	34	34	32	30	35
P05749	P05749	60S ribosomal protein L22-A	RPL22A	157	S000004051	34.0781	33.8496	33.999	34.0916	33.3055	33.5391	33.365	33.4248	34.4345	34.6455	34.4707	34.5485	33.588	33.7577	33.5588	33.497	7	6	67.8	67.8	13.693	0	257.5	4	5	5	4	4	4	4	5	4	5	6	6	4	5	6	5	18	22	23	22	16
P07170	P07170	Adenylate kinase	ADK1	208	S000002634	34.0449	34.0363	33.9414	33.8245	33.9111	33.6692	33.8373	33.7837	34.005	33.8905	33.5297	33.5473	33.9872	33.9045	33.6846	33.82	28	28	91.4	91.4	24.254	0	323.31	18	15	17	16	17	17	14	19	18	18	20	20	17	19	18	17	37	31	36	35	37
P15703	P15703	Glucan 1,3-beta-glucosidase	BGL2	466	S000003514	33.9274	33.8625	33.7905	33.7036	34.1798	34.2824	34.1619	34.0867	33.2761	33.2535	33.3886	33.4161	33.9151	33.9599	34.0129	33.9677	16	16	59.1	59.1	34.118	0	323.31	8	10	8	11	12	11	10	12	10	8	9	11	9	9	10	11	11	12	11	15	18
P38879	P38879	Nascent polypeptide-associated complex subunit alpha	EGD2	1838	S000001236	34.0181	33.9586	34.0155	34.0071	33.6051	33.4527	33.4907	33.598	34.2331	34.0518	34.0638	34.092	33.7527	33.6716	33.5024	33.5126	13	13	85.1	85.1	18.709	0	323.31	8	9	9	10	9	8	10	11	10	8	8	10	8	9	9	9	17	19	22	20	20
P11154	P11154	Pyruvate carboxylase 1	PYC1	361	S000003030	33.8515	33.9453	33.5386	33.6134	34.1765	34.1299	34.0434	34.0738	33.4165	33.666	33.1942	33.1773	34.1131	34.071	34.0227	33.8281	66	28	63.7	28.5	130.1	0	323.31	47	49	44	50	48	47	49	48	43	45	42	44	50	48	47	53	71	73	62	73	80
P25491	P25491	Mitochondrial protein import protein MAS5	YDJ1	795	S000005008	34.2933	34.067	34.187	34.0998	33.8126	33.8428	33.6522	33.6197	33.7207	33.6489	33.7517	33.6659	33.5148	33.4834	33.5471	33.62	20	20	50.4	50.4	44.67	0	323.31	18	18	19	16	18	16	15	16	17	18	18	19	15	18	17	18	48	44	43	38	42
P32449	P32449	Phospho-2-dehydro-3-deoxyheptonate aldolase, tyrosine-inhibited	ARO4	1031	S000000453	34.2154	34.0402	34.0469	34.0202	33.3652	33.4544	33.2082	33.2869	34.4798	34.4242	34.3088	34.3437	33.3228	33.2296	33.2088	33.3052	26	24	75.7	73	39.749	0	323.31	15	19	16	18	17	18	16	16	16	18	19	19	15	17	17	17	37	38	41	32	33
P10659	P10659	S-adenosylmethionine synthase 1	SAM1	347	S000004170	33.8779	33.9061	34.0621	34.1159	33.2828	33.4077	33.348	33.4733	34.034	34.2652	34.2334	34.2173	33.4422	33.4273	33.4238	33.3184	15	15	49.2	49.2	41.818	0	323.31	25	25	25	23	25	25	20	23	23	29	26	25	26	25	26	24	28	27	30	28	24
P20081	P20081	FK506-binding protein 1	FPR1	573	S000005079	33.882	33.808	33.8039	33.5495	34.0512	34.1218	33.6682	33.5534	33.6709	33.6038	33.5737	33.4237	33.8203	33.5649	33.6995	33.5874	10	10	90.4	90.4	12.158	0	302.29	9	9	8	8	9	9	8	9	8	9	8	7	7	9	8	8	12	11	11	13	18
P23542	P23542	Aspartate aminotransferase, cytoplasmic	AAT2	694	S000004017	33.7074	33.6978	33.7315	33.5723	33.7896	33.6647	33.7787	33.6024	33.7008	33.6876	33.7709	33.6347	33.6772	33.7533	33.7637	33.6196	28	28	81.8	81.8	46.057	0	323.31	26	24	22	22	24	23	21	24	25	22	21	22	23	24	22	23	41	42	38	34	37
P07245	P07245	C-1-tetrahydrofolate synthase, cytoplasmic;Methylenetetrahydrofolate dehydrogenase;Methenyltetrahydrofolate cyclohydrolase;Formyltetrahydrofolate synthetase	ADE3	213	S000003436	33.9179	33.8575	33.8263	33.6752	33.8311	33.9083	33.7895	33.739	33.5548	33.5612	33.5137	33.5224	33.617	33.6355	33.669	33.5165	50	49	60.9	60.8	102.2	0	323.31	37	43	43	42	44	44	41	44	44	39	42	39	45	40	40	42	52	58	51	53	58
P25087	P25087	Sterol 24-C-methyltransferase	ERG6	740	S000004467	33.8933	33.8474	33.8338	33.7611	33.7555	33.9211	33.6427	33.6117	33.739	33.6535	33.5495	33.6021	33.4257	33.5637	33.5251	33.4359	29	29	67.6	67.6	43.43	0	323.31	21	23	18	24	19	20	25	26	23	20	19	20	20	20	20	23	37	37	32	50	32
P00931	P00931	Tryptophan synthase	TRP5	87	S000002994	33.7916	33.7236	33.6712	33.7212	33.5862	33.6483	33.5503	33.5962	33.7317	33.7491	33.6901	33.7014	33.5973	33.7056	33.6299	33.6328	48	48	76	76	76.625	0	323.31	32	34	30	30	33	32	32	32	30	32	32	31	33	32	32	35	52	51	46	52	49
P09436	P09436	Isoleucine--tRNA ligase, cytoplasmic	ILS1	280	S000000172	33.6944	33.7696	33.7988	33.7906	33.4354	33.3503	33.3523	33.2789	34.0476	34.1259	34.05	34.0911	33.4783	33.5161	33.5026	33.4212	76	76	72.2	72.2	122.98	0	323.31	50	49	54	51	43	47	45	50	47	51	51	52	48	53	51	48	82	75	79	86	72
P38625	P38625	GMP synthase [glutamine-hydrolyzing]	GUA1	1701	S000004830	33.8455	33.764	33.869	33.863	33.1023	33.2341	33.1079	33.0784	34.4112	34.4113	34.3284	34.3777	33.2379	33.4622	33.3477	33.1798	43	43	75.4	75.4	58.482	0	323.31	28	30	30	33	29	29	30	31	31	34	33	34	30	31	29	28	46	44	46	60	44
P31787	P31787	Acyl-CoA-binding protein	ACB1	970	S000003269	32.8945	33.1741	33.1174	32.9713	34.3471	34.1514	34.21	34.0944	32.7519	32.9763	33.0092	32.9248	34.4926	34.4041	34.5528	34.4735	11	11	81.6	81.6	10.061	0	143.1	8	7	8	8	9	9	9	7	9	8	7	9	8	8	9	10	14	12	13	12	17
P26637	P26637	Leucine--tRNA ligase, cytoplasmic	CDC60	855	S000006081	33.7672	33.6974	33.7467	33.7581	33.2964	33.3576	33.154	33.2342	34.1266	34.153	34.1804	34.2001	33.3823	33.4787	33.5229	33.3763	71	69	64.2	63.5	124.14	0	323.31	44	48	45	50	41	44	44	45	46	49	48	47	48	42	43	44	68	73	66	73	58
P07284	P07284	Serine--tRNA ligase, cytoplasmic	SES1	242	S000002430	33.8086	33.7823	33.7349	34.0298	33.3323	33.312	33.4682	33.3841	34.1794	34.0215	33.9603	34.0371	33.3941	33.3816	33.1934	33.3649	39	39	75.8	75.8	53.309	0	323.31	25	26	28	29	24	27	27	28	29	25	26	31	27	27	27	29	39	38	40	46	33
P25694	P25694	Cell division control protein 48	CDC48	843	S000002284	33.0457	32.9978	33.0193	32.794	33.7266	33.71	33.6294	33.5663	33.5864	33.6901	33.6917	33.5744	34.3696	34.3733	34.261	34.2909	57	57	69.1	69.1	91.995	0	323.31	33	38	33	38	40	40	44	40	40	39	42	36	40	46	43	42	55	66	52	53	67
P32835	P32835	GTP-binding nuclear protein GSP1/CNR1	GSP1	1172	S000004284	33.7985	33.9123	33.8756	33.6665	33.3271	33.521	33.3525	33.3574	34.0324	33.9918	33.865	33.8532	33.439	33.5555	33.3443	33.4283	16	1	61.6	5.9	24.81	0	133.59	10	11	12	9	11	10	9	12	10	10	13	10	10	12	12	8	18	21	23	17	15
P22137	P22137	Clathrin heavy chain	CHC1	638	S000003174	33.5051	33.6317	33.5676	33.6334	33.7756	33.6839	33.9535	33.8885	33.3039	33.2601	33.2227	33.3185	33.9113	33.8416	33.75	33.8337	92	92	62.3	62.3	187.23	0	323.31	54	57	55	60	57	61	61	64	51	52	54	52	60	62	57	60	70	75	66	75	74
P53252	P53252	Sphingolipid long chain base-responsive protein PIL1	PIL1	2832	S000003318	33.4402	33.434	33.5314	33.4203	33.8882	33.818	33.8753	33.7974	33.5396	33.4107	33.5269	33.6356	33.5206	33.6771	33.6839	33.8354	17	16	61.4	61.4	38.349	0	323.31	14	14	14	14	14	14	13	14	13	15	13	14	14	14	14	14	20	21	19	18	20
Q07551	Q07551	NADPH-dependent alpha-keto amide reductase		3779	S000002282	33.2649	33.2987	33.2926	33.0776	34.897	34.7639	34.8101	34.9403	31.464	31.2785	31.4101	31.5623	35.0129	34.9155	34.9242	34.889	33	33	91.7	91.7	35.56	0	323.31	20	20	19	22	25	25	21	27	14	13	16	16	22	21	26	25	30	34	31	33	43
P05318	P05318	60S acidic ribosomal protein P1-alpha	RPP1A	140	S000002239	33.0929	34.1308	33.3799	34.6077	32.7932	31.7255	33.5525	34.0862	34.4754	34.6582	33.9878	34.0784	33.5144	33.3939	32.7253	33.5706	5	5	86.8	86.8	10.908	0	323.31	5	4	5	5	5	5	5	5	5	5	5	5	5	4	5	5	10	12	8	15	7
P38219	P38219	Obg-like ATPase 1	OLA1	1605	S000000229	33.7854	33.8531	33.889	34.0421	33.0989	33.1498	33.2875	33.3472	34.0203	33.9021	33.9453	34.0065	33.3886	33.3084	33.2186	33.2566	36	36	82.5	82.5	44.174	0	323.31	23	22	24	21	25	26	18	20	23	26	30	24	22	25	27	22	39	44	39	38	39
P40069	P40069	Importin subunit beta-4	KAP123	2066	S000000912	33.6934	33.6512	33.6905	33.6771	33.159	33.2309	33.0888	32.9947	34.1476	34.2122	34.1765	34.1369	33.2842	33.4523	33.4283	33.2806	46	46	56.6	56.6	122.6	0	323.31	35	39	34	41	37	35	36	34	41	39	40	37	36	32	37	36	50	52	49	63	47
Q02642	Q02642	Nascent polypeptide-associated complex subunit beta-1	EGD1	3186	S000005958	33.8054	33.791	33.586	33.8635	33.2658	33.2442	33.2832	33.4828	33.8696	33.9742	33.8383	33.9228	33.2709	33.3286	33.3151	33.2853	10	10	74.5	74.5	17.02	0	323.31	6	5	8	5	8	6	5	6	6	8	8	7	5	9	8	8	9	13	14	11	17
P49089	P49089	Asparagine synthetase [glutamine-hydrolyzing] 1	ASN1	2618	S000006349	33.7746	33.7289	33.7761	33.562	33.2946	33.5168	33.3299	33.2729	33.7549	33.8911	33.9071	33.8808	33.2595	33.4356	33.4421	33.2203	35	26	74.5	60.8	64.47	0	323.31	23	28	29	26	26	24	27	31	26	26	28	28	30	25	24	24	34	40	43	42	33
P05745	P05745	60S ribosomal protein L36-A	RPL36A	154	S000004807	33.8703	33.701	33.9359	33.5891	33.0799	33.33	33.0028	33.0495	34.1432	34.0759	34.161	34.006	33.2699	33.4999	33.288	33.0386	7	3	47	23	11.124	0	108.47	5	5	5	5	5	5	6	5	5	5	5	6	5	5	5	5	12	12	13	19	12
P14742	P14742	Glutamine--fructose-6-phosphate aminotransferase [isomerizing]	GFA1	437	S000001587	33.4293	33.2292	33.1928	33.1007	34.1021	33.9652	34.0365	34.017	32.5267	32.541	32.4969	32.5624	34.4884	34.4036	34.3505	34.4708	47	47	73.8	73.8	80.046	0	323.31	30	26	25	27	28	32	32	34	25	22	27	29	34	34	32	36	43	41	35	33	49
P04801	P04801	Threonine--tRNA ligase, cytoplasmic	THS1	127	S000001340	33.5667	33.5747	33.5403	33.5575	33.3134	33.4018	33.2437	33.2283	33.9133	33.787	33.7787	33.7757	33.4815	33.5532	33.537	33.5098	53	53	68	68	84.519	0	323.31	37	40	39	40	38	38	39	39	45	40	41	39	39	39	38	41	55	58	56	74	57
P47143	P47143	Adenosine kinase	ADO1	2548	S000003866	33.925	33.8656	33.8709	33.7085	33.2181	33.2381	33.0296	33.1602	33.9432	34.1759	34.1921	33.9994	33.0478	33.1139	33.0732	32.9721	20	20	89.4	89.4	36.372	0	323.31	13	14	13	15	13	13	14	15	14	13	13	15	13	12	12	12	31	27	26	32	27
P50095	P50095	Inosine-5-monophosphate dehydrogenase 3	IMD3	2647	S000004424	33.6234	33.3735	33.4145	33.3407	33.2108	33.0582	32.9721	32.8802	33.9877	33.8852	33.9767	33.9009	33.436	33.6413	33.6136	33.5618	27	12	70.2	27.5	56.584	0	323.31	18	19	20	22	18	21	19	21	23	22	24	24	19	22	23	23	40	40	41	42	36
P08566	P08566	Pentafunctional AROM polypeptide;3-dehydroquinate synthase;3-phosphoshikimate 1-carboxyvinyltransferase;Shikimate kinase;3-dehydroquinate dehydratase;Shikimate dehydrogenase	ARO1	269	S000002534	33.7553	33.7317	33.7109	33.731	33.2601	33.2528	33.3055	33.2139	33.8032	33.7768	33.7473	33.7735	33.2647	33.1679	33.0841	33.1393	98	98	72.7	72.7	174.75	0	323.31	68	65	72	75	69	61	64	65	72	71	71	68	56	67	66	65	103	98	102	104	82
P46672	P46672	tRNA-aminoacylation cofactor ARC1	ARC1	2425	S000003073	33.618	33.4462	33.5422	33.7738	33.1604	33.1906	33.3841	33.6021	33.7446	33.5526	33.6747	33.7209	33.4108	33.2724	33.1713	33.401	32	32	73.9	73.9	42.083	0	323.31	26	26	26	24	20	20	24	22	24	28	23	23	21	23	23	28	43	37	37	37	34
P17536	P17536	Tropomyosin-1	TPM1	510	S000005023	33.4587	33.3514	33.1457	33.17	33.8482	33.9405	33.9395	33.9402	32.8769	32.7168	33.0245	32.9133	33.709	33.8688	33.8503	33.8766	29	29	78.9	78.9	23.54	0	323.31	16	15	16	15	22	21	17	15	15	14	19	16	17	18	23	18	22	20	22	19	27
P38891	P38891	Branched-chain-amino-acid aminotransferase, mitochondrial	BAT1	1849	S000001251	33.5831	33.6005	33.3693	33.6108	33.6134	33.4394	33.4339	33.3441	33.5808	33.7087	33.6742	33.5136	33.3478	33.1699	33.2644	33.3324	25	22	72.5	65.6	43.596	0	323.31	17	20	17	18	16	14	19	18	18	17	17	17	16	18	13	20	24	26	21	29	20
P38249	P38249	Eukaryotic translation initiation factor 3 subunit A	RPG1	1625	S000000283	33.7152	33.7299	33.687	33.7876	33.1863	33.2076	33.3327	33.2236	33.7862	33.6946	33.787	33.7819	33.1039	33.2024	33.166	33.1074	84	84	73.9	73.9	110.34	0	323.31	49	55	54	57	48	46	49	55	51	56	60	58	47	56	51	51	70	73	75	83	64
P41058	P41058	40S ribosomal protein S29-B	RPS29B	2279	S000002219	33.5419	33.4171	33.9259	33.6727	32.8169	32.5539	33.1482	33.3304	34.0465	33.839	34.016	33.9494	33.0917	33.3525	32.9827	33.5504	5	4	66.1	46.4	6.7276	0	85.66	5	5	5	5	5	5	5	5	5	4	5	5	5	4	5	5	10	13	8	9	5
Q04947	Q04947	Reticulon-like protein 1	RTN1	3524	S000002641	33.4735	33.2661	33.3969	33.4645	33.3993	33.411	33.5694	33.6447	33.4478	33.282	33.357	33.3114	33.5346	33.5711	33.5657	33.5006	19	19	69.8	69.8	32.916	0	323.31	13	16	16	18	16	15	17	17	15	14	14	15	15	16	15	16	24	31	20	30	29
P07257	P07257	Cytochrome b-c1 complex subunit 2, mitochondrial	QCR2	221	S000006395	33.4312	33.4011	33.3744	33.2622	33.7723	33.8295	33.64	33.4979	32.8011	32.934	32.9838	32.8825	33.6723	33.7133	33.7981	33.6685	29	29	79.9	79.9	40.478	0	323.31	20	20	18	23	20	18	20	20	17	18	19	19	18	19	20	18	29	34	27	31	30
P02309	P02309	Histone H4	HHF1	99	S000000213;S000004975	33.5464	33.4464	33.7208	33.5475	33.0082	33.204	33.0554	33.1061	33.8685	33.5555	33.7101	33.7952	33.3052	33.2065	33.1723	33.1161	12	12	63.1	63.1	11.368	0	67.033	7	8	7	7	8	8	8	8	8	9	10	11	6	9	9	9	8	12	8	8	10
P38972	P38972	Phosphoribosylformylglycinamidine synthase	ADE6	1881	S000003293	33.577	33.5287	33.6048	33.5519	33.1529	33.2667	33.0604	33.0473	33.7997	33.872	33.8898	33.7929	32.9363	32.9965	33.0558	32.9825	66	66	58.9	58.9	148.9	0	323.31	51	51	49	54	48	46	51	50	53	51	54	55	47	51	49	44	67	80	77	70	71
P16550	P16550	Protein APA1;5,5-P-1,P-4-tetraphosphate phosphorylase;ADP-sulfurylase	APA1	487	S000000555	33.7301	33.7059	33.5828	33.5863	33.5201	33.5131	33.3262	33.3212	33.3131	33.4187	33.4148	33.2947	33.0022	32.9804	33.1303	33.0068	22	22	82.9	82.9	36.492	0	323.31	18	18	19	19	19	19	19	19	19	19	18	19	16	20	19	19	27	33	35	30	31
Q07478	Q07478	ATP-dependent RNA helicase SUB2	SUB2	3767	S000002242	33.3761	33.3254	33.3994	33.4018	33.2656	33.111	33.0188	33.0435	33.6256	33.6427	33.5861	33.7393	33.3691	33.267	33.2795	33.3808	23	23	57.4	57.4	50.308	0	323.31	18	18	19	19	19	19	18	20	17	18	19	16	19	17	18	19	26	31	27	31	28
P06634	P06634	ATP-dependent RNA helicase DED1	DED1	183	S000005730	33.2855	33.3116	33.4919	33.4171	32.9178	32.9826	32.9719	32.9665	33.9079	34.0188	33.9228	33.8941	33.1395	33.245	33.2048	33.1363	35	30	77.8	70	65.552	0	323.31	23	28	27	29	23	24	22	26	29	27	28	25	25	26	24	27	37	44	43	37	33
P40215	P40215	External NADH-ubiquinone oxidoreductase 1, mitochondrial	NDE1	2112	S000004753	33.3193	33.3727	33.3251	33.3649	33.3492	33.3975	33.2724	33.3765	33.1172	33.3028	33.0484	33.197	33.5293	33.4616	33.5015	33.4112	34	33	62	60.7	62.773	0	323.31	24	21	23	23	22	21	22	26	24	22	26	25	20	22	27	25	34	28	31	33	32
P53691	P53691	Peptidyl-prolyl cis-trans isomerase CPR6	CPR6	2926	S000004206	33.8211	33.7802	33.8529	33.8354	33.5184	33.6994	33.5244	33.5955	32.6504	32.521	32.6749	32.7782	33.1433	33.2635	33.2949	33.3866	28	28	79	79	42.071	0	323.31	20	24	24	20	22	23	20	18	21	18	22	22	20	24	21	25	34	46	45	39	40
P23641	P23641	Mitochondrial phosphate carrier protein;Mitochondrial phosphate carrier protein, N-terminally processed	MIR1	702	S000003838	33.5148	33.504	33.4951	33.4655	33.3936	33.1179	33.3364	33.3145	33.077	33.2829	33.1531	33.2171	33.2163	33.406	33.3863	33.2693	18	18	72.3	72.3	32.812	0	323.31	15	14	14	16	13	14	14	15	15	15	15	15	14	14	16	15	24	28	27	30	25
P29952	P29952	Mannose-6-phosphate isomerase	PMI40	937	S000000805	32.9378	32.8221	32.7234	32.5658	33.9753	33.8711	33.6523	33.568	32.8364	32.6359	32.6492	32.7336	34.0758	34.0998	34.0489	33.9541	28	28	78.8	78.8	48.188	0	323.31	20	22	19	23	21	21	25	25	19	20	22	19	24	25	24	24	31	34	32	42	42
Q12122	Q12122	Homocitrate synthase, mitochondrial	LYS21	4021	S000002289	33.5391	33.3614	33.5117	33.2406	33.1999	33.325	33.067	33.0272	33.4926	33.6177	33.6728	33.5998	33.0862	33.1059	33.1618	33.0231	29	11	81.8	29.1	48.594	0	323.31	24	25	23	24	21	23	25	23	22	24	25	24	21	23	24	23	38	33	37	37	33
P38910	P38910	10 kDa heat shock protein, mitochondrial	HSP10	1855	S000005546	33.9501	33.8268	33.9171	33.7043	33.5751	33.7547	33.462	33.2487	32.9433	32.9039	33.0508	33.0122	32.874	32.9432	32.9375	32.83	7	7	67.9	67.9	11.372	0	205.97	6	6	6	6	6	5	6	7	6	5	6	5	6	5	5	6	13	13	14	11	13
P49167	P49167	60S ribosomal protein L38	RPL38	2622	S000004317	33.4902	33.3934	33.5164	33.5609	32.6909	32.8047	32.8721	32.7915	33.982	33.9013	33.8913	33.9741	32.847	33.0859	33.0742	32.8422	7	7	55.1	55.1	8.8264	0	25.003	4	4	4	4	3	4	2	4	4	4	5	4	4	4	4	4	11	11	10	9	9
Q05506	Q05506	Arginine--tRNA ligase, cytoplasmic		3548	S000002749	33.5786	33.5403	33.4839	33.5039	33.1011	33.0759	32.9592	33.0196	33.6033	33.6771	33.5637	33.525	33.0018	33.0732	32.9969	32.838	55	53	82.4	79.4	69.524	0	323.31	38	38	38	35	39	39	31	33	33	43	40	38	34	36	33	32	59	58	56	44	57
P07342	P07342	Acetolactate synthase catalytic subunit, mitochondrial	ILV2	245	S000004714	33.717	33.5055	33.7002	33.5374	33.2027	33.3898	32.9768	32.9023	33.5203	33.5176	33.6923	33.5777	32.7735	32.8413	32.9491	32.6937	38	38	63	63	74.936	0	323.31	29	28	28	29	27	25	28	30	28	27	30	27	27	27	26	27	40	51	44	47	42
P02829	P02829	ATP-dependent molecular chaperone HSP82	HSP82	105	S000006161	33.8742	34.034	33.8078	34.0718	33.6358	33.7665	34.1154	33.9568	31.9779	32.0079	32.0087	32.0347	33.2602	33.153	33.2127	33.2243	13	13	18.9	18.9	81.405	0	323.31	43	47	44	42	45	50	40	45	39	45	49	48	41	44	51	42	13	16	19	23	24
P38707	P38707	Asparagine--tRNA ligase, cytoplasmic	DED81	1727	S000001061	33.4188	33.4287	33.4751	33.3717	32.9852	33.0951	32.836	32.7302	33.7733	33.8058	33.6529	33.5543	33.0611	32.9961	32.9561	32.8789	37	37	62.1	62.1	62.206	0	323.31	26	29	28	27	30	24	27	24	29	28	26	25	24	30	26	30	49	52	53	50	46
O14467	O14467	Multiprotein-bridging factor 1	MBF1	43	S000007253	33.6117	33.6302	33.783	33.5027	33.165	33.2649	33.0272	32.7444	33.143	32.9894	33.0888	33.1278	32.9968	33.2235	33.3291	33.0105	16	16	62.3	62.3	16.403	0	63.585	12	10	11	9	10	10	11	11	11	8	10	9	8	11	11	9	13	13	11	11	13
P14020	P14020	Dolichol-phosphate mannosyltransferase	DPM1	420	S000006387	33.1885	33.0715	33.1818	32.8682	33.5487	33.6253	33.6126	33.5104	32.6684	32.5449	32.4157	32.6197	33.7653	33.6245	33.6172	33.6821	16	16	68.9	68.9	30.362	0	323.31	13	15	15	14	14	13	15	15	14	14	14	14	13	14	14	14	33	26	31	31	35
P38708	P38708	Putative proline--tRNA ligase YHR020W	YHR020W	1728	S000001062	33.4661	33.4718	33.4218	33.5351	32.7698	32.7528	32.8063	32.8623	33.7213	33.6855	33.6415	33.637	32.8802	32.9904	32.8747	32.8677	47	47	67.6	67.6	77.385	0	323.31	30	32	31	32	32	32	31	29	28	32	33	34	30	35	32	30	55	60	58	57	48
P17709	P17709	Glucokinase-1	GLK1	516	S000000545	32.8584	32.8103	32.6643	32.4854	34.7162	34.6774	34.6617	34.5562	31.0744	30.689	30.8025	31.1044	34.6301	34.4223	34.499	34.6118	32	32	72.6	72.6	55.377	0	323.31	21	23	23	23	25	26	27	26	17	15	14	16	27	26	30	25	36	43	33	38	57
P49723	P49723	Ribonucleoside-diphosphate reductase small chain 2	RNR4	2631	S000003412	33.3246	33.266	33.2356	33.1682	33.3099	33.2756	33.1606	33.2936	33.0736	33.1628	33.1966	33.301	33.0451	33.031	33.1442	33.1462	28	28	65.8	65.8	40.054	0	323.31	16	20	19	19	21	23	22	18	20	18	19	21	20	20	18	23	26	30	28	28	36
P07256	P07256	Cytochrome b-c1 complex subunit 1, mitochondrial	COR1	220	S000000141	32.9766	33.2969	33.1576	33.0711	33.3591	33.397	33.3339	33.2825	32.7322	32.8543	32.7725	32.8053	33.3103	33.3842	33.4874	33.3415	27	27	67	67	50.227	0	323.31	19	17	19	20	20	17	19	21	16	16	21	20	17	20	21	20	25	25	24	27	28
P05744	P05744	60S ribosomal protein L33-A	RPL33A	153	S000006064	33.0306	33.1447	33.3501	33.2311	32.6199	32.9568	32.5521	32.5763	33.8388	33.9587	33.8398	33.7822	32.669	32.9765	33.0475	32.9865	7	2	56.1	15.9	12.154	0	64.096	3	6	5	5	5	4	3	4	3	6	6	6	5	4	5	4	8	11	8	11	4
Q05016	Q05016	Uncharacterized oxidoreductase YMR226C		3531	S000004839	32.9864	33.0464	32.9398	32.8403	33.5541	33.3103	33.3412	33.3057	32.8215	32.8363	32.6324	32.752	33.5429	33.6452	33.486	33.4606	18	18	69.3	69.3	29.158	0	323.31	15	15	14	16	17	15	15	17	15	15	14	16	16	17	16	16	21	23	19	24	26
P26784	P26784	60S ribosomal protein L16-A	RPL16A	860	S000001395	33.2117	33.2556	33.3816	33.559	32.6219	32.7013	32.6019	32.631	33.7645	33.7029	34.0092	33.7953	32.8078	32.8566	32.7885	32.7183	11	11	41.2	41.2	22.201	0	172.97	11	10	11	13	11	13	12	11	12	13	16	16	8	11	13	12	13	12	10	16	8
P38631	P38631	1,3-beta-glucan synthase component FKS1	FKS1	1707	S000004334	33.4598	33.4501	33.4267	33.4022	32.9761	32.9251	33.0645	33.0331	33.1819	33.2829	33.1663	33.1422	33.0982	32.899	32.8275	33.0567	65	34	39.7	22.3	214.85	0	323.31	47	45	46	46	41	41	40	48	41	46	47	49	43	43	42	45	81	81	80	77	62
P25294	P25294	Protein SIS1	SIS1	743	S000004952	33.7775	33.7883	33.867	33.4171	33.4812	33.7066	33.191	33.0418	32.6214	32.678	32.7522	32.4662	32.7682	32.9981	32.8646	32.7829	20	20	54.8	54.8	37.59	0	323.31	17	16	16	13	17	18	16	15	16	17	15	13	16	16	19	16	32	28	30	23	26
P15625	P15625	Phenylalanine--tRNA ligase alpha subunit	FRS2	463	S000001872	33.2742	33.2622	33.2156	33.1018	32.9277	33.0155	32.9827	32.8551	33.33	33.3806	33.3429	33.3343	32.8435	32.9401	33.0609	32.9389	36	36	76.5	76.5	57.511	0	323.31	24	22	24	22	24	22	21	24	26	23	25	24	24	23	26	26	32	37	35	34	38
P53090	P53090	Aromatic/aminoadipate aminotransferase 1	ARO8	2736	S000003170	33.2749	33.2326	33.2636	33.1637	32.9811	32.9148	32.8335	32.9062	33.3003	33.4353	33.3146	33.3057	32.9442	33.0514	32.9247	32.8937	24	24	62.2	62.2	56.177	0	323.31	20	18	19	20	21	20	16	18	21	19	19	17	15	19	16	20	29	27	23	26	27
P0CX42;P0CX41	P0CX42;P0CX41	60S ribosomal protein L23-B;60S ribosomal protein L23-A	RPL23B;RPL23A	323	S000000183;S000000919	33.3459	33.3783	33.1719	33.3448	32.594	32.7054	32.4516	32.3771	33.9386	33.8097	33.8147	33.6696	32.7336	32.9334	32.8479	32.6002	12	12	79.6	79.6	14.473	0	131.11	9	9	10	9	9	10	8	9	10	10	10	11	9	10	8	8	31	40	35	59	25
P07244	P07244	Bifunctional purine biosynthetic protein ADE5,7;Phosphoribosylamine--glycine ligase;Phosphoribosylformylglycinamidine cyclo-ligase	ADE5,7	212	S000003203	33.213	33.0521	33.1248	32.8452	33.3331	33.3569	33.166	33.0355	32.9894	33.0054	33.0256	32.9943	33.0675	33.2109	33.2403	33.0041	40	40	68	68	86.067	0	323.31	32	30	33	33	29	29	34	31	31	30	29	29	29	32	29	31	47	49	47	57	42
P00958	P00958	Methionine--tRNA ligase, cytoplasmic	MES1	91	S000003496	33.2756	33.2453	33.2619	33.2144	32.7076	32.8649	32.6991	32.745	33.6059	33.5682	33.4449	33.5316	32.9022	32.903	32.7684	32.8602	55	55	75.9	75.9	85.677	0	323.31	40	36	38	40	37	34	33	39	42	39	38	38	40	39	37	39	58	52	52	57	48
P40531	P40531	Protein GVP36	GVP36	2218	S000001303	33.1204	32.9803	33.0484	32.9031	33.3701	33.5032	33.2518	33.2015	32.8355	32.8272	32.8869	32.8893	33.0683	33.1741	33.2917	33.1854	23	23	83.7	83.7	36.67	0	323.31	17	17	16	17	17	17	20	16	17	18	17	19	16	17	15	18	25	26	27	28	26
P32481	P32481	Eukaryotic translation initiation factor 2 subunit gamma	GCD11	1057	S000000827	33.405	33.308	33.4315	33.2422	32.8704	32.8634	32.8104	32.6094	33.5296	33.5134	33.5152	33.5361	32.7265	32.7624	32.798	32.5992	32	32	59.4	59.4	57.865	0	323.31	21	25	22	24	24	25	22	26	22	23	26	24	24	20	22	22	36	36	31	36	35
P12695	P12695	Dihydrolipoyllysine-residue acetyltransferase component of pyruvate dehydrogenase complex, mitochondrial	LAT1	391	S000005015	33.0786	33.0189	32.982	32.8758	33.3461	33.3473	33.1801	33.1845	32.8093	32.6313	32.8211	32.8609	33.2577	33.3219	33.4219	33.3114	29	29	57.3	57.3	51.817	0	323.31	16	18	19	19	22	22	20	20	19	17	19	21	15	20	22	19	20	24	26	26	30
P11076	P11076	ADP-ribosylation factor 1	ARF1	360	S000002351	33.1594	33.0764	33.1365	33.1913	33.2153	33.1701	33.0824	33.0308	33.0399	32.9538	32.7633	32.9878	33.2807	33.1396	32.968	33.2196	9	2	60.2	13.3	20.529	0	307.96	9	9	8	9	9	8	7	9	9	9	9	8	9	8	9	8	21	25	22	25	23
P00815	P00815	Histidine biosynthesis trifunctional protein;Phosphoribosyl-AMP cyclohydrolase;Phosphoribosyl-ATP pyrophosphohydrolase;Histidinol dehydrogenase	HIS4	78	S000000535	33.4433	33.437	33.3937	33.2984	32.9725	32.9397	32.7806	32.7411	33.5884	33.5795	33.5836	33.5698	32.532	32.5434	32.4561	32.5309	43	43	64.1	64.1	87.72	0	323.31	33	37	35	34	35	33	37	39	35	33	36	35	32	33	31	36	58	64	63	54	56
P15624	P15624	Phenylalanine--tRNA ligase beta subunit	FRS1	462	S000004050	33.2038	33.1585	33.2678	33.1977	32.8238	32.8902	32.7958	32.7849	33.4076	33.3547	33.3665	33.3304	32.8628	32.8555	32.8179	32.8742	34	34	63.5	63.5	67.364	0	323.31	28	25	24	25	24	28	21	24	24	27	26	25	22	24	26	23	42	36	34	36	29
P22203	P22203	V-type proton ATPase subunit E	VMA4	647	S000005859	33.2766	33.1109	33.329	33.0742	33.0264	33.1455	32.894	32.7847	33.2149	33.2203	33.3168	33.2869	32.7828	32.7807	32.8944	32.6458	20	20	69.5	69.5	26.471	0	323.31	12	14	15	16	13	12	14	18	14	14	14	15	15	12	13	14	20	21	25	21	25
P43616	P43616	Cys-Gly metallodipeptidase DUG1	DUG1	2402	S000001940	32.7042	32.5534	32.5752	32.634	33.3857	33.382	33.1337	33.2096	32.6061	32.7072	32.8639	32.8285	33.4628	33.4964	33.6531	33.5826	31	31	74	74	52.871	0	323.31	21	21	21	22	22	23	22	22	22	22	21	23	23	24	20	26	31	30	26	32	30
P07260	P07260	Eukaryotic translation initiation factor 4E	CDC33	224	S000005499	33.299	33.0821	33.1681	33.0201	32.8663	33.1409	32.7872	32.7398	33.2075	33.3763	33.5244	33.4695	32.6622	32.7868	32.9066	32.6469	15	15	70	70	24.254	0	323.31	10	12	10	10	10	10	9	11	11	11	10	11	9	11	10	10	17	17	16	14	16
Q03048	Q03048	Cofilin	COF1	3241	S000003973	32.9411	33.015	33.0375	32.8883	33.351	33.0932	33.1702	33.2835	32.8594	32.7472	32.7083	32.6187	33.2402	33.2044	33.3415	33.1785	9	9	79	79	15.901	0	323.31	6	7	6	7	5	6	7	7	5	7	6	8	5	4	4	7	10	11	11	17	11
P37303	P37303	Low specificity L-threonine aldolase	GLY1	1508	S000000772	33.5166	33.3768	33.524	33.5013	32.7503	32.7652	32.6173	32.78	33.6175	33.6384	33.7217	33.6739	32.1042	32.3396	32.2669	32.3726	24	24	86.3	86.3	42.815	0	323.31	20	20	20	20	17	16	19	19	20	21	21	21	19	19	18	18	40	41	41	41	25
P87262;P40525	P87262;P40525	60S ribosomal protein L34-A;60S ribosomal protein L34-B	RPL34A;RPL34B	2212	S000001314;S000002135	32.9801	33.0863	33.3395	32.9509	32.4749	32.5005	32.6945	32.2472	33.4823	33.8003	33.8167	33.4917	32.6771	32.8457	33.1859	32.6929	4	4	24	24	13.639	0	6.0541	3	3	3	3	2	1	2	1	3	3	4	3	2	2	3	3	3	3	5	3	4
P29547	P29547	Elongation factor 1-gamma 1	CAM1	934	S000005969	33.1113	33.0718	32.9426	32.9809	33.0443	33.0202	32.8881	32.9736	33.0696	33.0841	33.1215	33.1664	32.8031	32.9933	32.936	32.8798	34	31	72	64.6	47.087	0	323.31	22	23	21	19	22	21	22	20	22	25	23	24	21	22	19	23	37	37	31	31	34
P32377	P32377	Diphosphomevalonate decarboxylase	MVD1	1018	S000005326	33.0235	33.066	32.9251	33.0005	33.0416	32.9848	32.954	32.9381	33.0448	33.0789	33.0879	33.0495	32.8326	32.9628	33.0055	32.9785	24	24	76	76	44.115	0	323.31	22	20	22	20	23	20	19	19	22	23	19	20	21	23	19	20	36	32	31	36	38
P13188	P13188	Glutamine--tRNA ligase	GLN4	405	S000005694	33.1269	33.1162	33.1468	33.1146	32.6644	32.7988	32.6312	32.6747	33.3723	33.481	33.4318	33.4502	32.7005	32.7748	32.7652	32.6779	63	63	63.7	63.7	93.132	0	323.31	44	43	42	44	39	42	41	42	43	43	47	47	37	45	43	41	60	62	62	59	51
P09624	P09624	Dihydrolipoyl dehydrogenase, mitochondrial	LPD1	285	S000001876	33.1652	33.1068	33.0029	32.9273	33.1824	33.166	33.1631	33.2035	32.8069	32.6786	32.6216	32.7135	33.0319	33.003	33.0541	33.0783	35	35	75.4	75.4	54.009	0	323.31	25	23	26	22	26	24	21	21	20	24	25	26	27	25	26	26	46	42	44	42	48
P18562	P18562	Uracil phosphoribosyltransferase	FUR1	533	S000001170	33.2767	33.2216	33.2389	33.1741	32.5647	32.5142	32.4178	32.414	33.6968	33.7418	33.6664	33.6426	32.483	32.5928	32.6775	32.5315	16	16	81.5	81.5	24.594	0	294.51	13	12	14	14	12	13	14	14	14	12	13	15	11	13	13	12	22	20	21	24	20
P21954	P21954	Isocitrate dehydrogenase [NADP], mitochondrial	IDP1	626	S000002224	33.0126	32.9881	33.0653	32.9112	32.8617	32.9059	32.6095	32.6323	33.1673	33.1604	33.1758	33.3428	32.8552	32.99	32.9456	33.0444	31	28	71.3	63.8	48.19	0	323.31	24	23	22	19	24	23	20	21	23	23	24	20	21	21	23	19	45	41	36	37	44
Q02326	Q02326	60S ribosomal protein L6-A	RPL6A	3173	S000004538	33.2432	32.93	33.1292	33.1279	32.4256	32.4896	32.3918	32.5432	33.7205	33.6921	33.5224	33.5183	32.6913	32.5941	32.5837	32.6241	8	8	31.8	31.8	19.961	0	203.62	12	12	10	11	10	11	8	10	10	11	11	10	11	10	10	9	9	13	7	12	7
P38248	P38248	Cell wall protein ECM33	ECM33	1624	S000000282	32.8138	32.7825	32.8363	33.0113	32.8066	32.8754	32.9804	33.3746	32.7539	32.8139	32.5747	32.8077	33.2029	33.0357	33.2689	33.1915	11	11	39.4	39.4	43.768	0	323.31	6	6	5	4	10	10	9	8	6	6	6	5	9	11	10	11	7	9	8	8	12
P48164	P48164	40S ribosomal protein S7-B	RPS7B	2579	S000005040	33.1671	33.0468	33.3174	33.0282	32.4229	32.6117	32.2323	32.3522	33.7218	33.8228	33.6912	33.6127	32.4809	32.514	32.6602	32.4244	9	9	47.9	47.9	21.634	0	56.6	13	14	12	12	13	14	12	13	13	15	16	13	12	13	14	13	16	16	12	11	13
P39522	P39522	Dihydroxy-acid dehydratase, mitochondrial	ILV3	1931	S000003777	33.166	33.0507	33.0277	33.0022	32.7686	32.5799	32.6925	32.5502	33.354	33.3737	33.3685	33.3316	32.6865	32.6958	32.692	32.7252	35	35	65.3	65.3	62.86	0	323.31	24	24	21	26	23	22	20	22	27	23	25	26	22	22	20	23	38	43	42	46	36
P40024	P40024	ABC transporter ATP-binding protein ARB1	ARB1	2037	S000000838	33.1412	33.1015	33.1636	33.0907	32.6599	32.6831	32.5565	32.5047	33.3652	33.3964	33.3946	33.3814	32.5627	32.6976	32.6485	32.5985	32	32	57.7	57.7	68.376	0	323.31	22	23	23	22	21	25	20	23	22	24	23	22	22	22	25	21	36	38	36	39	30
P09938	P09938	Ribonucleoside-diphosphate reductase small chain 1	RNR2	291	S000003563	33.024	32.8984	32.8831	32.9873	33.1539	33.0631	33.0953	33.2452	32.7147	32.7039	32.6806	32.8737	32.8518	32.747	32.8857	32.9608	23	23	60.2	60.2	46.147	0	323.31	15	15	16	13	17	18	14	16	15	18	15	16	17	15	17	15	24	24	25	24	26
P32861	P32861	UTP--glucose-1-phosphate uridylyltransferase	UGP1	1184	S000001518	32.9781	32.8641	32.8931	32.7659	33.2538	33.2012	33.1121	33.017	32.8129	32.6721	32.5666	32.6519	33.1441	32.9189	32.9614	32.9448	32	32	67.3	67.3	55.987	0	323.31	22	25	24	21	24	24	27	24	21	21	23	22	25	23	26	25	35	36	35	30	40
P39976	P39976	D-lactate dehydrogenase [cytochrome] 3	DLD3	2009	S000000797	33.5796	33.6359	33.3989	33.2391	33.226	33.4917	32.8612	32.8379	32.887	32.93	32.7815	32.7901	32.2289	32.308	32.2946	32.2228	26	25	65.3	63.7	55.224	0	323.31	22	21	19	19	20	19	20	17	20	21	20	21	18	20	17	19	36	36	32	33	30
P20606	P20606	Small COPII coat GTPase SAR1	SAR1	594	S000006139	32.9693	32.6986	32.7136	32.5801	33.1376	33.1236	32.9648	32.8258	32.8807	32.7367	32.6268	32.6874	33.208	33.2118	33.1335	32.9981	12	12	81.6	81.6	21.45	0	230.34	6	6	6	9	6	7	11	10	7	8	8	11	8	7	8	11	11	10	12	16	14
P22217	P22217	Thioredoxin-1	TRX1	654	S000004033	32.8816	32.7108	32.8581	32.6065	32.8624	32.6936	32.8224	32.8139	33.2113	33.0666	32.8929	33.0539	33.1051	33.0637	32.8342	32.9932	9	7	87.4	69.9	11.235	0	155.49	7	7	6	7	7	7	6	7	7	7	7	7	6	7	7	7	9	14	11	16	10
P33442	P33442	40S ribosomal protein S1-A	RPS1A	1263	S000004433	33.3215	32.9478	33.4013	32.7759	32.4821	32.492	32.2346	31.8883	33.6115	33.5834	33.5787	33.579	32.589	32.6734	32.8208	32.4855	7	7	16.5	16.5	28.743	0	35.385	21	22	22	20	22	22	21	22	21	22	26	20	21	22	21	22	4	6	7	5	6
P07267	P07267	Saccharopepsin	PEP4	230	S000006075	32.5363	32.5678	32.3268	32.5833	33.7368	33.7421	33.633	33.659	31.8504	31.9019	31.9919	31.9209	33.4508	33.4348	33.4923	33.6082	21	21	76.5	76.5	44.498	0	323.31	11	12	11	12	15	15	16	16	10	10	10	11	16	15	20	16	16	17	16	16	20
Q12680	Q12680	Glutamate synthase [NADH]	GLT1	4254	S000002330	32.9746	32.7831	32.8856	32.7008	32.6381	32.5232	32.39	32.2975	33.4426	33.511	33.4626	33.4151	32.7736	32.8264	32.8295	32.7889	102	102	55.3	55.3	238.1	0	323.31	59	70	70	62	60	52	60	63	69	71	80	77	63	69	71	66	85	92	89	84	74
P49090	P49090	Asparagine synthetase [glutamine-hydrolyzing] 2	ASN2	2619	S000003356	32.7239	32.7794	32.6355	32.7407	32.6932	32.7607	32.4159	32.6252	33.1267	33.2727	33.0707	33.1365	32.98	33.084	32.9824	32.9877	25	25	62.8	62.8	64.592	0	323.31	23	26	24	30	24	21	21	32	20	22	22	24	29	25	23	25	33	29	24	42	29
Q12118	Q12118	Small glutamine-rich tetratricopeptide repeat-containing protein 2	SGT2	4020	S000005533	32.8157	32.8194	32.8734	32.6555	32.7359	32.8203	32.7566	32.7126	32.8896	32.9183	32.9258	32.8827	32.9852	33.0182	33.0733	33.0396	30	30	89	89	37.218	0	323.31	22	21	22	22	18	21	21	21	21	25	19	25	24	25	24	24	39	38	37	38	32
P28834	P28834	Isocitrate dehydrogenase [NAD] subunit 1, mitochondrial	IDH1	917	S000004982	33.0315	33.1785	33.0717	32.9944	33.1721	33.3503	33.3315	33.1976	32.2506	32.3063	32.3579	32.3983	32.7813	32.8397	32.8641	32.6739	22	22	68.6	68.6	39.324	0	323.31	16	17	15	16	17	21	17	17	14	16	14	13	17	16	16	15	21	27	24	22	22
P0CX30;P0CX29	P0CX30;P0CX29	40S ribosomal protein S23-B;40S ribosomal protein S23-A	RPS23B;RPS23A	317	S000003350;S000006336	32.8754	33.2724	33.1367	32.6368	32.1484	31.607	32.8581	32.1449	33.4533	33.8852	33.3834	32.7557	32.8426	33.2849	32.9031	32.5407	9	9	51	51	16.038	0	138.36	5	5	5	6	4	6	5	7	6	8	6	7	5	6	6	5	7	5	6	6	5
P47120	P47120	Deoxyhypusine hydroxylase	LIA1	2530	S000003831	32.8769	32.8645	33.016	33.0445	32.6201	32.5797	32.5201	32.6136	33.3956	33.3909	33.2629	33.3005	32.5797	32.5812	32.6144	32.4567	30	30	90.8	90.8	36.164	0	323.31	21	18	20	20	23	23	20	18	21	24	27	25	16	19	25	19	41	33	35	29	34
P29509	P29509	Thioredoxin reductase 1	TRR1	932	S000002761	33.0341	32.9549	32.8431	32.8676	32.8935	32.8521	32.7093	32.7365	32.9477	32.9928	33.0292	32.9158	32.7119	32.7663	32.677	32.6241	16	14	67.7	53.6	34.238	0	323.31	13	14	13	12	14	14	13	12	15	13	15	14	13	15	14	15	21	26	24	23	22
P41811	P41811	Coatomer subunit beta	SEC27	2295	S000003105	32.6447	32.6316	32.5953	32.6958	33.0113	33.0201	33.034	32.9823	32.5335	32.5573	32.6342	32.6257	33.1319	33.1603	33.104	33.1128	54	54	75.1	75.1	99.444	0	323.31	28	32	32	36	30	34	34	39	33	29	33	32	33	40	40	39	38	41	42	46	41
P0C2J3	P0C2J3	Transposon Ty2-LR1 Gag-Pol polyprotein;Capsid protein;Ty2 protease;Integrase;Reverse transcriptase/ribonuclease H	TY2B-LR1	305	S000007380	33.6816	33.6711	33.7199	33.7367	32.6888	32.9168	32.9407	32.6701	32.2695	32.2798	32.3073	32.2616	32.4588	32.6032	32.6655	32.5725	83	0	57.1	0	202.12	0	323.31	50	58	57	50	42	37	35	36	32	35	31	29	34	33	33	37	60	74	65	59	56
P04076	P04076	Argininosuccinate lyase	ARG4	119	S000001060	33.0184	33.0252	33.095	33.0684	32.6782	32.5752	32.7509	32.5831	33.1543	32.9241	33.139	33.1357	32.4726	32.5448	32.6124	32.6263	29	29	62.4	62.4	51.989	0	323.31	24	25	22	19	23	21	20	22	21	25	26	24	21	22	22	21	38	39	30	28	37
P53912	P53912	Uncharacterized protein YNL134C		3013	S000005078	31.7872	31.9247	31.8647	31.3577	33.8847	33.9605	33.4967	33.6393	31.7557	31.9527	31.9908	31.9199	33.8322	33.9123	33.9558	33.9993	21	20	62.5	60.6	41.164	0	323.31	14	15	11	12	15	14	17	16	13	15	12	13	17	17	16	16	21	23	20	14	25
P22515	P22515	Ubiquitin-activating enzyme E1 1	UBA1	664	S000001693	32.3128	32.3534	32.2773	32.2777	32.6821	32.5748	32.5731	32.6383	32.9598	33.0663	32.9134	32.9726	33.4058	33.3055	33.3553	33.3515	63	63	69.9	69.9	114.26	0	323.31	36	42	36	40	40	43	40	42	44	44	47	45	48	45	49	46	49	51	45	51	56
P32599	P32599	Fimbrin	SAC6	1109	S000002536	32.6594	32.5646	32.5593	32.6084	32.9821	33.0439	33.0574	33.0276	32.5215	32.4871	32.5376	32.6206	33.0612	33.1091	33.098	33.0784	36	35	65.9	64.8	71.772	0	323.31	25	26	21	22	27	29	26	30	24	28	23	26	27	29	28	26	31	34	29	28	31
P10622	P10622	60S acidic ribosomal protein P1-beta	RPP1B	346	S000002288	32.6247	32.9808	32.8545	33.6387	32.2749	32.343	32.5834	32.9833	33.4578	33.1376	33.2626	32.3849	33.1363	32.3608	32.3614	32.627	2	2	47.2	47.2	10.667	0	154.45	2	2	2	2	2	2	2	2	2	2	2	2	2	2	2	2	7	4	4	8	3
P30624	P30624	Long-chain-fatty-acid--CoA ligase 1	FAA1	941	S000005844	32.658	32.9028	32.602	32.737	33.1133	33.1346	33.1102	32.9982	32.4694	32.5342	32.4071	32.438	32.9175	32.8541	32.8803	32.9606	41	39	59	56.6	77.865	0	323.31	30	29	26	30	30	28	32	32	29	27	25	26	32	28	27	32	38	37	31	37	43
P36139	P36139	Protein PET10	PET10	1452	S000001754	32.4771	32.5288	32.2552	32.4157	33.4282	33.5675	33.6759	33.7054	31.7524	31.7943	31.8194	31.7746	33.2917	33.4121	33.4285	33.3489	22	22	68.9	68.9	31.246	0	323.31	17	14	14	12	16	19	15	16	14	14	14	14	15	16	17	14	22	20	21	17	22
P06208;P06208-2	P06208;P06208-2	2-isopropylmalate synthase	LEU4	176	S000005048	32.8374	32.7938	32.666	32.6794	32.7869	32.8201	32.6861	32.8265	32.9076	32.7594	32.7692	32.8582	32.7951	32.6927	32.7891	32.9526	37	21	67.5	46.8	68.408	0	323.31	25	22	25	24	24	23	24	25	22	20	27	25	21	24	24	27	34	30	38	34	37
P32527	P32527	Zuotin	ZUO1	1079	S000003517	32.7718	32.8874	32.7583	32.913	32.6929	32.7817	32.6126	32.5672	32.8535	33.0356	32.945	32.8525	32.7588	32.5902	32.5582	32.5702	28	28	61.2	61.2	49.019	0	323.31	17	19	18	20	18	16	19	19	20	17	21	19	18	16	18	17	25	27	25	24	21
Q12460	Q12460	Nucleolar protein 56	NOP56	4203	S000004187	33.0422	32.8728	32.9634	33.0099	32.2879	32.3831	32.3205	32.07	33.2308	33.3528	33.1957	33.296	32.66	32.5334	32.4938	32.4164	35	34	74.2	71.8	56.863	0	323.31	20	22	23	26	21	23	21	23	21	25	24	25	24	22	23	22	31	32	26	42	27
Q03690	Q03690	Clustered mitochondria protein 1	CLU1	3336	S000004614	32.6411	32.7048	32.7403	32.6803	32.438	32.3551	32.4615	32.4245	33.0474	33.0667	33.0675	33.0791	32.7441	32.8792	32.9198	32.8189	66	66	63.7	63.7	145.16	0	323.31	42	42	36	43	41	44	40	45	46	49	46	44	46	42	43	43	50	56	48	60	52
P28777	P28777	Chorismate synthase	ARO2	911	S000003116	32.9115	32.7383	32.8386	32.7535	32.5035	32.6167	32.5203	32.3666	33.1066	33.1097	33.1242	33.1029	32.382	32.5949	32.6937	32.5381	25	25	81.4	81.4	40.838	0	323.31	19	21	22	22	20	19	20	19	23	20	20	22	22	20	17	19	36	35	34	40	30
P12385	P12385	Eukaryotic peptide chain release factor subunit 1	SUP45	382	S000000347	32.8002	32.7845	32.9251	33.0321	32.4228	32.4738	32.5717	32.5799	33.0656	32.9821	33.0902	33.1832	32.3754	32.4666	32.5598	32.4911	35	35	73.5	73.5	49.005	0	323.31	23	25	24	21	20	25	21	25	21	25	26	20	22	20	21	22	27	33	31	28	26
P38264	P38264	Inorganic phosphate transport protein PHO88	PHO88	1634	S000000310	32.7954	32.6987	32.8948	32.554	32.5604	32.6041	32.373	32.6046	33.0037	32.8111	32.8937	32.911	32.6831	32.8622	32.6749	32.7105	13	13	55.3	55.3	21.137	0	70.821	9	10	8	8	7	8	10	9	8	10	10	12	7	8	11	10	18	13	11	12	16
P38968	P38968	Protein transport protein SEC31	SEC31	1878	S000002354	32.529	32.5572	32.5304	32.4545	32.9238	32.8614	32.83	32.8373	32.4809	32.5718	32.4407	32.423	33.0793	33.0111	33.0273	33.0152	47	47	53	53	138.72	0	323.31	38	34	32	33	38	35	37	32	32	33	36	37	39	40	36	35	46	52	39	53	50
P39986	P39986	Manganese-transporting ATPase 1	SPF1	2013	S000000757	32.3063	32.2644	32.2887	32.2899	32.9158	33.0052	32.9096	32.8634	32.3317	32.4801	32.3426	32.3801	33.3238	33.2336	33.2964	33.1367	59	59	54.8	54.8	135.27	0	323.31	34	35	36	43	39	36	43	49	39	36	36	41	45	40	45	45	39	39	43	37	48
P33892	P33892	Translational activator GCN1	GCN1	1279	S000003163	32.6637	32.7198	32.7616	32.6398	32.5858	32.6332	32.4894	32.5148	32.7332	32.8554	32.7469	32.776	32.7975	32.834	32.8194	32.7939	118	118	50.6	50.6	296.69	0	323.31	75	76	70	78	70	64	83	71	78	79	69	75	78	83	79	78	85	90	75	88	82
P34167	P34167	Eukaryotic translation initiation factor 4B	TIF3	1293	S000006367	32.6426	32.7279	32.4273	32.8031	32.3397	32.5316	32.2539	32.2344	33.1484	33.2691	33.3146	33.3211	32.3712	32.5274	32.5797	32.4933	38	38	70	70	48.521	0	323.31	28	28	23	28	27	25	24	24	29	28	27	24	27	28	25	26	35	34	32	38	33
P32074	P32074	Coatomer subunit gamma	SEC21	973	S000005231	32.5205	32.4516	32.5856	32.4912	32.87	32.8875	32.8207	32.6662	32.3195	32.3896	32.4869	32.4987	32.8811	32.9967	33.0829	32.9929	53	53	65.2	65.2	104.83	0	323.31	32	37	35	35	35	32	40	39	30	32	35	34	39	39	39	37	44	58	45	47	56
P53615	P53615	Carbonic anhydrase	NCE103	2915	S000004981	33.6314	34.344	33.2034	34.0849	33.8761	33.7561	33.6281	33.5191	30.4187	31.525	30.5138	30.0936	32.7359	32.452	32.7475	32.3797	12	12	89.6	89.6	24.859	0	323.31	9	9	10	10	10	9	11	9	7	9	7	8	10	7	9	11	19	24	19	22	26
P32473	P32473	Pyruvate dehydrogenase E1 component subunit beta, mitochondrial	PDB1	1050	S000000425	32.6639	32.7255	32.6949	32.4659	32.8312	32.9104	32.6487	32.4643	32.7584	32.6758	32.7963	32.6028	32.637	32.7332	32.6161	32.6746	16	16	51.1	51.1	40.053	0	323.31	12	11	13	12	10	11	12	12	11	12	10	12	12	13	12	13	16	14	15	18	12
P40185	P40185	Protein MMF1, mitochondrial	MMF1	2103	S000001313	32.8154	32.7375	32.7178	32.4603	32.9723	33.0849	32.7519	32.807	32.5446	32.3711	32.4755	32.416	32.592	32.5593	32.7941	32.7369	9	9	82.1	82.1	15.908	0	183.2	8	7	8	5	8	7	7	8	8	8	7	7	8	8	7	6	14	15	9	9	15
P24000	P24000	60S ribosomal protein L24-B	RPL24B	713	S000003380	32.9337	32.8186	32.9413	32.4072	32.1634	32.2469	32.167	32.0518	33.4343	33.4753	33.2909	33.4074	32.0846	32.4631	32.5333	32.2952	12	4	38.1	12.9	17.547	0	43.686	9	9	10	10	8	6	9	8	10	8	11	11	7	10	8	10	10	12	15	12	12
P09232	P09232	Cerevisin	PRB1	277	S000000786	31.7094	31.602	31.465	31.3683	33.869	34.0998	34.0722	34.1662	30.745	30.6258	30.7874	30.854	34.2304	34.347	34.3603	34.3616	33	33	56.4	56.4	69.621	0	323.31	12	11	11	10	20	22	19	19	9	8	8	9	23	21	21	20	15	13	14	11	26
P11412	P11412	Glucose-6-phosphate 1-dehydrogenase	ZWF1	364	S000005185	32.2036	32.3054	32.2142	32.2573	32.8425	32.9078	32.7711	32.6842	32.2946	32.4816	32.6306	32.5858	32.9595	33.0861	33.299	33.0524	37	37	73.5	73.5	57.521	0	323.31	22	17	20	21	26	26	23	22	23	25	24	25	22	27	24	26	32	26	27	31	45
P33416	P33416	Heat shock protein 78, mitochondrial	HSP78	1257	S000002666	33.158	33.2004	33.1491	32.8501	33.4145	33.5322	33.3461	33.2158	31.2779	31.1693	31.3352	31.3448	32.7958	32.8436	32.9097	32.8897	57	57	61.3	61.3	91.335	0	323.31	37	41	42	41	45	45	41	41	28	30	27	29	43	40	35	42	54	56	58	56	59
P00498	P00498	ATP phosphoribosyltransferase	HIS1	69	S000000857	32.787	32.8461	32.7722	32.8458	32.5005	32.3966	32.3536	32.3824	32.9767	33.1156	33.0377	32.9718	32.3054	32.4361	32.3362	32.3243	21	21	75.4	75.4	32.266	0	290.82	15	17	18	15	16	15	15	16	17	19	17	19	14	16	16	16	24	28	28	26	31
P15303	P15303	Protein transport protein SEC23	SEC23	454	S000006385	32.4293	32.5151	32.5042	32.5319	32.7375	32.891	32.7488	32.7597	32.3252	32.4368	32.5349	32.4479	32.9082	32.8374	32.9071	32.7129	39	39	62.5	62.5	85.384	0	323.31	30	24	29	28	31	26	29	24	27	21	27	30	28	31	27	28	46	37	41	39	41
P02557	P02557	Tubulin beta chain	TUB2	104	S000001857	32.4516	32.4709	32.5042	32.5157	32.66	32.846	32.5596	32.6042	32.5068	32.617	32.6654	32.5708	32.7083	32.8189	32.8066	32.7706	19	19	51.6	51.6	50.922	0	323.31	15	17	17	17	15	16	18	17	16	16	17	16	17	18	15	19	32	32	35	31	27
Q01217	Q01217	Protein ARG5,6, mitochondrial;N-acetyl-gamma-glutamyl-phosphate reductase;Acetylglutamate kinase	ARG5,6	3136	S000000871	32.43	32.2394	32.5131	32.4503	31.9676	31.9234	31.9129	32.0356	33.4933	33.4582	33.5639	33.5316	32.5274	32.5304	32.6567	32.7162	49	49	64.7	64.7	94.868	0	323.31	34	31	35	32	33	29	29	31	38	37	38	40	35	36	34	33	50	42	54	47	41
P40217	P40217	Eukaryotic translation initiation factor 3 subunit I	TIF34	2113	S000004754	32.9675	32.6995	32.7847	32.789	32.3571	32.4502	32.1572	32.1161	33.1441	33.099	33.1866	33.0528	32.2497	32.3438	32.2456	32.1977	22	22	79	79	38.755	0	323.31	18	14	17	15	15	15	14	13	15	15	19	19	13	15	17	15	24	20	23	21	19
P32454	P32454	Aminopeptidase 2, mitochondrial	APE2	1035	S000001640	32.556	32.5751	32.5322	32.3865	32.8771	32.8824	32.7474	32.7014	32.2177	32.1968	32.2305	32.2129	32.859	32.9209	32.9697	32.8312	57	53	63.3	60.3	107.75	0	323.31	35	36	34	41	40	37	42	40	33	35	36	38	39	42	35	42	45	44	44	49	47
P35844	P35844	Protein KES1	KES1	1366	S000006066	32.5457	32.5509	32.5248	32.5937	32.6022	32.4859	32.5711	32.731	32.6259	32.587	32.6334	32.6709	32.5823	32.6347	32.5311	32.6258	31	31	69.8	69.8	49.491	0	323.31	23	22	24	20	20	20	19	21	23	20	21	24	21	22	22	20	32	26	33	28	30
P21576	P21576	Vacuolar protein sorting-associated protein 1	VPS1	616	S000001709	32.4002	32.414	32.4969	32.4181	32.7527	32.8082	32.8944	32.837	32.2001	32.1943	32.2039	32.2634	32.8753	32.8885	32.9208	32.8464	55	54	74.6	73.6	78.736	0	323.31	33	37	40	36	36	35	32	33	36	31	33	34	31	38	36	35	44	47	51	47	44
Q00055	Q00055	Glycerol-3-phosphate dehydrogenase [NAD(+)] 1	GPD1	3112	S000002180	32.0736	32.0505	32.0723	31.848	33.3724	33.5644	33.3185	33.2671	31.2339	31.2249	31.3111	31.3748	33.6487	33.6969	33.7029	33.628	17	17	56	56	42.868	0	323.31	12	14	11	11	14	13	17	16	12	12	13	12	12	16	16	14	17	17	16	15	19
P24280	P24280	SEC14 cytosolic factor	SEC14	718	S000004684	32.6074	32.4648	32.5799	32.4634	32.6107	32.5261	32.541	32.6689	32.5051	32.5396	32.4726	32.6026	32.6635	32.8596	32.5861	32.6926	25	23	82.2	79.6	34.9	0	323.31	21	21	19	19	21	20	18	19	21	23	22	21	20	20	22	17	29	26	31	26	30
P53622	P53622	Coatomer subunit alpha	COP1	2918	S000002304	32.3317	32.4805	32.442	32.4084	32.7505	32.5928	32.7291	32.7863	32.2145	32.4187	32.2719	32.2988	32.933	32.889	32.7874	32.8826	60	60	62.8	62.8	135.61	0	323.31	34	38	39	38	42	44	41	43	33	40	38	35	40	43	50	42	44	52	50	42	58
P54885	P54885	Gamma-glutamyl phosphate reductase	PRO2	3087	S000005850	32.4938	32.6294	32.5993	32.4744	32.4865	32.4924	32.2628	32.2891	32.8783	32.8293	32.9243	32.8351	32.5111	32.4996	32.5297	32.4374	24	24	58.1	58.1	49.74	0	323.31	21	17	19	18	17	18	19	17	18	18	19	20	16	20	18	20	25	29	25	27	27
P52489	P52489	Pyruvate kinase 2	PYK2	2682	S000005874	31.3881	32.0077	32.1234	30.2599	32.7618	33.4255	33.828	32.8118	29.6799	34.8776	34.3416	30.6521	32.9773	33.7958	33.1495	33.0408	21	21	58.1	58.1	55.195	0	156.26	10	11	10	7	15	16	17	17	8	5	6	8	16	16	17	19	6	11	9	3	16
P22146	P22146	1,3-beta-glucanosyltransferase GAS1	GAS1	643	S000004924	32.2204	32.5071	32.4919	32.6223	32.5188	32.2753	32.6122	32.6903	32.6541	32.6637	32.3382	32.4579	32.9754	32.5143	32.5889	32.8087	19	19	45.4	45.4	59.582	0	323.31	8	10	8	11	15	17	15	15	11	9	9	10	17	16	18	13	11	12	14	19	20
P0CX26;P0CX25	P0CX26;P0CX25	60S ribosomal protein L43-B;60S ribosomal protein L43-A	RPL43B;RPL43A	315	S000003855;S000006247	32.4652	32.4874	32.7954	32.7697	31.6417	31.8904	32.2235	32.1207	33.0639	33.221	33.3489	33.2356	32.5073	32.2622	32.3081	32.3612	6	6	52.2	52.2	10.091	0	53.469	5	6	5	5	5	6	5	5	6	6	6	6	4	6	6	6	5	7	11	9	6
P54838	P54838	Dihydroxyacetone kinase 1	DAK1	3080	S000004535	32.0488	32.0111	32.0731	31.9366	33.0838	33.0165	32.9324	32.9376	31.8382	31.8093	31.9299	31.9467	33.1585	33.1511	33.3451	33.1759	34	34	72.6	72.6	62.206	0	323.31	20	19	22	22	27	24	25	24	18	21	23	22	27	25	27	27	27	23	27	25	32
P06103	P06103	Eukaryotic translation initiation factor 3 subunit B	PRT1	166	S000005888	32.7768	32.6725	32.7432	32.7299	32.2776	32.1935	32.0996	32.1463	32.9196	33.0007	32.9099	32.9471	32.2783	32.2	32.2015	32.1499	39	39	62.5	62.5	88.129	0	323.31	31	31	31	31	26	28	25	29	29	29	31	34	28	27	31	28	50	43	42	40	37
P10080	P10080	Single-stranded nucleic acid-binding protein	SBP1	336	S000001026	32.3994	32.5917	32.3405	32.3897	32.6516	32.4417	32.7305	32.6909	32.4027	32.5217	32.2918	32.1076	32.674	32.666	32.5178	32.6056	21	21	64.6	64.6	32.989	0	323.31	12	11	13	9	14	18	10	13	12	15	18	14	10	15	20	12	19	15	16	15	18
P25605	P25605	Acetolactate synthase small subunit, mitochondrial	ILV6	818	S000000515	32.6335	32.6169	32.7017	32.5252	32.2696	32.2207	32.2344	32.1492	32.9889	32.8434	32.7416	32.739	32.2282	32.4683	32.2125	32.3703	16	16	58.3	58.3	33.986	0	323.31	11	14	14	13	11	11	12	11	12	12	13	12	12	12	11	11	24	29	26	26	23
P38221	P38221	Phosphatidate cytidylyltransferase	CDS1	1606	S000000233	32.8577	32.6546	32.7443	32.6005	32.1434	32.008	32.159	31.964	33.0681	32.8303	33.0148	33.0536	32.1893	32.2657	32.1603	32.1398	10	10	19	19	51.822	0	32.41	9	7	8	5	9	8	7	4	8	9	9	7	7	9	9	5	11	8	11	6	10
P41810	P41810	Coatomer subunit beta	SEC26	2294	S000002646	32.4268	32.4374	32.4016	32.4094	32.6615	32.7307	32.7297	32.7195	32.1646	32.2024	32.1128	32.1092	32.7249	32.6741	32.6411	32.6256	49	49	54.5	54.5	109.02	0	323.31	30	30	32	34	29	27	34	35	28	31	30	31	31	32	28	38	42	40	40	50	45
P37292	P37292	Serine hydroxymethyltransferase, mitochondrial	SHM1	1501	S000000467	32.5679	32.4851	32.3853	32.4072	32.2164	32.2224	32.1839	32.1022	32.8807	32.8103	32.798	32.7766	32.5729	32.4734	32.4867	32.3645	29	29	68.2	68.2	53.686	0	323.31	23	20	20	24	20	25	19	18	23	23	25	22	18	19	19	21	33	29	28	33	25
Q04491	Q04491	Protein transport protein SEC13	SEC13	3477	S000004198	32.2569	32.2844	32.089	32.2067	32.7947	32.6093	32.5712	32.6045	32.4099	32.179	32.3361	32.3159	32.7444	32.8224	32.7565	32.7058	19	19	85.9	85.9	33.043	0	323.31	14	15	13	16	14	16	15	14	14	13	14	15	15	15	15	14	15	18	18	22	15
Q12154	Q12154	ATPase GET3	GET3	4036	S000002258	32.1625	32.0482	32.1542	31.8107	32.5979	32.2564	32.6397	32.5947	32.33	32.3895	32.4233	32.459	32.9713	33.0041	32.9032	32.925	19	19	59.6	59.6	39.353	0	323.31	12	17	15	14	13	16	15	16	14	17	15	17	15	16	17	13	24	31	31	26	31
P37302	P37302	Aminopeptidase Y	APE3	1507	S000000490	32.2596	32.2762	32.334	32.3169	32.5843	32.6292	32.5088	32.5911	32.375	32.3551	32.4835	32.4681	32.5722	32.5527	32.6589	32.6129	26	26	59.8	59.8	60.137	0	323.31	15	14	16	13	20	19	20	17	15	13	13	16	18	20	20	21	21	28	25	24	30
P12612	P12612	T-complex protein 1 subunit alpha	TCP1	384	S000002620	32.4983	32.4597	32.3992	32.4689	32.1473	32.3809	31.8252	32.0734	32.9245	32.8718	32.9162	32.9147	32.3808	32.4586	32.5145	32.3398	36	36	78.2	78.2	60.48	0	323.31	22	27	24	24	17	18	22	24	20	28	26	24	16	22	24	27	33	39	36	42	25
P07263-2;P07263	P07263-2;P07263	Histidine--tRNA ligase, mitochondrial	HTS1	227	S000006237	32.6609	32.6095	32.5969	32.5998	32.3063	32.2348	32.1173	32.136	32.8155	32.8366	32.8706	32.8529	32.0755	32.2804	32.2558	32.2591	34	34	68.1	68.1	57.75	0	323.31	28	27	27	25	27	24	25	24	29	26	28	29	27	24	24	27	42	35	42	39	40
P38431;P38431-2	P38431;P38431-2	Eukaryotic translation initiation factor 5	TIF5	1691	S000006245	32.6526	32.4417	32.52	32.5832	32.2351	32.3199	32.0892	32.0512	32.8846	32.9228	32.9293	33.0165	32.0343	32.295	32.2304	32.1048	29	29	77	77	45.261	0	323.31	24	19	21	21	23	18	21	22	22	23	23	23	22	21	20	23	32	30	33	31	27
P32497	P32497	Eukaryotic translation initiation factor 3 subunit C	NIP1	1068	S000004926	32.5425	32.5058	32.6223	32.7973	32.2118	32.2189	32.2635	32.1488	32.6688	32.913	32.8579	32.887	32.1587	32.1521	32.1455	32.1216	43	43	56.5	56.5	93.203	0	323.31	30	32	29	30	27	27	29	30	28	27	29	30	27	29	24	28	38	42	38	39	35
P32288	P32288	Glutamine synthetase	GLN1	981	S000006239	32.9481	32.9084	32.8005	32.8659	32.055	32.1017	32.1775	32.249	33.0262	32.9196	32.7994	32.8395	31.9603	31.9152	31.6983	31.8488	21	21	64.9	64.9	41.766	0	323.31	16	16	17	16	15	15	15	18	17	17	14	14	16	16	14	17	26	28	26	28	23
P31412	P31412	V-type proton ATPase subunit C	VMA5	966	S000001563	32.4217	32.4025	32.4756	32.5106	32.2845	32.3191	32.3533	32.255	32.613	32.5279	32.4995	32.5736	32.4356	32.3795	32.4173	32.2463	28	28	78.3	78.3	44.188	0	323.31	16	16	15	14	18	18	14	18	15	17	21	16	15	16	19	15	28	26	27	24	28
P07213	P07213	Mitochondrial import receptor subunit TOM70	TOM70	210	S000005065	32.5148	32.6023	32.5069	32.591	32.3286	32.418	32.4446	32.3473	32.4657	32.6112	32.3768	32.4926	32.2733	32.241	32.1087	32.2968	43	43	65	65	70.122	0	323.31	29	28	30	27	28	29	24	25	28	28	30	26	26	28	30	26	43	40	36	38	38
Q03161	Q03161	Glucose-6-phosphate 1-epimerase		3257	S000004705	32.3482	32.2933	32.4429	32.3512	32.633	32.5988	32.5606	32.5027	32.1398	32.2416	32.2821	32.3095	32.3694	32.4672	32.5094	32.5436	23	23	84.2	84.2	33.955	0	323.31	16	16	15	15	18	20	16	15	16	18	19	18	16	18	20	17	26	23	20	18	26
Q12117	Q12117	Protein MRH1	MRH1	4019	S000002440	33.2142	32.8979	32.8498	32.7443	32.3432	32.5499	32.3935	32.2064	32.9227	32.8179	32.4505	32.2981	31.6357	31.6642	31.9082	31.6813	7	4	22.5	12.8	36.19	0	138.08	6	5	5	6	7	5	6	6	6	5	5	6	6	6	6	5	13	12	10	11	14
P16387	P16387	Pyruvate dehydrogenase E1 component subunit alpha, mitochondrial	PDA1	480	S000000980	32.4672	32.4525	32.3091	32.3254	32.5527	32.5661	32.379	32.4142	32.4515	32.3644	32.3117	32.4022	32.3543	32.3487	32.2758	32.364	33	33	83.6	83.6	46.343	0	292.25	21	23	25	22	25	23	26	23	23	23	27	23	21	21	24	23	42	37	44	38	40
P00927	P00927	Threonine dehydratase, mitochondrial	ILV1	86	S000000888	32.4854	32.3076	32.4292	32.3342	32.2585	32.353	32.1657	32.0802	32.6929	32.7095	32.6645	32.6996	32.2343	32.2592	32.4548	32.1804	35	35	76.9	76.9	63.83	0	323.31	23	25	26	28	26	22	28	27	27	25	29	30	29	27	26	29	38	40	39	45	34
P39077	P39077	T-complex protein 1 subunit gamma	CCT3	1911	S000003551	32.3355	32.35	32.3929	32.3866	32.0751	32.1028	32.0911	31.9882	32.717	32.729	32.8219	32.7759	32.3479	32.4048	32.4644	32.2229	43	43	79.8	79.8	58.814	0	323.31	31	32	33	29	30	29	33	29	36	34	29	33	28	32	27	34	46	51	43	38	42
Q12335	Q12335	Protoplast secreted protein 2	PST2	4135	S000002439	32.2152	32.0369	32.0097	32.2305	32.9777	32.7034	32.9864	32.9878	31.7618	31.7041	31.6952	31.8837	32.6977	32.7789	32.6458	32.8836	10	10	89.4	89.4	20.965	0	323.31	9	7	8	9	8	9	10	9	8	7	6	7	8	6	7	9	14	12	13	12	13
Q12447	Q12447	Polyamine N-acetyltransferase 1	PAA1	4193	S000002478	32.5383	32.55	32.4981	32.3628	32.4508	32.3558	32.4003	32.4544	32.3731	32.1725	32.3699	32.2621	32.3125	32.4274	32.3158	32.3541	15	15	86.9	86.9	21.947	0	323.31	8	12	13	11	12	10	12	10	10	9	13	12	11	10	11	11	15	23	21	21	25
P02992	P02992	Elongation factor Tu, mitochondrial	TUF1	106	S000005713	32.6515	32.863	32.654	32.6902	32.5001	32.381	32.4779	32.3664	32.4036	32.3517	32.1618	32.3006	32.1167	32.1041	32.0226	32.1093	29	29	76.9	76.9	47.972	0	323.31	22	22	24	19	19	20	21	19	19	15	21	18	20	17	21	18	35	40	37	34	34
Q03103	Q03103	Endoplasmic oxidoreductin-1	ERO1	3249	S000004599	31.9119	31.9167	32.0012	31.7082	33.4297	33.441	33.3933	33.3679	30.5167	30.5048	30.5222	30.4551	33.7375	33.7648	33.7896	33.677	39	39	77.3	77.3	65.032	0	323.31	24	24	23	21	30	28	27	30	18	15	16	17	29	28	29	32	32	38	35	29	47
P15646	P15646	rRNA 2-O-methyltransferase fibrillarin	NOP1	464	S000002172	32.4719	32.3119	32.683	32.4184	32.0259	31.6541	32.1061	32.0198	32.9746	32.8096	32.7278	32.8702	32.4045	32.2928	32.1776	32.0691	24	24	61.8	61.8	34.465	0	283.6	15	16	14	16	12	12	13	14	16	17	16	16	17	13	13	17	29	28	27	21	22
P34730	P34730	Protein BMH2	BMH2	1320	S000002506	32.4383	32.213	32.2673	32.2553	32.5884	32.7872	32.7318	32.8213	31.9628	31.8166	31.8205	32.009	32.6519	32.5626	32.5049	32.5134	5	5	17.2	17.2	31.061	0	81.119	16	16	18	15	17	18	15	17	16	16	18	17	15	18	17	17	6	5	3	4	6
Q12499	Q12499	Nucleolar protein 58	NOP58	4230	S000005837	32.5569	32.525	32.5824	32.6594	31.9684	32.082	32.0442	31.6775	32.6838	32.8802	32.8552	32.9365	31.9238	32.1991	32.2529	32.1136	28	28	61.8	61.8	56.956	0	323.31	20	22	22	21	20	21	16	16	20	22	22	20	18	19	19	17	25	30	27	32	24
Q12363	Q12363	Transcriptional modulator WTM1	WTM1	4151	S000005756	32.1221	32.0085	32.0288	31.7727	33.0412	33.2012	32.9079	32.7309	31.6425	31.4551	31.7555	31.7431	32.7368	32.7177	32.8745	32.9748	24	24	74.8	74.8	48.382	0	323.31	19	14	14	17	22	16	20	20	16	14	13	15	21	17	21	18	30	19	23	28	37
P40075	P40075	Vesicle-associated membrane protein-associated protein SCS2	SCS2	2071	S000000922	32.4836	32.3893	32.4523	32.3318	32.2402	32.4849	32.2665	32.104	32.5549	32.5283	32.6219	32.5281	32.1916	32.1749	32.1577	32.1226	13	13	63.1	63.1	26.925	0	323.31	9	12	12	11	12	11	11	10	10	9	12	10	11	10	9	10	14	18	17	16	16
P39076	P39076	T-complex protein 1 subunit beta	CCT2	1910	S000001404	32.4878	32.2824	32.4196	32.2312	32.0563	32.2572	32.1239	32.0565	32.6026	32.5683	32.7603	32.6872	32.1286	32.2909	32.425	32.2019	35	35	74.8	74.8	57.203	0	323.31	23	26	24	25	24	26	27	26	27	25	26	27	25	22	27	28	39	40	38	38	38
P28241	P28241	Isocitrate dehydrogenase [NAD] subunit 2, mitochondrial	IDH2	895	S000005662	32.5787	32.7781	32.6684	32.3864	32.6735	32.8261	32.4786	32.5534	31.6344	31.8604	31.9274	31.972	32.0879	32.253	32.3424	32.1581	13	13	51.5	51.5	39.739	0	323.31	10	8	10	11	10	11	10	11	10	9	10	11	11	9	11	9	12	13	15	14	12
Q12449	Q12449	Hsp90 co-chaperone AHA1	AHA1	4194	S000002622	32.7224	32.65	32.7593	32.6739	32.4401	32.273	32.4869	32.5261	31.9176	31.7793	31.9361	31.9965	32.273	32.1572	32.2006	32.3625	22	22	70	70	39.435	0	323.31	14	17	14	12	18	15	12	15	14	13	15	14	14	14	12	13	19	27	24	21	24
P06787	P06787	Calmodulin	CMD1	201	S000000313	32.4263	32.262	32.5404	32.2161	32.5707	32.5724	32.4528	32.3062	32.0661	32.0676	32.1096	31.9959	32.3639	32.4	32.5595	32.2443	9	9	69.4	69.4	16.135	0	323.31	6	7	7	7	6	6	8	8	5	7	7	7	5	6	7	9	10	12	10	12	11
P38077	P38077	ATP synthase subunit gamma, mitochondrial	ATP3	1532	S000000243	32.256	32.3109	32.3156	32.3099	32.4057	32.5682	32.4211	32.5247	32.0041	32.0847	32.0953	32.0436	32.3806	32.455	32.5308	32.4207	21	21	66.6	66.6	34.35	0	323.31	14	15	16	17	15	17	16	17	14	16	14	15	16	15	16	16	19	22	26	18	22
P36421	P36421	Tyrosine--tRNA ligase, cytoplasmic	TYS1	1477	S000003417	32.5209	32.3919	32.472	32.5958	32.167	32.0168	32.0557	32.1084	32.7231	32.6845	32.6342	32.6353	32.0146	32.0917	31.9376	32.0416	32	32	73.4	73.4	44.019	0	323.31	19	21	17	20	15	22	18	16	18	20	24	20	16	19	17	22	20	23	17	22	19
P39730	P39730	Eukaryotic translation initiation factor 5B	FUN12	1974	S000000033	32.2842	32.5373	32.3952	32.4833	32.023	32.1071	32.1439	32.121	32.5052	32.6372	32.5931	32.6012	32.1015	32.2094	32.1062	32.1378	47	47	51.7	51.7	112.27	0	323.31	25	30	29	25	27	24	32	29	32	32	30	30	30	28	27	28	33	45	36	36	33
P32263	P32263	Pyrroline-5-carboxylate reductase	PRO3	978	S000000825	32.5256	32.5253	32.3846	32.6898	31.9627	32.1829	32.415	32.3473	32.5128	32.3987	32.3472	32.396	32.227	32.2544	31.6989	32.0241	17	17	65.7	65.7	30.131	0	323.31	12	10	12	12	10	12	12	14	14	12	11	11	13	12	11	14	17	18	15	15	12
P24783	P24783	ATP-dependent RNA helicase DBP2	DBP2	724	S000005056	32.4449	32.3669	32.4665	32.5581	31.4942	31.6511	31.4626	31.5786	33.2611	33.3025	33.206	33.2399	31.9178	31.8927	31.8378	31.8215	38	37	67	65	60.999	0	323.31	26	30	27	31	22	23	25	24	33	32	32	29	23	28	25	27	37	45	45	43	27
P38115	P38115	D-arabinose dehydrogenase [NAD(P)+] heavy chain	ARA1	1546	S000000353	32.099	32.1543	32.0346	32.2149	33.0161	32.8507	32.985	33.0105	31.1058	30.9649	31.1473	31.3258	32.905	32.8491	32.789	32.8878	26	26	79.1	79.1	38.883	0	323.31	22	18	20	19	21	21	19	19	19	18	19	18	20	20	21	18	27	29	30	29	33
P00890	P00890	Citrate synthase, mitochondrial	CIT1	82	S000005284	32.4265	32.6624	32.2995	32.1406	32.6979	32.7037	32.4784	32.4819	31.5985	31.7058	31.6315	31.6821	32.427	32.4542	32.4735	32.3918	25	24	52.8	48.6	53.359	0	261.64	18	18	17	19	20	18	18	15	15	16	17	16	15	17	20	16	27	25	21	26	29
P54113	P54113	Bifunctional purine biosynthesis protein ADE16;Phosphoribosylaminoimidazolecarboxamide formyltransferase;IMP cyclohydrolase	ADE16	3066	S000004018	32.1607	32.0145	32.1741	32.0491	32.6055	32.5903	32.4823	32.522	31.7032	31.7171	31.8246	31.7665	32.6938	32.5501	32.6131	32.6965	41	35	80.2	68.7	65.282	0	323.31	29	25	26	29	31	32	29	31	27	26	24	28	27	31	31	31	41	36	40	38	46
P15731	P15731	Ubiquitin-conjugating enzyme E2 4	UBC4	468	S000000286	32.1936	32.4525	32.2777	32.4277	32.3986	32.1693	32.5239	32.5704	32.0566	31.9868	31.8624	31.8631	32.4095	32.3538	32.1172	32.4683	5	4	49.3	41.9	16.456	0	170.63	3	4	4	4	4	3	3	5	3	4	4	4	3	4	3	3	4	6	7	9	7
Q05905	Q05905	Protein HRI1	HRI1	3585	S000004292	31.8937	32.154	32.0704	32.0089	32.5739	32.5071	32.5498	32.4694	31.8962	31.9228	31.9193	31.922	32.5662	32.5285	32.686	32.4035	20	20	73.4	73.4	27.5	0	323.31	15	11	13	10	14	15	14	14	11	12	16	15	12	17	17	13	24	20	18	16	21
Q12230	Q12230	Sphingolipid long chain base-responsive protein LSP1	LSP1	4074	S000005925	32.0507	32.1825	32.1475	32.2015	32.6077	32.6698	32.5012	32.6975	31.7764	31.8253	31.8553	32.0533	32.2272	32.2748	32.4751	32.4209	16	16	49.9	49.9	38.071	0	323.31	15	14	14	15	14	14	14	15	13	12	14	13	14	14	16	14	18	20	18	15	20
P17505	P17505	Malate dehydrogenase, mitochondrial	MDH1	509	S000001568	32.1523	32.2059	32.1614	31.9397	32.6197	32.6032	32.5225	32.6463	31.8013	31.7092	31.6973	31.8016	32.5744	32.5023	32.3991	32.5713	19	19	69.2	69.2	35.65	0	323.31	14	13	12	14	15	14	15	15	14	13	12	14	13	15	17	14	20	21	21	23	29
P05453	P05453	Eukaryotic peptide chain release factor GTP-binding subunit	SUP35	145	S000002579	32.4458	32.4209	32.418	32.2734	32.0844	32.2738	32.0456	32.0215	32.4133	32.5474	32.3961	32.4677	32.0234	32.0374	32.046	31.8825	43	43	64.7	64.7	76.55	0	323.31	27	28	29	26	25	26	25	26	28	28	29	24	22	25	24	25	41	45	39	40	37
P15891	P15891	Actin-binding protein	ABP1	474	S000000684	32.1017	32.1834	32.0199	32.0049	32.6641	32.7949	32.648	32.681	31.4898	31.5752	31.5468	31.5694	32.4862	32.6991	32.6899	32.5458	41	41	65.9	65.9	65.575	0	323.31	23	26	24	20	28	24	28	29	16	20	17	20	27	29	27	28	27	31	25	23	34
P32368	P32368	Phosphoinositide phosphatase SAC1	SAC1	1017	S000001695	32.0724	32.1182	32.033	32.1805	32.3463	32.3475	32.3729	32.3138	32.1322	32.1002	32.0539	32.0555	32.4165	32.3922	32.4016	32.3273	35	35	62.4	62.4	71.124	0	323.31	24	22	25	24	26	26	27	27	25	23	27	25	26	29	24	23	31	34	34	34	35
P41920	P41920	Ran-specific GTPase-activating protein 1	YRB1	2312	S000002409	32.4396	32.4551	32.5052	32.4334	31.7893	32.0399	31.8679	32.183	32.7266	32.5614	32.3926	32.6782	31.7597	32.0574	31.6087	32.0021	14	14	68.2	68.2	22.953	0	233.97	7	9	9	9	10	10	9	8	7	9	11	8	7	10	11	8	17	15	18	17	21
P40482	P40482	Protein transport protein SEC24	SEC24	2182	S000001371	32.1567	32.0733	32.05	31.9734	32.4757	32.5478	32.4022	32.3164	31.8953	31.8924	31.8005	31.7421	32.5601	32.5853	32.5224	32.5015	35	34	45.8	44.5	103.63	0	323.31	25	25	24	25	24	26	31	28	22	23	25	24	29	29	27	28	34	36	36	35	31
P53981	P53981	Uncharacterized phosphatase YNL010W		3058	S000004955	32.2175	32.0901	32.3086	32.1104	32.1721	32.1771	32.3812	32.0999	32.2695	32.1705	32.3953	32.2947	32.1591	32.3318	32.126	32.1269	20	20	69.7	69.7	27.48	0	323.31	15	16	13	10	12	13	14	11	16	15	15	13	12	15	14	14	20	18	16	15	16
P04912;P04911	P04912;P04911	Histone H2A.2;Histone H2A.1	HTA2;HTA1	135	S000000099;S000002633	32.1602	32.2332	32.4932	31.8905	31.8484	31.8287	32.0464	31.6237	32.5832	32.6299	32.8917	32.6857	32.0885	32.1407	32.1975	32.063	6	5	56.8	56.8	13.989	0	112.27	5	4	5	3	2	3	3	5	4	6	4	4	5	5	4	5	5	5	6	7	2
P41911	P41911	Glycerol-3-phosphate dehydrogenase [NAD(+)] 2, mitochondrial	GPD2	2310	S000005420	32.3986	31.9979	32.2648	32.1911	32.2495	32.3069	32.1669	32.0841	32.3514	32.2188	32.3269	32.4039	32.0166	32.1271	32.1379	32.1076	22	21	63.9	60.5	49.421	0	323.31	15	15	14	15	15	14	16	18	14	15	14	14	17	13	16	16	17	22	20	24	25
P07258	P07258	Carbamoyl-phosphate synthase arginine-specific small chain	CPA1	222	S000005829	33.6664	33.8287	33.5998	33.795	31.5312	31.6258	31.1163	31.0525	33.4074	33.7114	33.4642	33.2546	30.3671	30.3827	30.5492	29.9519	27	27	81.3	81.3	45.361	0	323.31	22	22	23	20	16	14	10	13	22	21	17	18	10	14	13	12	39	35	36	31	21
P09457	P09457	ATP synthase subunit 5, mitochondrial	ATP5	282	S000002706	32.1998	32.3511	32.2724	32.373	32.1727	32.3842	32.1403	32.2658	32.0221	31.8472	31.9826	32.082	32.3074	32.2091	32.2881	32.3273	14	14	68.4	68.4	22.814	0	323.31	11	11	11	12	11	13	13	12	12	10	11	11	12	11	13	12	19	15	12	18	14
Q08972	Q08972	[NU+] prion formation protein 1	NEW1	3949	S000006147	32.4038	32.3462	32.3361	32.4386	31.7936	31.8728	31.824	31.8347	32.7241	32.7562	32.6952	32.5875	31.8853	31.82	31.8721	31.9378	70	70	59.8	59.8	134.33	0	323.31	47	46	46	45	43	40	40	42	44	49	45	50	41	45	45	38	57	55	51	45	51
P10614	P10614	Lanosterol 14-alpha demethylase	ERG11	345	S000001049	32.7132	32.628	32.9124	32.5203	32.3605	32.4585	32.2787	32.2271	32.3169	32.3545	32.523	32.5112	31.2518	31.3346	31.2722	31.1303	24	24	55.7	55.7	60.719	0	323.31	19	18	19	17	19	18	18	17	19	18	17	19	14	18	18	17	42	42	43	37	42
P47079	P47079	T-complex protein 1 subunit theta	CCT8	2506	S000003545	32.2151	32.1121	32.2312	32.0518	31.862	31.9565	31.7617	31.792	32.5095	32.5946	32.598	32.6249	32.1254	32.1548	32.1699	32.0281	43	43	84.2	84.2	61.662	0	323.31	26	26	27	25	24	26	24	23	30	28	28	29	28	26	22	27	36	35	37	40	36
P53598	P53598	Succinyl-CoA ligase [ADP-forming] subunit alpha, mitochondrial	LSC1	2911	S000005668	32.1466	32.0685	32.0767	32.1985	32.5657	32.6886	32.4517	32.4719	31.634	31.5486	31.4881	31.6491	32.4311	32.3663	32.2994	32.6077	15	15	68.7	68.7	35.032	0	323.31	12	13	11	13	12	11	13	14	12	9	13	10	13	13	11	12	20	20	19	22	20
P38764	P38764	26S proteasome regulatory subunit RPN1	RPN1	1757	S000001069	31.6348	31.6726	31.7063	31.6102	32.0484	31.9815	32.0009	31.9778	32.3452	32.3061	32.228	32.317	32.7252	32.7769	32.6264	32.7175	53	53	64.5	64.5	109.49	0	323.31	28	29	29	30	29	29	33	32	27	33	36	41	35	41	39	42	35	39	38	39	40
P38715	P38715	NADPH-dependent aldose reductase GRE3	GRE3	1733	S000001146	31.757	31.7273	31.6589	31.498	32.8617	32.8019	32.8278	32.8523	30.9862	30.8736	30.9567	30.9191	33.216	33.1365	33.195	33.3335	33	33	76.1	76.1	37.118	0	283.79	20	20	17	20	24	24	23	22	18	14	14	18	25	23	27	22	25	24	21	26	33
Q12074	Q12074	Spermidine synthase	SPE3	3999	S000006273	32.2846	32.3502	32.1387	32.2731	31.8053	31.6722	31.7806	31.8534	32.6287	32.8029	32.7303	32.6247	31.8797	31.8465	31.9011	31.8946	19	19	82.9	82.9	33.324	0	323.31	13	13	14	13	14	15	13	15	12	15	16	15	14	15	15	12	23	29	25	19	24
P28274	P28274	CTP synthase 1	URA7	899	S000000135	32.4105	32.2988	32.445	32.4389	31.5686	31.6714	31.5396	31.6343	32.9678	32.7658	32.819	32.8067	31.7622	31.6399	31.7823	31.7204	38	34	76.3	67.7	64.71	0	323.31	26	22	23	26	22	21	22	23	26	29	28	29	25	23	23	23	41	31	34	39	32
P01123	P01123	GTP-binding protein YPT1	YPT1	97	S000001856	32.0273	32.0393	32.1392	32.1437	32.3308	32.3886	32.3206	32.3303	31.7188	31.8374	31.929	32.0432	32.2181	32.1056	32.3478	32.3232	15	15	72.3	72.3	23.214	0	323.31	12	12	9	10	11	15	14	12	13	10	12	11	12	11	12	10	18	17	11	15	13
Q05022	Q05022	rRNA biogenesis protein RRP5	RRP5	3533	S000004842	32.3428	32.1673	32.1415	32.5018	31.7277	31.8278	31.6943	31.701	32.6911	32.8237	32.6834	32.709	31.6924	31.8351	31.8159	31.8702	98	98	58.8	58.8	193.13	0	323.31	57	57	56	63	48	48	56	56	64	67	65	67	59	51	52	57	69	73	73	74	62
P41807	P41807	V-type proton ATPase subunit H	VMA13	2293	S000006240	32.3504	32.2157	32.2801	32.0973	32.1814	31.9499	32.1086	32.1004	32.2499	32.1522	32.0855	32.101	32.1248	31.9302	31.8884	31.9963	28	28	55.6	55.6	54.415	0	323.31	19	22	18	19	17	22	20	19	17	22	22	23	20	21	24	20	25	33	26	29	26
P22803	P22803	Thioredoxin-2	TRX2	670	S000003441	31.7726	31.8148	31.7245	31.231	32.7264	32.7196	32.3731	32.2386	31.6029	31.8707	31.4941	31.4577	32.6993	33.0068	32.7034	32.3739	7	7	69.2	69.2	11.204	0	107.3	6	6	6	6	7	7	6	8	6	5	6	8	6	7	7	6	6	6	7	6	10
P46367	P46367	Potassium-activated aldehyde dehydrogenase, mitochondrial	ALD4	2419	S000005901	31.9708	31.999	31.8011	31.9525	33.0106	32.8446	32.9531	33.0548	31.219	31.1556	31.1803	31.2288	32.4109	32.2028	32.1926	32.524	33	31	76.7	75	56.723	0	323.31	24	23	26	26	26	25	29	27	24	23	25	23	25	25	27	27	32	27	31	29	38
P28272	P28272	Dihydroorotate dehydrogenase (fumarate)	URA1	897	S000001699	32.264	32.2525	32.2109	32.5206	31.8818	31.2348	31.6484	31.9565	32.7895	32.9626	32.7493	32.7301	31.3476	31.7367	31.5481	31.7691	18	18	81.2	81.2	34.801	0	323.31	10	11	11	14	6	5	10	14	8	9	8	12	9	8	8	11	15	17	19	22	13
Q12159	Q12159	RNA annealing protein YRA1	YRA1	4041	S000002789	32.3224	31.9297	32.2243	31.9382	31.9375	31.9136	31.898	31.5425	32.4417	32.3177	32.4037	32.4938	32.0444	32.1535	32.1085	31.8918	13	13	50.4	50.4	24.955	0	61.744	8	8	9	9	9	9	9	11	9	8	10	10	9	9	10	9	10	9	10	10	12
P39683	P39683	Nicotinate phosphoribosyltransferase	NPT1	1951	S000005735	31.8831	31.9645	31.8774	32.011	32.2618	32.253	32.0801	32.1508	32.0042	31.9746	31.9946	32.062	32.2312	32.3271	32.2944	32.1768	37	37	90.2	90.2	49.018	0	323.31	21	23	22	26	25	21	27	27	25	23	28	27	27	27	29	26	26	33	32	37	33
P08417	P08417	Fumarate hydratase, mitochondrial	FUM1	259	S000006183	32.0242	32.1146	32.0416	31.8786	32.2421	32.3705	32.2697	32.3188	31.6378	31.6	31.6873	31.5853	32.4749	32.4283	32.3984	32.2847	25	25	58.2	58.2	53.151	0	323.31	14	17	18	12	18	18	16	16	16	16	13	15	16	19	20	15	21	25	26	17	25
P35719	P35719	Uncharacterized protein MRP8	MRP8	1355	S000001625	31.7757	31.7093	31.5159	31.7492	32.9397	32.9199	32.8484	32.8595	31.1292	30.854	31.1102	31.0454	32.7746	32.791	32.6592	32.6717	21	21	83.1	83.1	25.097	0	323.31	10	14	13	10	16	18	12	12	12	12	13	12	12	15	14	14	14	16	18	11	17
P20967	P20967	2-oxoglutarate dehydrogenase, mitochondrial	KGD1	597	S000001387	31.8953	31.9886	31.8238	31.9466	32.4885	32.4241	32.3465	32.4054	31.5394	31.5461	31.4954	31.5978	32.4012	32.4369	32.4533	32.47	42	42	54.8	54.8	114.41	0	323.31	27	31	26	32	29	31	35	35	25	34	28	26	34	30	25	31	42	37	32	41	46
P53141	P53141	Myosin light chain 1	MLC1	2768	S000003074	32.1801	32.1211	32.0841	31.8347	32.2632	32.361	31.8751	31.8304	32.0918	32.2326	32.2161	32.1268	31.9298	31.9811	32.129	31.9923	16	16	86.6	86.6	16.444	0	323.31	14	11	12	9	12	14	12	9	13	14	14	13	13	10	12	12	18	16	17	12	13
P53312	P53312	Succinyl-CoA ligase [ADP-forming] subunit beta, mitochondrial	LSC2	2872	S000003476	31.7839	31.7109	31.7447	31.494	32.8896	32.9626	32.7612	32.8783	30.8021	30.8164	30.8033	31.0192	32.7699	32.8258	32.8985	32.9006	36	36	80.6	80.6	46.9	0	323.31	20	23	20	22	23	20	25	26	17	16	22	16	25	23	25	24	28	34	30	32	37
Q02486	Q02486	ARS-binding factor 2, mitochondrial	ABF2	3178	S000004676	32.1021	31.9058	31.8649	31.5073	32.3913	32.4858	32.4797	32.0558	31.7761	31.373	31.4721	31.6254	32.3767	32.4335	32.5592	32.53	16	16	48.6	48.6	21.561	0	40.102	7	7	7	6	8	14	8	7	6	4	7	6	9	8	9	6	9	8	7	8	10
P17555	P17555	Adenylyl cyclase-associated protein	SRV2	511	S000005082	31.958	31.8569	31.9065	31.8136	32.3819	32.2828	32.2468	32.1851	31.7539	31.6829	31.8799	31.8788	32.2267	32.1774	32.3768	32.2827	27	27	65	65	57.521	0	323.31	21	19	17	17	21	19	18	18	18	18	17	17	21	22	18	20	29	26	23	20	31
P27476	P27476	Nuclear localization sequence-binding protein	NSR1	869	S000003391	32.1021	32.0537	32.1672	32.5358	31.3266	31.4878	31.348	31.0522	33.0403	33.2036	32.966	32.9199	31.6788	31.609	31.6093	31.6615	25	25	52.7	52.7	44.535	0	323.31	15	19	16	18	16	17	18	16	18	24	21	23	16	15	19	19	23	24	22	25	18
P04710	P04710	ADP,ATP carrier protein 1	AAC1	125	S000004660	32.2153	32.0463	32.2321	32.0634	31.9848	31.9145	32.0501	31.7975	31.9772	31.7363	32.1093	32.121	31.8211	31.9259	32.2709	32.2023	5	5	12.6	12.6	34.12	0	10.203	4	4	4	4	4	5	4	4	4	4	4	4	5	5	5	6	5	3	4	5	4
P29704	P29704	Squalene synthase	ERG9	936	S000001233	32.1154	32.1003	32.0324	31.787	32.2949	32.2512	32.1632	32.1448	31.7573	31.7566	31.7068	31.7393	32.117	32.1557	32.1103	32.0521	20	20	44.6	44.6	51.719	0	185.6	14	12	13	14	16	16	14	16	14	15	16	13	14	14	12	13	19	16	22	22	33
P53303	P53303	Zinc finger protein ZPR1	ZPR1	2868	S000003443	32.5693	32.5774	32.5535	32.6446	31.8834	31.9491	31.7978	31.7108	32.3093	32.155	32.1965	32.1367	31.4987	31.4509	31.3848	31.4605	29	29	64.8	64.8	55.071	0	323.31	23	26	23	22	20	21	22	22	22	19	22	19	23	19	17	19	33	39	35	35	26
P05740	P05740	60S ribosomal protein L17-A	RPL17A	151	S000001663	32.5694	32.2562	32.6906	32.0739	31.6264	31.7877	31.5416	31.4465	33.0969	32.8674	32.827	32.709	29.1842	32.2074	31.9417	31.3098	1	1	5.4	5.4	20.549	0	5.0353	10	7	10	7	8	9	7	8	9	11	10	12	6	10	10	9	5	9	8	7	6
P39935	P39935	Eukaryotic initiation factor 4F subunit p150	TIF4631	1990	S000003394	32.2921	32.1492	32.1326	32.0607	31.797	31.8716	31.6776	31.6522	32.3281	32.402	32.3339	32.266	31.7418	31.8393	31.798	31.7735	47	42	52.6	47.8	107.1	0	323.31	27	27	26	31	25	27	25	26	27	30	32	28	25	28	31	28	37	39	38	40	33
Q04894	Q04894	NADP-dependent alcohol dehydrogenase 6	ADH6	3518	S000004937	32.2406	32.3163	32.0997	32.1194	32.0343	31.8948	31.8475	31.9804	32.001	32.1358	32.0761	31.9894	31.8853	31.933	31.8186	31.7039	21	21	65.6	65.6	39.617	0	323.31	18	17	18	16	19	18	16	15	17	18	19	18	16	18	18	17	37	36	38	34	36
P07560	P07560	Ras-related protein SEC4	SEC4	247	S000001889	32.115	32.0107	32.0893	31.7862	32.09	32.2763	31.9926	31.9987	31.6476	31.7477	31.8336	31.8354	32.0512	32.2443	32.1244	32.044	15	14	75.8	70.7	23.505	0	196.53	12	13	11	8	12	12	11	9	10	13	12	8	13	13	12	9	14	16	16	11	15
P53852	P53852	Cysteine--tRNA ligase		2972	S000005191	32.0379	31.9875	32.0382	31.9473	31.7472	31.772	31.6636	31.6659	32.3295	32.3625	32.4019	32.3433	31.7763	31.8947	31.9926	31.8772	51	51	75	75	87.529	0	323.31	37	35	32	32	36	32	31	31	37	40	39	38	33	32	38	34	46	45	44	36	39
Q05911	Q05911	Adenylosuccinate lyase	ADE13	3586	S000004351	32.1081	32.0658	32.009	31.8587	32.069	32.085	31.8872	31.8366	32.1615	32.0614	32.0801	32.1373	31.6882	31.8287	31.9129	31.7935	28	28	51	51	54.51	0	323.31	20	22	20	19	22	20	24	23	21	20	18	23	23	20	22	18	23	27	26	24	26
P00937	P00937	Multifunctional tryptophan biosynthesis protein;Anthranilate synthase component 2;Indole-3-glycerol phosphate synthase	TRP3	88	S000001694	32.3463	32.124	32.168	32.1063	31.9178	32.1771	31.8651	31.9436	32.2111	31.9928	31.9048	31.9107	31.7429	31.7171	31.6852	31.687	32	32	75.2	75.2	53.489	0	323.31	17	22	23	23	19	15	19	22	18	22	18	15	18	16	20	21	25	30	32	30	20
Q00711	Q00711	Succinate dehydrogenase [ubiquinone] flavoprotein subunit, mitochondrial	SDH1	3124	S000001631	31.8019	31.901	31.7774	31.6921	32.4378	32.2514	32.423	32.3927	31.3322	31.3112	31.1395	31.2583	32.4777	32.4776	32.2976	32.5087	30	23	60.3	46.6	70.229	0	323.31	20	20	25	19	22	19	24	25	21	21	19	18	24	26	21	26	27	31	32	27	37
P47117	P47117	Actin-related protein 3	ARP3	2527	S000003826	31.9024	31.9849	31.9926	31.8549	32.233	32.2973	32.1977	32.1968	31.5593	31.6444	31.5867	31.4676	32.0373	32.2082	32.1968	32.0032	27	27	83.3	83.3	49.541	0	323.31	16	23	16	18	20	21	21	18	18	17	18	20	18	22	19	23	24	32	20	24	26
P33331	P33331	Nuclear transport factor 2	NTF2	1245	S000000811	31.9917	32.0881	31.8894	32.0004	31.8645	31.4793	31.7315	31.8259	32.1023	32.501	32.1278	32.0828	31.7452	31.9194	31.8989	31.9217	6	6	88	88	14.453	0	323.31	5	5	5	4	5	5	5	5	5	4	4	5	5	5	5	4	9	8	7	8	8
P31382	P31382	Dolichyl-phosphate-mannose--protein mannosyltransferase 2	PMT2	961	S000000021	31.5617	31.6546	31.5264	31.5574	32.2634	32.2781	32.2514	32.2611	31.5078	31.5774	31.4589	31.3496	32.4756	32.4749	32.5365	32.398	29	26	43.6	39.4	86.869	0	323.31	19	20	17	20	22	19	21	25	14	16	20	19	25	25	23	23	25	24	24	28	28
P38205	P38205	Multisite-specific tRNA:(cytosine-C(5))-methyltransferase	NCL1	1596	S000000120	32.2055	32.1811	32.1161	32.2434	31.6861	31.7184	31.604	31.5612	32.3259	32.3805	32.3779	32.3649	31.6332	31.5146	31.5746	31.5334	47	47	68.4	68.4	77.878	0	323.31	35	33	31	33	31	28	29	30	33	34	38	34	30	29	31	26	48	47	37	40	40
P42943	P42943	T-complex protein 1 subunit eta	CCT7	2342	S000003647	31.9371	31.8145	31.8531	31.8005	31.6765	31.6949	31.5372	31.5008	32.3616	32.3136	32.2704	32.2738	31.9685	31.945	31.9171	31.8764	35	35	75.6	75.6	59.735	0	323.31	23	25	28	26	21	23	23	23	26	28	27	27	26	27	27	23	32	37	34	36	30
P25373	P25373	Glutaredoxin-1	GRX1	779	S000000540	31.7582	31.5158	31.5155	31.0472	32.9726	32.6826	32.5309	32.6508	30.8639	30.8757	30.9466	30.7191	32.7184	32.5645	32.7014	32.5709	10	10	90.9	90.9	12.38	0	179.47	8	7	7	7	9	8	8	9	7	7	7	6	8	8	9	7	14	11	13	9	14
P48362	P48362	Protein HGH1	HGH1	2589	S000003419	32.2746	32.2003	32.166	32.1353	31.7565	31.8577	31.4337	31.3312	32.1471	32.3132	32.6343	32.5279	31.3513	31.5731	31.6459	31.2554	20	20	57.9	57.9	44.951	0	238.04	11	14	15	13	8	11	10	9	11	13	12	14	9	11	12	6	15	17	20	18	12
P10869	P10869	Aspartokinase	HOM3	355	S000000854	32.2858	32.0974	32.0632	32.1556	31.7834	31.8482	31.7124	31.8521	32.0576	32.1125	32.0595	32.0759	31.618	31.5437	31.6496	31.6852	26	26	52.6	52.6	58.109	0	323.31	21	21	20	17	19	18	19	17	19	17	18	22	18	18	20	18	24	28	29	27	23
P53111	P53111	NADPH-dependent aldehyde reductase ARI1	ARI1	2749	S000003125	31.737	31.9477	31.6693	31.5247	32.5385	32.5918	32.4993	32.5097	30.9205	31.0354	30.9419	31.0036	32.4328	32.3631	32.4053	32.4363	24	23	77.2	77.2	38.083	0	323.31	15	17	16	17	20	17	19	18	13	13	14	14	16	18	20	18	19	26	22	21	29
P07246	P07246	Alcohol dehydrogenase 3, mitochondrial	ADH3	214	S000004688	32.3196	32.1191	32.0914	31.8286	32.1947	32.1621	31.913	31.9364	31.9706	31.8079	31.7632	31.8989	31.6208	31.5888	31.6611	31.631	15	15	40.3	40.3	40.369	0	87.759	12	13	11	17	15	13	14	16	13	14	16	16	11	12	13	14	18	15	14	19	19
P53184	P53184	Nicotinamidase	PNC1	2793	S000003005	31.4497	31.5553	31.4493	31.4121	32.8392	32.567	32.8144	33.0779	30.4327	30.3421	30.2882	30.5508	32.9357	32.7122	32.9564	33.0692	13	13	76.9	76.9	24.993	0	323.31	7	6	6	9	10	10	12	13	5	5	5	5	13	12	9	12	9	15	13	20	18
P07702	P07702	L-aminoadipate-semialdehyde dehydrogenase	LYS2	248	S000000319	32.1104	32.0193	32.1044	32.0747	31.7269	31.6663	31.6554	31.6431	32.2114	32.3101	32.1788	32.2294	31.6051	31.6643	31.6735	31.575	76	76	60.8	60.8	155.34	0	323.31	54	47	51	48	43	46	47	44	56	53	52	52	41	47	46	42	67	59	61	52	50
P10964	P10964	DNA-directed RNA polymerase I subunit RPA190	RPA190	358	S000005868	31.9119	31.8724	32.0304	32.1326	31.4454	31.5479	31.4376	31.419	32.3955	32.5018	32.3561	32.4821	31.6077	31.7295	31.7415	31.7876	85	84	56.7	56.1	186.43	0	323.31	47	49	47	52	39	42	44	47	56	55	57	57	52	50	48	48	59	58	51	61	40
P53849	P53849	Zinc finger protein GIS2	GIS2	2969	S000005199	31.9724	32.2261	32.501	32.0772	31.2218	31.7223	31.4219	31.357	32.2918	32.4133	32.5739	32.2844	31.4508	31.6806	31.8479	31.3413	13	13	75.2	75.2	17.103	0	73.909	11	10	8	7	5	8	8	7	11	9	8	8	8	8	6	9	14	16	9	13	8
Q01560	Q01560	Nucleolar protein 3	NPL3	3145	S000002840	31.9122	31.7641	31.7104	31.8563	31.6708	31.5714	31.5401	31.7963	32.2935	32.3722	32.1856	32.2709	31.7209	31.8893	31.8178	31.8692	17	17	43.7	43.7	45.407	0	323.31	8	9	9	11	8	7	10	12	9	8	8	12	13	8	10	13	8	10	10	11	8
Q03195	Q03195	Translation initiation factor RLI1	RLI1	3261	S000002498	31.9844	31.7921	31.9073	31.8345	31.6305	31.7618	31.5951	31.4186	32.22	32.2897	32.3835	32.3147	31.7778	31.6993	31.9229	31.6992	33	33	50.3	50.3	68.34	0	274.35	21	19	20	21	17	18	21	22	22	22	21	23	21	18	16	20	24	24	20	26	22
P80210	P80210	Adenylosuccinate synthetase	ADE12	3100	S000005164	32.3077	32.3386	32.1128	32.0869	31.8686	31.969	31.8484	31.9642	31.9666	32.0184	31.9259	31.9959	31.4232	31.4418	31.4359	31.4909	25	25	61	61	48.279	0	323.31	20	20	21	19	17	20	19	19	19	19	21	20	17	17	19	20	27	22	28	22	22
P0CT04	P0CT04	Protease B inhibitor 2	PBI2	311	S000004960	31.8356	31.528	31.3289	31.6099	32.7697	33.1188	33.1882	33.3526	30.0985	29.6254	30.0659	30.1456	32.9831	32.7614	32.8185	32.9294	10	10	85.3	85.3	8.5897	0	323.31	6	4	5	4	7	9	6	5	4	4	5	5	6	5	8	5	12	9	9	7	14
P15454	P15454	Guanylate kinase	GUK1	459	S000002862	32.0443	31.8944	32.0602	31.8091	31.6341	31.6966	31.5923	31.3027	32.468	32.3208	32.2525	32.2534	31.6705	31.7355	31.7026	31.6567	14	14	75.9	75.9	20.637	0	158.48	10	13	9	9	11	9	11	8	11	9	11	10	11	10	11	7	13	16	13	12	13
P09440	P09440	C-1-tetrahydrofolate synthase, mitochondrial;Methylenetetrahydrofolate dehydrogenase;Methenyltetrahydrofolate cyclohydrolase;Formyltetrahydrofolate synthetase	MIS1	281	S000000288	31.9017	31.8337	32.03	32.0474	31.3327	31.3902	31.4058	31.4658	32.3094	32.5052	32.5034	32.4478	31.6958	31.7588	31.7984	31.6534	59	55	63.9	61.2	106.22	0	323.31	32	36	34	36	26	31	31	31	38	32	42	42	33	34	30	38	36	43	36	40	32
P39078	P39078	T-complex protein 1 subunit delta	CCT4	1912	S000002302	31.8874	31.8243	31.9562	31.8337	31.4236	31.5412	31.5037	31.4492	32.2113	32.2422	32.2534	32.3029	31.78	31.9899	31.8702	31.808	36	36	70.6	70.6	57.603	0	323.31	25	26	26	24	23	24	23	22	30	27	25	28	26	25	21	25	33	36	33	32	27
P48836	P48836	V-type proton ATPase subunit G	VMA10	2614	S000002100	32.2505	31.9432	32.0786	31.838	31.8516	31.8763	31.3371	31.6123	32.0576	32.1523	32.1334	32.2128	31.378	31.7864	31.8168	31.5306	10	10	60.5	60.5	12.713	0	123.82	6	9	8	7	7	9	8	8	9	8	9	9	6	7	7	9	10	11	9	8	9
P41921-2;P41921	P41921-2;P41921	Glutathione reductase	GLR1	2313	S000006012	31.6268	31.7599	31.6485	31.814	31.9858	31.9862	31.9825	32.0255	31.7751	31.7563	31.6359	31.7696	32.113	31.9558	31.9338	32.0312	29	29	70.9	70.9	51.577	0	323.31	21	22	20	19	23	19	18	17	19	25	21	20	20	24	22	18	33	30	32	28	39
Q00764	Q00764	Alpha,alpha-trehalose-phosphate synthase [UDP-forming] 56 kDa subunit	TPS1	3125	S000000330	31.3731	31.5019	31.5143	31.556	32.7514	32.5044	32.7803	32.9188	30.6147	30.4554	30.5149	30.6711	32.8783	32.4728	32.6006	32.6889	26	26	60	60	56.147	0	323.31	16	16	16	15	18	19	20	18	14	15	15	12	20	20	17	19	24	22	20	22	29
Q12109	Q12109	Tryptophan--tRNA ligase, cytoplasmic	WRS1	4016	S000005457	32.0826	32.0304	32.1161	32.0495	31.5971	31.6655	31.4351	31.5746	32.2748	32.2151	32.3307	32.3427	31.5394	31.55	31.5524	31.4391	30	30	66	66	49.35	0	309.71	22	24	23	21	23	18	22	20	25	24	22	24	19	24	18	22	30	39	32	27	29
P39990	P39990	13 kDa ribonucleoprotein-associated protein	SNU13	2015	S000000752	32.1417	32.067	32.2257	32.0898	31.537	31.4684	31.2494	31.1247	32.36	32.5604	32.4641	32.3653	31.3565	31.3475	31.8034	31.4281	5	5	51.6	51.6	13.569	0	260.29	4	5	5	4	4	4	4	4	5	4	4	4	5	5	4	4	8	10	8	9	7
P39958	P39958	Rab GDP-dissociation inhibitor	GDI1	2002	S000000938	31.7087	31.5484	31.5511	31.6622	32.2119	32.111	32.1826	32.1409	31.4193	31.2994	31.1672	31.307	32.4005	32.3314	32.1457	32.3357	26	26	71.2	71.2	51.206	0	323.31	18	16	21	17	23	23	20	17	18	18	18	19	19	18	22	21	27	25	24	21	33
P20459	P20459	Eukaryotic translation initiation factor 2 subunit alpha	SUI2	589	S000003767	31.9026	31.6353	31.8047	31.9945	31.6489	31.793	31.6512	31.632	32.359	32.2453	32.2662	32.2926	31.4776	31.5007	31.6631	31.6324	24	24	67.4	67.4	34.717	0	323.31	18	15	14	18	17	17	16	14	17	19	16	18	16	17	15	12	27	18	21	19	25
P32565	P32565	26S proteasome regulatory subunit RPN2	RPN2	1088	S000001337	31.4026	31.3854	31.3444	31.2587	31.7198	31.8478	31.776	31.688	31.7911	31.8384	31.8706	31.8785	32.3021	32.3227	32.3628	32.3448	53	52	53	52.3	104.23	0	323.31	33	28	27	29	37	33	30	33	35	34	38	36	36	35	36	36	38	34	31	31	40
P13298	P13298	Orotate phosphoribosyltransferase 1	URA5	407	S000004574	32.1478	31.9842	32.03	32.1371	31.5111	31.4631	31.6182	31.6471	32.3766	32.1303	32.0002	32.0086	31.7122	31.4441	31.2505	31.62	19	17	81	71.7	24.664	0	323.31	12	11	11	11	11	12	14	13	11	11	14	12	10	12	10	13	16	16	17	17	13
Q04869	Q04869	Uncharacterized protein YMR315W		3517	S000004932	31.6221	31.5617	31.6427	31.5312	32.3713	32.3065	32.3085	32.2118	30.7799	30.6784	30.7582	30.8799	32.559	32.6155	32.5643	32.6473	27	27	73.1	73.1	38.215	0	323.31	15	19	17	14	19	22	20	18	17	16	12	15	16	21	21	19	22	23	21	20	21
P0CX28;P0CX27	P0CX28;P0CX27	60S ribosomal protein L42-B;60S ribosomal protein L42-A	RPL42B;RPL42A	316	S000001183;S000005106	32.0084	31.4121	32.0012	31.6809	31.728	32.1146	31.2865	31.0119	31.9429	32.6507	32.254	32.4551	31.6887	31.6231	32.2612	30.9017	3	3	16	16	12.211	0	16.036	3	2	3	2	3	2	1	1	3	3	3	3	1	2	3	3	6	5	7	3	5
P33322	P33322	H/ACA ribonucleoprotein complex subunit 4	CBF5	1239	S000004165	31.9915	32.0033	31.938	32.127	31.4762	31.6405	31.5129	31.5218	32.1603	32.1795	32.0317	32.2216	31.6815	31.4917	31.4958	31.4972	32	32	69.8	69.8	54.704	0	323.31	19	22	20	21	16	16	18	18	20	23	22	22	18	21	17	19	29	32	26	31	25
P40413	P40413	T-complex protein 1 subunit epsilon	CCT5	2155	S000003825	31.8197	31.7295	31.7178	31.5384	31.6257	31.7897	31.3774	31.3677	32.2521	32.191	32.1917	32.2046	31.7524	31.7988	31.8615	31.6407	36	36	77.2	77.2	61.913	0	323.31	22	24	22	19	17	18	23	25	22	22	22	21	22	23	21	21	23	29	28	25	24
Q03940	Q03940	RuvB-like protein 1	RVB1	3383	S000002598	32.0738	31.9655	32.0881	31.8969	31.6647	31.7259	31.4018	31.4955	31.9998	32.0319	32.142	32.0722	31.4174	31.6522	31.6585	31.4564	26	26	72.1	72.1	50.452	0	323.31	19	19	18	17	22	19	18	18	21	19	20	22	21	18	20	20	29	26	26	23	30
P32366	P32366	V-type proton ATPase subunit d	VMA6	1015	S000004439	31.6602	31.7025	31.892	31.7285	31.8266	31.6642	31.8179	31.5419	31.8912	32.0463	32.1105	32.0921	31.6085	31.7701	31.7092	31.6183	17	17	60.9	60.9	39.79	0	323.31	10	13	10	10	10	11	10	11	10	11	11	10	10	12	11	10	20	21	19	21	17
P32614	P32614	Fumarate reductase 1	FRD1	1120	S000000773	31.9152	31.5731	31.7046	31.4714	32.27	32.1834	32.1026	32.071	31.3448	31.1784	31.4661	31.3328	31.9724	31.908	32.0986	31.8703	30	30	70.4	70.4	50.843	0	323.31	23	25	25	19	25	24	21	22	24	24	20	23	27	21	19	23	30	35	26	24	33
P32598	P32598	Serine/threonine-protein phosphatase PP1-2	GLC7	1108	S000000935	31.8436	31.7111	31.6811	31.4018	32.1091	32.2418	31.7586	31.8159	31.4743	31.3698	31.6109	31.4028	31.913	31.9836	32.1385	31.9137	18	18	63.8	63.8	35.907	0	317.05	14	11	12	11	12	11	12	13	12	10	10	11	13	10	11	11	19	17	16	13	21
P05150	P05150	Ornithine carbamoyltransferase	ARG3	138	S000003624	32.2269	32.0552	32.1035	31.9245	31.4364	31.2111	31.3667	31.128	32.6117	32.4496	32.4594	32.4415	31.371	31.1733	31.1197	31.1736	19	19	74.6	74.6	37.845	0	323.31	17	17	18	16	16	14	13	13	16	18	19	18	14	17	15	12	28	24	29	25	22
P33775	P33775	Dolichyl-phosphate-mannose--protein mannosyltransferase 1	PMT1	1277	S000002253	31.3437	31.5806	31.3283	31.4235	32.1285	32.0845	32.1827	32.1107	31.2724	31.3128	31.1248	31.1986	32.3556	32.2188	32.238	32.2296	22	22	33.2	33.2	92.674	0	323.31	15	15	15	15	15	18	16	19	13	17	14	13	19	17	18	18	23	20	21	19	18
P40047	P40047	Aldehyde dehydrogenase 5, mitochondrial	ALD5	2052	S000000875	32.1762	31.9605	31.9939	31.8303	31.7789	31.7995	31.6194	31.6095	31.8967	31.7622	31.8847	31.9854	31.3003	31.4924	31.5598	31.4746	29	29	68.5	68.5	56.692	0	323.31	26	25	25	22	22	21	20	23	22	22	22	23	20	19	20	20	36	33	33	23	29
P00899	P00899	Anthranilate synthase component 1	TRP2	83	S000000892	31.9273	31.875	31.9594	31.8936	31.6016	31.5759	31.5124	31.5744	31.9361	31.9637	32.0117	32.0069	31.5131	31.5708	31.5933	31.5983	29	29	55.8	55.8	56.767	0	323.31	21	19	20	19	19	20	20	22	21	22	25	21	20	21	24	25	30	26	25	28	25
P04037	P04037	Cytochrome c oxidase subunit 4, mitochondrial	COX4	114	S000003155	31.7633	31.7203	31.7121	31.5819	31.9351	32.0954	31.7505	31.9031	31.5279	31.5399	31.4255	31.6483	31.816	31.9705	31.9538	31.7602	15	15	79.4	79.4	17.142	0	179.49	9	11	9	9	8	9	11	11	10	9	10	8	8	11	9	11	15	15	16	13	15
Q12464	Q12464	RuvB-like protein 2	RVB2	4207	S000006156	31.8867	31.852	31.8213	31.7632	31.6329	31.8487	31.5981	31.5965	31.898	31.8215	31.9513	31.9035	31.5168	31.5939	31.7137	31.6357	33	33	79.2	79.2	51.611	0	323.31	22	23	25	22	23	20	24	22	19	22	22	23	22	22	23	23	31	28	29	29	32
P07278	P07278	cAMP-dependent protein kinase regulatory subunit	BCY1	239	S000001295	31.6089	31.5757	31.576	31.5456	32.3234	32.3091	32.2334	32.2559	31.0843	31.061	31.1146	31.0742	32.0266	32.0174	31.983	32.0501	30	30	73.1	73.1	47.218	0	323.31	18	21	17	17	20	23	20	18	15	16	17	17	19	20	19	18	22	28	25	21	28
P32588	P32588	Nuclear and cytoplasmic polyadenylated RNA-binding protein PUB1	PUB1	1103	S000004961	31.6534	31.856	32.0027	31.9241	31.7242	31.39	31.7202	31.6041	31.8599	31.8183	31.706	31.9594	31.6017	31.6717	31.7098	31.6307	10	10	34	34	50.762	0	323.31	8	8	7	6	8	7	7	9	7	7	7	7	9	9	7	8	9	18	14	15	14
P11745	P11745	Ran GTPase-activating protein 1	RNA1	372	S000004848	31.8629	31.6479	31.6838	31.7664	31.6746	31.7019	31.6703	31.5804	32.1043	31.9083	31.9503	32.0634	31.4101	31.5722	31.5462	31.6581	28	28	75.4	75.4	45.815	0	323.31	16	20	20	18	18	18	21	20	19	17	17	20	21	22	17	18	19	22	21	17	21
P16649	P16649	General transcriptional corepressor TUP1	TUP1	491	S000000680	31.6635	31.6848	31.7951	31.6823	31.7869	31.7721	31.7005	31.6357	31.8388	31.8215	31.801	31.7915	31.6654	31.7022	31.7671	31.6031	41	41	62.1	62.1	78.307	0	323.31	30	30	29	30	30	30	33	29	31	29	32	30	27	30	28	30	40	41	44	42	34
P40510	P40510	D-3-phosphoglycerate dehydrogenase 2	SER33	2204	S000001336	31.9281	31.7042	31.6143	31.5111	32.0128	32.0616	31.5995	31.6731	31.5369	31.674	31.5601	31.6271	31.709	31.8802	31.7907	31.5641	21	11	53.9	30.3	51.188	0	323.31	14	14	14	17	13	12	17	16	15	14	14	14	14	15	14	19	22	23	21	24	20
P33734	P33734	Imidazole glycerol phosphate synthase hisHF;Glutamine amidotransferase;Cyclase	HIS7	1266	S000000452	32.0957	31.9758	32.0489	31.9062	31.6591	31.6458	31.4971	31.3812	31.9513	32.0344	32.0184	31.8731	31.3166	31.3106	31.407	31.281	35	35	67.8	67.8	61.067	0	317.74	24	25	26	24	25	25	21	19	25	24	27	26	21	23	20	19	31	31	31	28	28
P05626	P05626	ATP synthase subunit 4, mitochondrial	ATP4	146	S000005999	31.9142	31.7858	31.7235	31.7793	31.7434	31.6981	31.7182	31.6911	31.5055	31.4512	31.3876	31.5148	31.9216	31.8842	31.8648	31.8025	13	13	50	50	26.925	0	238.44	11	8	10	9	10	10	11	8	10	8	11	8	8	11	10	10	10	9	12	12	10
P00812	P00812	Arginase	CAR1	77	S000006032	32.1902	32.1688	32.0684	31.9152	31.7191	31.8854	31.7638	31.8078	31.5116	31.6726	31.6338	31.5089	31.273	31.4909	31.3832	31.2954	18	18	77.2	77.2	35.662	0	323.31	15	16	15	16	17	15	15	16	12	13	12	14	13	15	13	14	19	24	19	26	23
P50094	P50094	Inosine-5-monophosphate dehydrogenase 4	IMD4	2646	S000004520	31.9685	31.6219	31.7669	31.6178	31.21	31.2616	31.0056	30.9491	32.2723	32.4253	32.3437	32.1913	31.4921	31.6761	31.7958	31.6276	18	18	47.9	47.9	56.393	0	323.31	18	19	21	20	21	20	17	17	20	23	26	22	17	20	22	19	16	16	21	15	17
P22138	P22138	DNA-directed RNA polymerase I subunit RPA135	RPA135	639	S000006214	31.9668	31.8692	31.9041	31.959	31.194	31.2267	31.1766	31.2468	32.325	32.3779	32.2607	32.2178	31.43	31.4212	31.2857	31.3355	57	57	58.8	58.8	135.74	0	323.31	26	37	34	37	26	26	31	32	39	41	38	41	30	31	25	31	34	46	41	50	31
P38791	P38791	Deoxyhypusine synthase	DYS1	1779	S000001110	31.928	31.8739	31.754	31.7029	31.4011	31.5103	31.2487	31.217	32.1612	32.18	32.1357	32.1068	31.5011	31.574	31.4301	31.3578	28	28	82.2	82.2	42.892	0	323.31	19	21	22	20	20	20	17	20	22	22	21	22	19	22	20	20	29	33	32	33	32
P04806	P04806	Hexokinase-1	HXK1	130	S000001949	31.9245	31.8032	31.5869	31.4889	32.5412	32.3396	32.3049	32.3077	30.5208	29.9877	30.3086	30.692	32.2757	32.0779	32.2301	32.5108	29	29	62.9	62.9	53.738	0	323.31	17	16	15	17	21	17	20	21	13	12	16	16	20	15	22	21	23	27	20	20	32
Q08971	Q08971	Protein PBDC1 homolog	YPL225W	3948	S000006146	31.6278	31.8877	31.6473	32.0276	31.7507	31.5523	31.9676	32.0286	31.5696	31.334	31.4545	31.6129	31.6569	31.6075	31.3521	31.7874	13	13	83.6	83.6	17.445	0	323.31	11	11	11	12	12	10	12	12	11	12	11	11	12	12	12	11	17	17	16	21	14
Q02821	Q02821	Importin subunit alpha	SRP1	3210	S000005133	31.567	31.6352	31.6957	31.6206	31.6363	31.6278	31.7542	31.686	31.765	31.7155	31.6903	31.6756	31.6488	31.6704	31.6956	31.7535	22	22	57.6	57.6	60.441	0	323.31	14	18	16	17	17	17	18	20	20	20	19	17	20	19	18	18	15	22	19	20	19
P53235	P53235	Eukaryotic translation initiation factor 2A	YGR054W	2822	S000003286	31.8112	31.8434	31.8344	31.7876	31.4337	31.4994	31.4349	31.4593	31.9016	31.9888	31.9296	31.851	31.4722	31.4744	31.5791	31.4711	28	28	57.5	57.5	71.304	0	323.31	25	22	22	19	21	20	18	22	25	23	21	23	22	22	20	24	30	26	30	26	26
P36010	P36010	Nucleoside diphosphate kinase	YNK1	1377	S000001550	31.2595	31.3218	31.234	31.2119	32.2406	32.1577	32.44	32.2253	30.8191	30.7305	30.59	30.9283	32.4409	32.3727	32.4786	32.2892	12	12	71.9	71.9	17.166	0	232.04	9	9	8	11	10	10	11	12	8	9	9	9	11	10	10	12	15	15	13	17	15
P17423	P17423	Homoserine kinase	THR1	507	S000001067	31.7892	31.8064	31.7414	31.8044	31.3886	31.5832	31.2808	31.3259	32.0657	31.8887	32.0575	31.9925	31.4767	31.4619	31.4109	31.5619	17	17	60.2	60.2	38.712	0	217.06	14	13	12	14	12	9	10	13	14	12	15	12	11	14	13	11	20	17	19	18	14
Q06146	Q06146	Uncharacterized protein YLR257W	YLR257W	3626	S000004247	31.4594	31.3037	31.4718	31.362	32.2283	32.3005	32.1122	32.0507	30.8342	31.0038	31.1231	31.1374	31.9304	32.0627	32.1202	32.1204	19	19	74.5	74.5	35.998	0	323.31	13	16	15	16	17	19	17	15	10	16	14	16	16	16	17	14	19	27	24	20	26
Q05359	Q05359	Protein ERP1	ERP1	3544	S000002129	31.5359	31.4761	31.4911	31.4472	32.023	32.1976	32.0461	31.9537	31.1364	31.173	31.3011	31.2596	31.9161	31.9581	31.8927	31.8088	12	12	58.9	58.9	24.723	0	323.31	9	10	9	9	7	9	10	7	7	8	10	8	8	10	9	10	11	13	9	14	11
P32911	P32911	Eukaryotic translation initiation factor eIF-1	SUI1	1207	S000005188	31.7991	31.7692	31.8239	31.7907	31.5329	31.4145	31.1522	31.48	32.1065	32.063	32.0313	31.9219	31.4588	31.4727	31.5854	31.1418	9	9	73.1	73.1	12.312	0	323.31	7	6	7	6	8	8	6	7	7	6	7	6	6	6	6	6	11	13	14	10	11
P33330	P33330	Phosphoserine aminotransferase	SER1	1244	S000005710	31.7479	31.7606	31.6958	31.7055	31.6113	31.6226	31.5365	31.5616	31.8486	31.7983	31.8912	31.9293	31.4391	31.5371	31.4439	31.3889	21	21	66.6	66.6	43.415	0	323.31	19	20	18	17	18	17	16	16	20	18	17	15	18	17	18	17	30	27	23	24	26
P35732	P35732	RNA polymerase II degradation factor 1	DEF1	1362	S000001537	31.5902	31.6682	31.6612	31.6289	31.3885	31.6714	31.4019	31.6594	32.0436	31.8206	32.0101	32.0038	31.118	31.6215	31.5806	31.6076	23	23	36.7	36.7	83.972	0	323.31	12	16	13	16	12	12	15	11	14	13	16	16	16	16	13	15	22	26	28	24	25
P32352	P32352	C-8 sterol isomerase	ERG2	1008	S000004815	31.9491	31.6923	31.7552	31.671	31.8002	31.8465	31.4872	31.3772	31.5349	31.725	31.867	31.7993	31.3407	31.5172	31.527	31.4456	4	4	22.5	22.5	24.895	0	323.31	4	4	4	4	4	4	4	4	4	4	4	4	4	3	4	4	6	7	6	5	7
P07274	P07274	Profilin	PFY1	235	S000005648	31.4108	31.4631	31.2947	31.3594	31.9902	32.1424	31.7981	31.653	31.385	31.5657	31.5791	31.5343	31.8005	31.9386	31.8301	31.5419	6	6	81.7	81.7	13.677	0	323.31	5	5	6	5	6	6	5	4	4	5	5	5	4	6	6	5	10	10	12	6	13
P32563	P32563	V-type proton ATPase subunit a, vacuolar isoform	VPH1	1086	S000005796	31.5828	31.7936	31.587	31.5915	31.4925	31.4608	31.514	31.4329	31.8376	31.9781	31.8717	31.7222	31.6506	31.6589	31.3895	31.5439	31	31	41.7	41.7	95.528	0	323.31	16	19	21	22	19	21	22	22	20	18	21	23	23	21	20	23	21	26	27	33	26
P32476	P32476	Squalene monooxygenase	ERG1	1052	S000003407	32.6395	32.5166	32.6681	32.6672	31.8057	31.6232	32.085	31.9502	31.5868	31.3998	31.6525	31.557	30.603	30.3877	30.216	30.7275	29	29	62.3	62.3	55.125	0	300.66	25	22	24	22	23	20	20	18	19	23	22	23	18	14	18	14	42	35	44	36	37
P03962	P03962	Orotidine 5-phosphate decarboxylase	URA3	112	S000000747	31.9846	31.5551	31.6628	31.9916	31.3664	30.9392	31.3631	31.5485	32.2002	32.0808	32.1419	32.3436	31.2173	31.2338	31.0727	31.297	22	22	75.3	75.3	29.239	0	247.19	17	18	17	15	16	16	13	15	18	19	17	16	14	15	13	15	20	25	23	20	25
Q05775	Q05775	Eukaryotic translation initiation factor 3 subunit J	HCR1	3565	S000004182	31.5059	31.6522	31.7477	31.817	31.3896	31.6384	31.6077	31.8368	31.7101	31.6193	31.5618	31.632	31.7233	31.6802	31.4292	31.4417	17	17	53.6	53.6	29.564	0	323.31	14	10	13	11	14	14	11	11	15	11	13	12	10	13	11	11	21	17	17	21	20
Q04728	Q04728	Arginine biosynthesis bifunctional protein ArgJ, mitochondrial;Glutamate N-acetyltransferase;Amino-acid acetyltransferase;Arginine biosynthesis bifunctional protein ArgJ alpha chain;Arginine biosynthesis bifunctional protein ArgJ beta chain	ARG7	3503	S000004666	31.8622	31.5774	31.6591	31.4412	31.5965	31.6656	31.5022	31.4911	31.9447	31.6862	31.8096	31.8002	31.4551	31.5019	31.4204	31.3033	27	27	63.5	63.5	47.848	0	323.31	16	20	20	19	14	20	17	18	18	19	19	22	15	17	17	21	23	26	28	27	19
O43137	O43137	Uncharacterized protein YBR085C-A	YBR085C-A	45	S000007522	31.4542	31.8952	31.2173	31.4013	32.891	33.0146	32.5267	32.734	30.0772	30.2328	30.0339	29.7028	32.0857	31.9851	32.214	31.9572	6	6	87.1	87.1	9.4044	0	323.31	6	4	5	5	6	6	5	5	4	5	4	5	5	5	5	6	8	7	7	9	14
P01120	P01120	Ras-like protein 2	RAS2	96	S000005042	31.3378	31.3603	31.4261	31.1441	31.9059	31.9009	31.8813	31.8744	31.1801	31.2111	31.1586	31.2179	31.998	31.8637	31.9949	31.9349	21	21	73.6	73.6	34.705	0	323.31	14	14	14	15	17	17	15	14	15	13	15	14	15	15	15	15	20	17	18	21	20
P34216	P34216	EH domain-containing and endocytosis protein 1	EDE1	1294	S000000143	31.6699	31.6655	31.5358	31.5762	31.8941	31.9755	31.6966	31.653	31.3334	31.4463	31.5567	31.602	31.3385	31.4478	31.5036	31.4922	63	63	49.7	49.7	150.78	0	323.31	37	34	30	38	37	34	35	35	34	35	29	36	37	31	37	37	46	44	32	44	48
P32386	P32386	ATP-dependent bile acid permease	YBT1	1023	S000003971	31.6096	31.5072	31.5134	31.4432	31.536	31.529	31.336	31.359	31.7928	31.7714	31.6724	31.7455	31.6463	31.6725	31.6855	31.5596	53	50	35.4	33.9	189.16	0	302.9	29	34	32	26	31	27	28	30	29	31	30	25	32	33	26	27	31	34	36	30	35
P18544	P18544	Acetylornithine aminotransferase, mitochondrial	ARG8	532	S000005500	31.7622	31.6088	31.7927	31.7225	31.1166	30.99	30.9984	30.9825	32.4251	32.2921	32.2355	32.2952	31.2885	31.2233	31.3102	31.2044	22	22	72.3	72.3	46.681	0	323.31	14	16	17	19	16	17	15	18	19	21	18	18	16	16	16	17	20	18	22	21	20
Q12458	Q12458	Putative reductase 1	YPR1	4202	S000002776	31.3251	31.2125	31.2679	31.1483	31.9292	31.9037	31.621	31.7291	31.2723	31.3652	31.1745	31.3459	31.9942	32.0391	31.9669	31.8792	18	18	68.6	68.6	34.755	0	275.41	12	12	12	12	14	13	13	13	10	12	12	9	14	15	14	13	15	15	14	14	18
P14843	P14843	Phospho-2-dehydro-3-deoxyheptonate aldolase, phenylalanine-inhibited	ARO3	442	S000002442	31.713	31.5114	31.7265	31.9096	31.2967	31.2432	31.511	31.6975	31.7505	31.9232	31.7272	31.7505	31.5234	31.3383	31.1917	31.3374	24	24	71.6	71.6	41.069	0	323.31	18	17	16	16	16	15	15	14	17	19	17	16	15	19	12	13	20	25	24	19	23
Q03640	Q03640	Tricalbin-3	TCB3	3322	S000004537	31.4174	31.4402	31.4461	31.4755	31.6545	31.7527	31.7386	31.5401	31.4346	31.4773	31.5446	31.4868	31.7149	31.6234	31.6641	31.662	64	64	52.9	52.9	171.07	0	323.31	38	42	36	38	40	36	36	38	39	41	36	38	40	41	40	44	48	54	47	41	50
P09064	P09064	Eukaryotic translation initiation factor 2 subunit beta	SUI3	276	S000006158	31.8378	31.7149	31.7596	31.658	31.2687	31.3811	31.169	31.0918	31.9026	32.2288	32.1936	32.0697	30.8234	31.3064	31.403	31.1254	26	26	74	74	31.574	0	323.31	15	18	17	15	13	18	14	13	17	19	19	17	9	16	16	17	20	22	23	18	18
P40495	P40495	Homoisocitrate dehydrogenase, mitochondrial	LYS12	2192	S000001356	31.8629	31.5265	31.7634	31.5323	31.5945	31.7935	31.4269	31.4901	31.5551	31.5215	31.7336	31.579	31.2155	31.3282	31.471	31.3054	23	23	59.6	59.6	40.068	0	188.75	14	12	11	13	15	14	15	15	14	12	16	16	12	13	15	16	17	17	14	16	17
P32445	P32445	Single-stranded DNA-binding protein RIM1, mitochondrial	RIM1	1029	S000007222	31.6892	31.2103	31.5885	31.4669	31.6463	31.8874	31.784	31.6079	31.1407	31.3523	31.0523	31.4575	31.815	31.7137	31.62	31.6563	6	6	51.1	51.1	15.386	0	323.31	4	5	3	6	3	5	5	4	5	5	5	5	5	5	4	6	7	6	5	7	5
P46680	P46680	Actin-interacting protein 1	AIP1	2432	S000004698	31.2854	31.39	31.3406	31.3804	31.8344	31.9393	31.809	31.7692	30.9193	31.0435	31.075	31.0163	31.7906	31.9861	32.0056	31.9012	37	37	81.6	81.6	67.325	0	323.31	21	25	19	19	24	18	20	21	17	18	20	21	23	27	21	21	23	30	19	19	34
P32419	P32419	Malate dehydrogenase, peroxisomal	MDH3	1027	S000002236	31.4399	31.3173	31.4492	31.1594	31.7586	31.7697	31.6302	31.5316	31.3327	31.248	31.2901	31.3025	31.7572	31.8804	31.7969	31.7158	27	27	87.2	87.2	37.186	0	323.31	15	17	16	17	16	18	16	15	19	13	15	16	19	15	19	16	19	21	20	20	19
P04050	P04050	DNA-directed RNA polymerase II subunit RPB1	RPO21	117	S000002299	31.5333	31.5307	31.5174	31.541	31.4283	31.5472	31.2736	31.2265	31.6029	31.5974	31.6594	31.6474	31.4278	31.4935	31.5344	31.548	66	66	46.4	46.4	191.61	0	323.31	44	47	40	46	43	34	45	39	44	49	45	45	39	46	47	38	48	51	47	52	50
P25293	P25293	Nucleosome assembly protein	NAP1	742	S000001756	31.536	31.1774	31.2456	31.4887	31.5431	31.7271	31.6244	31.6973	31.4246	31.4011	31.4953	31.6548	31.3554	31.4679	31.5464	31.6545	18	18	64.5	64.5	47.884	0	323.31	13	15	13	13	15	15	14	15	12	14	14	15	14	14	14	14	20	22	22	20	26
P38555	P38555	GTP-binding protein YPT31/YPT8	YPT31	1694	S000000833	31.7991	31.585	31.5741	31.621	31.4728	31.4701	31.3479	31.3833	31.5879	31.5766	31.6458	31.7926	31.2052	31.3448	31.3988	31.2189	17	10	88.8	61.9	24.469	0	323.31	13	14	13	14	13	11	14	13	15	14	14	14	12	12	12	13	19	19	18	21	18
P09734	P09734	Tubulin alpha-3 chain	TUB3	287	S000004593	31.2304	31.2723	31.3883	31.2069	31.5645	31.6941	31.5995	31.5655	31.2857	31.3553	31.522	31.3641	31.8442	31.7595	31.6326	31.5558	23	13	62.9	34.8	49.693	0	323.31	15	15	18	17	16	13	17	17	14	13	14	18	16	16	14	20	21	24	24	27	23
P40037	P40037	Protein HMF1	HMF1	2045	S000000859	31.5957	31.6787	31.6153	31.5788	32.0635	32.0078	31.6563	31.7064	31.0406	31.2104	31.113	31.2203	31.3581	31.3787	31.3603	31.2505	8	8	89.9	89.9	13.906	0	323.31	6	6	6	6	5	5	6	7	7	5	6	7	5	6	5	6	9	7	5	8	9
P40093;REV__P40093	P40093	UPF0160 protein YER156C	YER156C	2084	S000000958	31.5333	31.3362	31.2322	31.3261	31.5954	31.6104	31.3846	31.3923	31.5551	31.5031	31.4357	31.5057	31.4994	31.5337	31.5433	31.445	20	20	63.3	63.3	38.174	0	147.92	11	11	13	15	13	9	13	15	15	14	11	13	15	13	13	15	11	12	14	15	14
Q05050	Q05050	Eisosome protein 1	EIS1	3539	S000004633	31.9112	31.9047	31.9483	31.8775	31.8544	32.0028	31.8777	31.8701	31.4961	31.3643	31.4881	31.592	30.4918	30.3829	30.6066	30.6521	55	55	64.5	64.5	93.344	0	323.31	26	28	25	33	26	30	33	30	23	26	27	28	15	15	19	17	28	34	27	34	30
P27810	P27810	Alpha-1,2 mannosyltransferase KTR1	KTR1	883	S000005625	30.964	30.8508	30.9302	30.8642	31.8556	31.8087	31.8252	31.8675	30.7912	30.7559	30.793	30.7396	32.415	32.2841	32.2	32.1979	24	24	60.8	60.8	46.022	0	193.28	16	17	13	17	17	16	19	20	12	12	11	16	20	20	18	19	19	20	15	21	21
P40302	P40302	Proteasome subunit alpha type-6	PRE5	2117	S000004931	31.0629	30.8973	31.0609	30.8146	31.4849	31.2542	31.2751	31.2561	31.6579	31.4925	31.4179	31.5902	32.0368	31.979	31.7939	32.0244	18	18	84.6	84.6	25.604	0	214.94	8	13	9	12	12	14	14	9	13	14	12	13	14	13	11	15	9	16	10	11	14
P38912	P38912	Eukaryotic translation initiation factor 1A	TIF11	1857	S000004873	31.6729	31.4701	31.44	31.6932	31.1903	31.2891	31.214	31.1564	31.9624	31.7515	31.8909	31.6964	30.9927	31.2551	31.1811	31.1865	10	10	51	51	17.435	0	150.58	7	6	8	7	6	7	4	5	5	7	9	7	6	8	8	7	8	8	8	10	7
P21264	P21264	Phosphoribosylaminoimidazole carboxylase	ADE2	603	S000005654	31.6136	31.4919	31.5284	31.3024	31.684	31.7166	31.6434	31.5016	31.1291	31.1987	31.233	31.1395	31.4168	31.4808	31.4134	31.3938	33	33	70.8	70.8	62.339	0	214.47	23	23	23	23	24	25	23	26	25	23	23	22	24	23	23	24	31	32	30	30	29
P00729	P00729	Carboxypeptidase Y	PRC1	76	S000004912	30.749	30.9469	30.5137	30.8685	32.0231	32.0922	32.4257	32.4788	30.5511	30.2156	30.1992	30.2398	32.6553	32.1668	32.1683	32.531	18	18	46.2	46.2	59.801	0	323.31	8	8	8	9	11	13	12	13	7	10	8	9	12	14	13	13	12	10	10	11	13
P16603	P16603	NADPH--cytochrome P450 reductase	NCP1	488	S000001084	31.5129	31.648	31.654	31.7191	31.3943	31.4348	31.3139	31.4443	31.4407	31.4953	31.5653	31.5078	31.1032	31.1279	31.1845	31.1459	33	33	68.5	68.5	76.771	0	323.31	19	21	20	23	17	19	21	20	18	21	19	24	20	17	18	19	23	25	26	34	21
P15873	P15873	Proliferating cell nuclear antigen	POL30	473	S000000292	31.4563	31.5462	31.5215	31.2879	31.4682	31.3211	31.3277	31.2215	31.7993	31.7017	31.5812	31.4792	31.3439	31.2041	31.2404	31.1144	20	20	73.3	73.3	28.916	0	250.79	14	15	17	13	14	14	15	14	15	17	13	14	16	16	14	14	16	24	23	19	19
P30902	P30902	ATP synthase subunit d, mitochondrial	ATP7	949	S000001499	31.3713	31.3865	31.3076	31.3329	31.637	31.5226	31.3624	31.4267	31.295	31.1203	31.0982	31.272	31.5965	31.6791	31.6405	31.5037	17	17	79.3	79.3	19.809	0	254.49	10	9	8	11	9	11	9	9	7	12	11	11	9	12	12	9	10	9	10	14	10
P43621	P43621	Coatomer subunit delta	RET2	2406	S000001947	31.3566	31.1632	31.3134	31.0228	31.679	31.7288	31.6317	31.5986	30.9056	31.0075	30.9986	31.0172	31.6512	31.7508	31.9965	31.7242	22	22	39.7	39.7	60.627	0	285.69	12	12	12	13	13	13	14	15	13	12	12	13	15	12	11	13	14	13	17	13	17
P38777	P38777	Family of serine hydrolases 1	FSH1	1767	S000001091	31.7076	31.9382	32.0096	32.1973	31.0957	31.0621	31.2447	31.2513	31.6551	31.7117	31.6647	31.6735	30.8545	30.8281	30.6577	30.9473	19	19	84	84	27.339	0	323.31	14	14	14	11	13	13	12	12	14	12	17	16	11	11	11	10	27	33	27	23	18
Q06523	Q06523	Uncharacterized protein YPR148C	YPR148C	3692	S000006352	31.2155	31.1688	31.1097	30.8955	31.911	32.1091	31.7653	31.7839	30.746	30.8794	30.8144	30.8643	31.7341	31.7902	31.9236	31.7397	30	30	67.1	67.1	49.279	0	323.31	19	21	16	16	18	17	18	25	17	18	16	12	25	21	17	21	25	25	20	18	27
P53834	P53834	Hsp90 co-chaperone HCH1	HCH1	2959	S000005225	31.476	31.9156	31.6404	31.8958	31.2118	31.4016	31.8775	31.6238	31.1446	30.9331	30.8846	30.8756	31.646	31.3018	31.136	31.4559	12	12	85.6	85.6	17.246	0	323.31	8	7	8	9	8	8	9	10	6	8	8	6	7	8	8	7	11	8	8	13	10
P23644	P23644	Mitochondrial import receptor subunit TOM40	TOM40	705	S000004816	31.6142	31.6066	31.6771	31.3972	31.4648	31.481	31.2079	31.2599	31.5285	31.6752	31.5123	31.5837	31.096	31.0412	31.3117	30.9294	14	14	68.7	68.7	42.038	0	311.11	10	7	8	7	9	8	10	10	8	11	10	8	9	8	10	8	15	11	8	13	12
P53633	P53633	Prenylated Rab acceptor 1	YIP3	2923	S000004989	30.7664	30.7769	30.6974	30.7627	31.7242	31.7429	31.6997	31.8281	30.6874	30.6163	30.7119	30.7511	32.4365	32.2831	32.3891	32.466	10	10	45.5	45.5	19.411	0	69.389	7	9	7	8	9	8	10	9	7	8	8	7	9	9	9	10	10	13	9	11	13
P39079	P39079	T-complex protein 1 subunit zeta	CCT6	1913	S000002596	31.3192	31.2083	31.4604	31.1819	31.0875	31.2728	31.0275	30.9576	31.7041	31.7998	31.8437	31.7386	31.3155	31.4163	31.5048	31.3522	24	24	53.1	53.1	59.923	0	323.31	17	16	19	17	16	16	17	18	15	15	18	19	15	17	15	16	20	22	24	25	22
Q12377	Q12377	26S proteasome regulatory subunit RPN6	RPN6	4157	S000002255	30.8577	30.8592	30.9291	30.7453	31.2438	31.0272	31.2653	31.2368	31.5519	31.4221	31.6085	31.6098	31.7951	31.9209	31.9605	31.8576	25	25	65.2	65.2	49.773	0	274.86	16	14	15	14	13	12	16	16	17	16	18	16	17	18	17	17	18	15	18	14	16
P06780	P06780	GTP-binding protein RHO1	RHO1	195	S000006369	31.0466	31.2693	31.0357	31.3807	31.6489	31.4269	31.6671	31.5696	30.9375	31.1693	31.0382	31.0478	31.7786	31.7097	31.6425	31.4979	13	13	66.5	66.5	23.152	0	323.31	10	9	8	9	9	10	8	12	7	9	7	6	9	9	7	10	12	11	10	12	12
Q12349	Q12349	ATP synthase subunit H, mitochondrial	ATP14	4146	S000004286	31.5569	31.325	31.8338	31.7306	31.1558	31.3327	31.3087	31.5713	31.2815	30.921	31.0816	30.7828	31.7499	31.4421	31.2432	31.4223	8	8	59.7	59.7	14.128	0	235.26	5	7	4	5	4	4	5	6	6	4	5	5	5	6	5	6	7	9	5	7	6
P07703	P07703	DNA-directed RNA polymerases I and III subunit RPAC1	RPC40	249	S000006314	31.5765	31.6708	31.584	31.693	31.0861	31.1693	30.8951	30.9108	31.913	31.9549	31.8143	31.8362	31.0198	30.8247	30.9005	30.865	22	22	69.9	69.9	37.686	0	323.31	11	15	16	16	10	13	13	15	14	13	19	18	13	12	12	15	11	24	23	25	12
P32771	P32771	S-(hydroxymethyl)glutathione dehydrogenase	SFA1	1138	S000002327	31.5796	31.3981	31.2033	31.0594	31.4599	31.5604	31.1452	31.0409	31.3323	31.2882	31.3394	31.2704	31.4787	31.5495	31.4125	31.5377	22	22	56.7	56.7	41.042	0	303.67	11	13	15	15	15	16	13	15	12	14	13	14	15	15	14	14	16	16	21	22	22
P08518	P08518	DNA-directed RNA polymerase II subunit RPB2	RPB2	264	S000005677	31.4294	31.4138	31.4436	31.4088	31.1738	31.2022	31.125	31.1592	31.5843	31.5617	31.474	31.5126	31.2791	31.3576	31.1947	31.2335	59	59	49.8	49.8	138.75	0	323.31	36	37	40	39	36	29	39	34	35	37	49	45	41	35	35	36	48	49	47	53	45
Q06103	Q06103	26S proteasome regulatory subunit RPN7	RPN7	3616	S000006312	31.0514	30.972	30.9749	30.7364	31.1385	31.14	31.1403	31.0955	31.6206	31.5169	31.5376	31.6629	31.7486	31.7261	31.778	31.7118	23	23	51.7	51.7	48.958	0	279.22	17	13	17	16	16	13	13	16	17	20	19	18	18	14	19	19	20	13	19	21	19
P00431	P00431	Cytochrome c peroxidase, mitochondrial	CCP1	66	S000001774	31.0018	30.8302	30.8489	30.6069	32.0976	31.9723	31.7823	31.7909	30.5295	30.3915	30.5768	30.6082	32.1004	32.0938	32.1183	32.1394	21	21	63.7	63.7	40.352	0	314.4	14	11	15	14	19	17	17	16	11	12	15	13	15	18	18	17	18	14	17	21	35
P20449	P20449	ATP-dependent RNA helicase DBP5	DBP5	587	S000005572	31.3366	31.4804	31.5015	31.4233	31.1441	31.0474	31.2245	31.1118	31.4948	31.5665	31.5927	31.6087	31.2058	31.2877	31.2003	31.2464	33	33	69.5	69.5	53.873	0	323.31	22	21	23	18	21	24	20	19	21	22	23	27	17	24	23	22	28	26	30	27	26
P32457	P32457	Cell division control protein 3	CDC3	1036	S000004306	31.301	31.3568	31.3866	31.4838	31.3988	31.4688	31.3956	31.2833	31.2248	31.3546	31.3491	31.2857	31.2361	31.2692	31.3497	31.2502	30	30	75.4	75.4	60.054	0	323.31	21	18	20	16	21	21	23	25	18	14	20	19	21	22	25	20	26	23	23	18	24
P06101	P06101	Hsp90 co-chaperone Cdc37	CDC37	164	S000002575	31.128	31.075	30.9508	30.804	31.7416	31.7409	31.5336	31.5313	30.8948	30.963	30.9	30.9078	31.8212	31.8775	31.7977	31.6801	33	33	69.4	69.4	58.384	0	323.31	18	18	18	19	24	19	23	22	17	15	17	20	20	20	22	22	29	26	30	30	38
Q12305	Q12305	Thiosulfate sulfurtransferase RDL1, mitochondrial	RDL1	4119	S000005811	31.2203	31.1142	30.9671	30.8487	31.9432	31.8508	31.851	31.912	30.5527	30.4384	30.4414	30.55	32.0285	31.7711	31.9554	31.8568	10	10	89.2	89.2	15.413	0	286.31	9	9	10	9	10	10	9	9	10	9	9	10	9	10	10	10	13	15	15	15	17
P39940	P39940	E3 ubiquitin-protein ligase RSP5	RSP5	1993	S000000927	31.4182	31.2156	31.1948	31.2549	31.477	31.4898	31.5192	31.3891	31.1252	31.0654	31.084	31.077	31.3953	31.4604	31.4659	31.4814	38	38	48	48	91.815	0	291.99	27	28	22	28	28	23	32	27	23	25	25	21	25	27	24	25	38	37	29	31	35
Q06440	Q06440	Coronin-like protein	CRN1	3673	S000004421	31.587	31.749	31.9548	31.6606	31.0433	31.1436	30.8827	30.9005	31.6036	31.537	31.6245	31.5806	30.8602	31.0065	31.0443	30.8585	44	44	64.1	64.1	72.552	0	323.31	23	26	25	32	21	25	23	22	21	26	24	24	25	20	22	20	27	36	35	38	28
P27614	P27614	Carboxypeptidase S	CPS1	872	S000003708	31.2323	30.9717	30.9481	31.052	31.5387	31.3485	31.5588	31.5044	31.0944	31.0189	30.9927	31.2319	31.6218	31.4356	31.6462	31.7965	25	25	47.9	47.9	64.596	0	208.42	14	13	14	14	15	11	19	18	10	14	17	14	16	15	16	20	16	15	16	18	20
P25567	P25567	RNA-binding protein SRO9	SRO9	803	S000000542	31.5036	31.2661	31.5269	31.7795	30.6557	30.5589	30.6785	30.8351	32.0843	32.1266	32.2307	32.1306	30.7099	30.8239	31.079	30.9349	18	18	53.9	53.9	48.059	0	323.31	10	11	10	16	8	9	10	10	10	12	13	13	8	10	12	10	15	19	17	18	12
P40150	P40150	Heat shock protein SSB2	SSB2	2091	S000005153	31.3372	31.3649	31.4898	31.4051	31.0292	31.1252	30.7697	30.7148	31.7892	31.9859	32.0203	31.9603	31.179	30.8666	31.0533	30.6217	2	2	7.8	7.8	66.594	0	165.11	33	35	35	32	32	36	35	37	35	36	37	36	32	35	37	33	3	3	4	6	2
P53731	P53731	Actin-related protein 2/3 complex subunit 2	ARC35	2937	S000005318	31.2119	31.3369	31.0636	31.0967	31.6232	31.6995	31.634	31.468	30.8566	30.7961	30.9431	30.7611	31.6287	31.5969	31.4557	31.5147	19	19	67.5	67.5	39.566	0	323.31	11	11	13	14	13	12	14	14	9	12	13	12	14	14	11	13	16	20	18	19	17
Q04013	Q04013	Citrate/oxoglutarate carrier protein	YHM2	3397	S000004854	31.3727	31.0813	31.267	31.4588	30.7248	30.8905	31.0464	30.9532	31.6873	31.6954	32.0123	31.9335	30.9134	31.1196	31.286	31.1438	14	14	45.5	45.5	34.184	0	279.21	7	8	9	11	8	10	11	9	10	8	11	7	8	10	11	9	12	11	11	12	9
P38628	P38628	Phosphoacetylglucosamine mutase	PCM1	1704	S000000784	31.2442	31.1989	31.1967	31.1624	31.3886	31.1921	31.3768	31.2646	30.9427	31.048	31.0411	31.0626	31.5946	31.6512	31.5265	31.6406	29	29	54.9	54.9	62.066	0	319.1	18	17	17	18	23	22	19	19	17	18	19	18	19	22	23	22	20	20	20	21	23
P15496	P15496	Isopentenyl-diphosphate Delta-isomerase	IDI1	460	S000006038	31.6066	31.3179	31.3824	31.6105	31.1364	31.1211	31.0724	31.0402	31.4669	31.4926	31.5599	31.5446	31.063	30.901	31.1378	31.0063	16	16	70.1	70.1	33.351	0	323.31	11	12	12	10	11	11	11	13	12	12	12	13	10	10	11	10	15	17	15	18	15
P17076	P17076	60S ribosomal protein L8-A	RPL8A	500	S000001025	31.4823	31.5918	31.763	31.7536	30.7243	29.3303	31.0449	31.4318	31.6397	31.727	31.7573	31.6814	31.4726	31.0786	30.81	31.1098	5	5	12.9	12.9	28.124	0	63.328	20	19	21	20	21	20	18	19	20	23	26	24	19	20	23	20	4	5	8	7	9
P32891	P32891	D-lactate dehydrogenase [cytochrome] 1, mitochondrial	DLD1	1190	S000002333	30.9133	31.0424	30.9333	31.0264	31.7506	31.6836	31.5721	31.7206	30.6287	30.6165	30.6356	30.7756	31.667	31.7965	31.799	31.7305	32	32	68	68	65.292	0	323.31	13	17	18	18	22	23	22	25	15	14	18	16	22	22	23	19	21	25	26	25	36
P25719	P25719	Peptidyl-prolyl cis-trans isomerase C, mitochondrial	CPR3	844	S000004543	31.4741	31.3584	31.3337	31.1898	31.3272	31.4673	31.3516	31.0824	31.1604	31.0767	31.4081	31.068	31.114	31.3722	31.248	31.242	14	14	69.8	69.8	19.919	0	90.689	9	10	8	8	9	11	11	11	9	9	9	9	10	8	8	8	12	14	13	11	11
P23638	P23638	Proteasome subunit alpha type-3	PRE9	700	S000003367	30.8337	31.0547	30.747	30.7338	31.1856	31.1006	30.9112	31.1221	31.5647	31.5279	31.4392	31.375	31.6495	31.5937	31.6512	31.7311	17	17	76.4	76.4	28.714	0	323.31	12	12	10	9	10	10	8	11	12	11	13	13	12	12	13	14	13	16	10	14	15
P53081	P53081	NGG1-interacting factor 3	NIF3	2730	S000003189	31.0002	31.1231	30.9503	30.9206	31.3525	31.3483	31.0837	31.1495	31.3079	31.2741	31.3868	31.1848	31.4698	31.5913	31.4783	31.434	16	16	80.9	80.9	31.888	0	323.31	12	12	14	12	12	13	10	14	14	13	12	12	16	14	12	13	20	18	21	18	21
P35179	P35179	Protein transport protein SSS1	SSS1	1333	S000002493	31.0517	31.1438	31.2987	30.967	31.1598	31.3891	31.2538	31.0197	31.2079	31.1468	31.2768	31.2827	31.3792	31.5122	31.51	31.2918	6	6	42.5	42.5	8.9435	0	15.687	3	4	2	3	4	2	2	3	5	3	3	3	4	5	2	3	3	5	2	5	2
P40414	P40414	Tropomyosin-2	TPM2	2156	S000001400	31.5726	31.3663	31.2105	31.1794	31.4467	31.1719	31.522	31.5463	30.9727	31.07	30.8454	30.7743	31.435	31.3433	30.9167	31.4875	19	19	81.4	81.4	19.093	0	323.31	12	11	12	12	10	11	10	14	11	12	14	13	11	12	13	15	17	14	18	13	12
P39729	P39729	Ribosome-interacting GTPase 1	RBG1	1973	S000000034	31.6369	31.8139	31.824	31.7521	30.6248	30.7017	30.9229	30.8788	31.7505	31.8044	31.6898	31.7618	30.611	30.6588	30.7617	30.5114	20	20	67.2	67.2	40.701	0	253.39	13	16	18	13	10	12	11	11	12	15	15	16	11	13	14	12	16	21	22	11	9
Q03862	Q03862	Probable metalloprotease ARX1	ARX1	3374	S000002508	31.6297	31.6289	31.5792	31.5283	30.7622	30.8049	30.7111	30.6648	31.989	32.0067	31.8547	31.9211	30.6277	30.6237	30.6158	30.4782	31	31	74.5	74.5	65.212	0	323.31	23	23	21	25	20	16	15	19	25	23	20	20	19	16	13	20	28	28	22	31	20
P32379	P32379	Proteasome subunit alpha type-5	PUP2	1020	S000003485	30.767	30.7326	30.595	30.5534	31.2271	31.3661	30.8627	30.9345	31.4495	31.3506	31.5426	31.4315	31.5615	31.722	31.6868	31.6155	15	15	69.6	69.6	28.617	0	237.87	8	10	11	11	9	9	12	11	10	8	12	13	11	10	14	13	12	15	12	12	12
P47018	P47018	Maintenance of telomere capping protein 1	MTC1	2476	S000003659	31.3345	31.1296	31.0138	31.2832	31.5011	31.6131	31.3843	31.3321	31.046	30.9061	30.9371	31.0345	31.0945	31.13	31.2553	31.3266	26	26	59	59	53.477	0	320.87	18	21	14	19	17	17	18	17	19	14	17	20	18	17	18	17	19	23	17	21	19
Q02892	Q02892	Nucleolar GTP-binding protein 1	NOG1	3221	S000006014	31.6913	31.7799	31.7916	31.857	30.2582	30.3738	30.3457	30.2189	32.1872	32.2168	32.1008	32.1561	30.6819	30.734	30.4926	30.4285	33	33	51.9	51.9	74.409	0	240.41	21	27	23	27	19	14	16	17	27	26	26	26	21	18	14	22	30	39	32	34	24
P38626	P38626	NADH-cytochrome b5 reductase 1	CBR1	1702	S000001305	31.3366	31.2086	31.1348	31.0877	31.2256	31.2285	31.1681	31.0889	31.2754	31.1586	31.3161	31.3363	31.3501	31.1053	31.1266	31.113	18	18	64.8	64.8	31.493	0	77.135	13	13	14	13	16	12	12	12	13	13	13	14	13	12	11	12	24	20	22	20	25
P25343	P25343	Reduced viability upon starvation protein 161	RVS161	758	S000000602	30.9388	30.9968	31.0626	30.9093	31.4685	31.5761	31.448	31.4191	30.9859	30.8151	30.9309	30.8777	31.2851	31.4155	31.6301	31.4858	21	21	75.5	75.5	30.25	0	323.31	12	10	11	12	13	12	16	17	10	14	14	12	13	15	12	14	11	10	13	13	14
P33299	P33299	26S protease regulatory subunit 7 homolog	RPT1	1224	S000001628	30.678	30.6175	30.7929	30.4441	30.9117	31.0595	30.8709	30.8093	31.3797	31.4939	31.576	31.6416	31.6456	31.8077	31.8131	31.6748	28	28	57.8	57.8	51.982	0	191.99	19	14	15	16	17	17	17	17	18	19	19	18	21	20	18	19	23	20	20	25	19
P50861	P50861	6,7-dimethyl-8-ribityllumazine synthase	RIB4	2663	S000005503	31.4788	31.1712	31.1882	31.0618	31.2477	30.8549	31.4518	31.3741	31.235	31.1741	31.0303	31.3337	31.0808	31.2972	31.1459	31.0719	7	7	65.7	65.7	18.555	0	175.25	6	6	6	7	6	6	6	6	6	6	7	6	5	6	6	6	18	16	15	15	19
Q04697	Q04697	Glucose-signaling factor 2	GSF2	3500	S000004511	30.8349	30.7145	30.9541	30.82	30.9645	31.1644	31.0832	31.0142	31.4212	31.3859	31.4263	31.4544	31.3811	31.6128	31.4781	31.4554	22	22	63.8	63.8	45.869	0	225.69	9	12	10	15	12	16	13	18	13	13	15	15	13	13	16	15	12	13	11	18	11
P47912	P47912	Long-chain-fatty-acid--CoA ligase 4	FAA4	2576	S000004860	31.6688	31.6065	31.7092	31.5773	30.9024	30.8967	30.8057	30.7785	31.7887	31.653	31.8566	31.8096	30.5662	30.6076	30.536	30.3802	29	27	50.6	47.6	77.266	0	265.06	19	21	21	22	17	18	20	17	20	22	19	22	16	17	18	18	28	31	35	33	23
P38295	P38295	Medium-chain fatty acid ethyl ester synthase/esterase 2	EHT1	1646	S000000381	31.2339	31.2422	31.1851	30.9451	31.3841	31.3373	31.2937	31.1922	31.2644	31.1919	31.2222	31.2122	31.263	31.0816	31.0012	30.9686	23	23	67.2	67.2	51.255	0	286.63	13	16	15	16	12	15	17	14	13	16	16	14	15	15	12	12	15	21	16	21	16
P38523	P38523	GrpE protein homolog, mitochondrial	MGE1	1693	S000005758	31.4788	31.2723	31.3499	31.216	31.3855	31.2841	31.2619	31.0993	31.3628	31.1117	30.9035	31.0785	31.0751	31.1348	30.938	31.0367	16	16	56.1	56.1	26.066	0	296.66	8	9	5	10	6	8	11	12	9	11	10	9	11	8	8	9	9	10	6	15	8
P54837	P54837	Endoplasmic reticulum vesicle protein 25	ERV25	3079	S000004473	31.2032	31.0234	31.2435	31.1475	31.2903	31.3666	31.3926	31.4434	30.846	30.787	31.0645	31.1262	31.238	31.2138	31.3023	31.2534	14	14	53.6	53.6	24.106	0	199.92	8	10	6	8	8	10	11	8	6	5	7	8	9	9	8	7	10	13	8	12	12
P40581	P40581	Peroxiredoxin HYR1	HYR1	2247	S000001476	31.3105	30.9623	31.2356	30.6305	31.5203	31.4599	31.5186	31.0609	31.053	30.8736	30.8501	30.8208	31.4733	31.2948	31.3695	31.4974	10	8	46.6	35.6	18.641	0	323.31	9	8	9	8	7	8	7	7	8	8	9	8	7	9	9	7	10	14	13	9	11
P38999	P38999	Saccharopine dehydrogenase [NADP(+), L-glutamate-forming]	LYS9	1894	S000005333	31.432	31.1818	31.1835	31.1542	31.159	31.1047	31.0145	31.0914	31.5285	31.3881	31.3533	31.2653	31.0056	31.0175	30.9578	30.9512	30	30	77.6	77.6	48.917	0	323.31	20	22	19	17	22	24	22	19	20	22	23	21	20	21	21	19	31	28	20	23	35
P32380	P32380	Spindle pole body component 110	SPC110	1021	S000002764	28.7477	28.4208	32.2536	32.2009	28.8743	32.4086	32.2844	31.6189	31.7962	32.251	28.5875	33.3869	32.3018	29.4468	31.9188	32.2867	23	23	26.4	26.4	111.78	0	66.523	5	4	4	6	7	9	7	10	8	7	5	8	14	6	4	7	4	4	4	6	7
P36016	P36016	Heat shock protein 70 homolog LHS1	LHS1	1381	S000001556	30.8224	30.7001	30.8261	30.5168	31.8924	31.8238	31.7836	31.6396	30.2475	30.2469	30.2101	30.1184	32.0071	32.1158	31.9911	31.8408	46	46	56.4	56.4	99.57	0	323.31	18	24	17	18	34	29	28	33	17	17	14	15	35	31	28	33	23	26	19	22	41
P38858	P38858	6-phosphogluconolactonase 3	SOL3	1824	S000001206	31.175	31.1642	31.1883	31.1236	31.2151	31.2375	31.071	31.0307	31.3233	31.3661	31.4074	31.2975	30.9633	30.9859	31.1641	31.0675	16	16	75.5	75.5	27.784	0	208.03	9	8	9	13	11	10	9	14	10	10	10	14	8	8	11	13	12	12	11	15	11
P43123	P43123	UDP-N-acetylglucosamine pyrophosphorylase	QRI1	2347	S000002261	31.2258	31.194	31.1451	30.9925	31.295	31.1826	31.3408	31.2819	31.0335	31.0993	30.9276	30.9142	31.3416	31.3634	31.232	31.2071	35	35	81.3	81.3	53.475	0	323.31	25	25	22	22	28	25	21	22	25	22	20	24	21	25	24	27	30	31	32	29	37
P38988	P38988	Mitochondrial GTP/GDP carrier protein 1	GGC1	1885	S000002357	31.1495	31.1841	31.1516	31.1306	30.7266	30.8415	30.8712	30.8595	31.5673	31.7423	31.755	31.7895	30.8725	31.0482	30.9998	31.0791	19	19	72.3	72.3	33.215	0	277.47	10	13	12	11	11	8	13	11	13	10	15	12	11	14	12	13	11	13	13	10	13
P33302	P33302	Pleiotropic ABC efflux transporter of multiple drugs	PDR5	1227	S000005679	31.9494	32.0795	31.8067	31.9	31.9427	31.9617	31.8222	31.6797	30.4832	30.7219	30.5794	30.5889	30.4113	30.2397	30.255	30.3428	55	42	42	33.6	170.44	0	323.31	40	35	37	39	34	38	38	40	29	28	25	26	26	25	21	23	52	50	55	52	48
P50896	P50896	Protein PSP1	PSP1	2666	S000002913	30.7217	31.032	31.058	32.2322	31.1759	31.1137	31.3568	31.1813	31.2808	30.3654	31.0718	30.8397	31.3777	31.2258	31.509	31.0949	24	21	35.3	32.7	95.346	0	89.602	10	9	10	9	14	12	14	17	7	6	10	9	11	16	14	10	9	10	11	9	14
P33201	P33201	Ribosome assembly factor MRT4	MRT4	1217	S000001492	31.3827	31.4662	31.4933	31.5732	30.7344	30.7601	30.6644	30.5864	31.8483	31.9265	31.7427	31.7906	30.5506	30.6845	30.6976	30.6933	18	18	78.8	78.8	27.058	0	181.98	12	13	10	11	10	9	12	13	12	13	13	10	10	9	10	12	17	18	15	15	14
P36060	P36060	NADH-cytochrome b5 reductase 2;NADH-cytochrome b5 reductase p34 form;NADH-cytochrome b5 reductase p32 form	MCR1	1407	S000001633	31.1557	31.0472	31.1056	31.0235	31.921	31.9114	31.7297	31.7227	30.486	30.1827	30.1426	30.163	31.4286	31.4528	31.5019	31.5541	24	24	73.8	73.8	34.137	0	323.31	14	16	12	15	15	12	16	19	9	12	9	8	17	14	12	15	16	22	18	23	18
Q06142	Q06142	Importin subunit beta-1	KAP95	3623	S000004339	31.1163	31.0543	31.2007	31.0614	31.1922	31.1166	30.9823	30.9557	31.0504	31.2574	31.2192	31.0994	31.1345	31.4643	31.4167	31.1757	25	25	44	44	94.775	0	323.31	15	16	13	16	14	14	16	16	12	12	15	14	17	13	15	13	19	21	18	22	19
P32468	P32468	Cell division control protein 12	CDC12	1046	S000001149	31.3266	31.1636	31.3014	31.2412	31.1008	31.3442	31.1078	31.2716	31.0765	31.0148	31.2295	31.231	30.9631	31.0532	31.0887	30.9681	33	33	76.7	76.7	46.667	0	323.31	21	18	18	17	17	15	20	17	18	17	19	17	15	20	19	22	26	25	24	22	18
P25349	P25349	Flavoprotein-like protein YCP4	YCP4	762	S000000597	30.8883	30.9685	31.0157	31.0509	31.2547	31.2949	31.3104	31.5043	31.0147	30.9274	30.9946	31.0787	31.3033	31.1159	31.3175	31.3348	18	17	83.8	81	26.35	0	297.32	13	10	10	12	11	8	13	13	11	8	10	11	11	8	6	12	17	10	11	15	13
P22147	P22147	5-3 exoribonuclease 1	XRN1	644	S000003141	30.8526	30.9482	30.9545	31.0347	30.9708	30.7533	30.9606	30.9926	31.2899	31.2892	31.2005	31.3808	31.4863	31.4623	31.3521	31.4423	68	68	46.7	46.7	175.46	0	323.31	36	38	40	37	40	33	34	34	38	44	32	36	44	39	40	40	45	49	51	44	45
Q12522	Q12522	Eukaryotic translation initiation factor 6	TIF6	4245	S000006220	31.6223	31.5209	31.5929	31.3811	30.8617	30.8765	30.6074	30.7444	30.2343	31.8596	31.9713	31.6868	30.6371	30.9019	30.9247	30.734	7	7	34.3	34.3	26.457	0	143.3	4	4	4	5	3	2	3	4	2	5	4	4	4	4	3	4	4	5	5	6	3
P33767	P33767	Dolichyl-diphosphooligosaccharide--protein glycosyltransferase subunit WBP1	WBP1	1276	S000000728	30.8319	30.9606	31.1842	30.7565	31.3638	31.2661	31.2095	31.2201	30.8895	30.9464	30.8273	30.8665	31.3895	31.471	31.5092	31.3622	20	20	57.7	57.7	49.391	0	323.31	12	12	11	9	13	16	13	15	10	11	9	11	15	14	14	13	15	15	12	11	16
Q99258	Q99258	3,4-dihydroxy-2-butanone 4-phosphate synthase	RIB3	4335	S000002895	31.6297	31.3673	31.2761	31.3525	31.082	30.9946	31.0778	31.1535	31.3718	31.046	31.1927	31.0663	30.894	30.9339	30.7622	30.8021	17	17	80.8	80.8	22.567	0	323.31	13	14	14	12	15	13	13	12	14	15	14	12	15	12	15	13	16	19	21	19	19
P24276	P24276	Protein SSD1	SSD1	716	S000002701	31.8689	31.6939	31.517	31.6187	31.4139	31.3932	31.334	31.4247	31.1117	30.8598	30.6253	30.7895	30.721	30.5871	30.3948	30.6278	20	20	17.2	17.2	139.95	0	135.64	9	13	10	11	13	13	12	11	5	6	9	6	7	7	10	6	9	14	9	15	15
P27616	P27616	Phosphoribosylaminoimidazole-succinocarboxamide synthase	ADE1	873	S000000070	31.3257	31.3083	31.2243	31.0119	31.3406	31.4466	31.0415	31.032	31.2685	31.2277	31.19	31.0679	30.8576	30.9577	30.882	30.7923	22	22	71.9	71.9	34.603	0	146.63	15	19	15	14	17	18	18	16	17	18	17	18	17	13	16	17	19	23	18	20	21
P31688	P31688	Trehalose-phosphatase	TPS2	968	S000002481	30.7518	30.8095	30.7885	30.7248	32.0092	31.9578	31.8729	31.9216	29.9184	29.8853	29.903	30.0751	31.8647	31.7338	31.8441	31.8821	45	45	57	57	102.98	0	323.31	24	23	24	20	31	28	30	30	21	18	18	18	30	27	30	27	25	25	27	24	35
P33297	P33297	26S protease regulatory subunit 6A	RPT5	1222	S000005643	30.5738	30.655	30.6354	30.5261	30.9849	31.1664	30.9374	30.8588	31.3311	31.2062	31.2474	31.2838	31.4538	31.5558	31.6298	31.528	26	26	71.7	71.7	48.255	0	323.31	16	14	15	15	17	19	19	20	17	19	20	22	19	20	19	19	23	22	22	18	27
P32895	P32895	Ribose-phosphate pyrophosphokinase 1	PRS1	1193	S000001664	31.3436	31.2706	31.3439	31.3725	30.895	30.8812	30.798	30.8186	31.5123	31.4668	31.3802	31.5785	30.6961	30.7595	30.6562	30.6746	15	15	48.2	48.2	47.047	0	313.68	12	14	13	13	13	11	14	11	14	12	11	10	14	13	13	12	15	18	17	15	15
Q04409	Q04409	Putative glucokinase-2	EMI2	3461	S000002924	31.0099	30.7843	30.8027	30.7975	32.1001	31.8188	31.9478	32.118	29.7803	29.4933	29.6482	29.7865	31.8137	31.7257	31.7636	31.9478	35	34	68.8	66	55.92	0	323.31	22	24	23	18	27	27	23	23	12	13	15	11	23	25	28	25	26	29	27	28	40
P38911	P38911	FK506-binding nuclear protein	FPR3	1856	S000004539	30.6647	30.6384	30.7407	30.91	31.1853	31.1507	30.9706	30.5691	31.0833	31.4	31.3471	31.3237	31.2941	31.278	31.4001	31.3405	14	13	35	30.9	46.553	0	91.092	7	9	7	8	8	10	9	9	8	8	7	6	8	8	8	8	8	11	9	9	10
Q12250	Q12250	26S proteasome regulatory subunit RPN5	RPN5	4086	S000002306	30.6045	30.6182	30.4732	30.4231	31.0584	31.1437	30.8582	30.9525	31.2804	31.148	31.2856	31.1716	31.5345	31.6772	31.567	31.4943	25	25	55.1	55.1	51.768	0	323.31	13	13	13	12	19	17	13	15	13	17	14	18	18	12	17	19	14	17	16	16	21
P43588	P43588	Ubiquitin carboxyl-terminal hydrolase RPN11	RPN11	2380	S000001900	30.6132	30.6694	30.8877	30.5083	30.9373	31.0307	30.8718	30.8513	31.1935	31.1785	31.2606	31.1978	31.3974	31.4871	31.6464	31.4678	19	19	65.7	65.7	34.398	0	160.94	11	10	11	10	11	13	13	11	11	14	15	13	14	13	14	11	15	11	12	12	14
P36015	P36015	Synaptobrevin homolog YKT6	YKT6	1380	S000001679	30.9564	30.9011	30.9968	31.1375	30.6284	30.8102	30.9758	30.8237	31.2012	31.2217	31.2956	31.4559	31.29	31.1779	31.0347	31.2573	17	17	80.5	80.5	22.707	0	136.86	13	10	11	8	11	11	10	11	10	13	12	13	9	12	12	11	17	12	12	10	13
P30822	P30822	Exportin-1	CRM1	948	S000003450	31.0371	31.0528	30.8677	31.0248	31.1197	31.1044	31.1693	31.0426	31.0399	30.9288	30.9004	30.9275	31.3157	31.2994	31.0882	31.2418	43	43	43.8	43.8	124.1	0	323.31	26	25	27	26	25	26	25	26	28	27	22	25	28	28	29	27	31	35	32	30	36
P19524	P19524	Myosin-2	MYO2	556	S000005853	31.0066	30.9615	30.9086	30.8588	31.1151	31.2082	31.0918	30.9826	31.0083	31.0313	31.0619	30.9237	31.163	31.2907	31.2818	31.2277	78	72	55	51.3	180.68	0	323.31	45	41	40	39	44	46	45	45	42	42	45	41	46	46	47	48	50	50	43	43	50
P53297	P53297	PAB1-binding protein 1	PBP1	2864	S000003410	30.9413	30.8776	30.9948	30.9266	30.9463	31.1412	31.0329	30.9096	31.079	31.1455	31.1831	31.1605	31.0363	31.2062	31.4028	31.1224	35	35	48.9	48.9	78.78	0	323.31	26	25	25	23	26	25	22	22	25	23	26	22	25	25	25	23	31	35	32	33	32
P32327	P32327	Pyruvate carboxylase 2	PYC2	986	S000000422	31.0268	31.1599	31.1821	31.1385	30.763	30.5569	30.7175	30.8642	31.5713	31.6206	31.5705	31.489	30.8159	30.9137	30.7593	30.8297	28	28	29.7	29.7	130.17	0	323.31	49	50	48	50	46	44	47	47	47	50	52	54	50	41	44	55	26	30	29	31	25
P28707	P28707	Co-chaperone protein SBA1	SBA1	907	S000001600	30.3922	30.6343	30.3142	30.7456	31.0849	31.2638	31.213	31.3708	30.8234	30.9668	30.9348	30.962	31.6925	31.4236	31.5085	31.6423	11	11	44	44	24.081	0	313.2	5	8	8	7	9	5	7	9	5	6	6	8	8	6	7	9	6	13	11	12	12
P40054	P40054	D-3-phosphoglycerate dehydrogenase 1	SER3	2058	S000000883	31.4938	31.2321	31.1155	30.9072	31.0324	31.3087	30.6623	30.5319	31.2089	31.4147	31.14	31.3563	30.831	30.9751	30.8547	30.8236	10	10	24.5	24.5	51.193	0	197.65	17	14	10	16	13	14	14	15	14	15	17	14	14	15	14	17	14	14	9	16	14
P38288	P38288	Protein TOS1	TOS1	1643	S000000366	30.2451	30.3547	30.1548	30.341	31.804	31.5854	31.693	31.7051	30.4122	30.3002	30.2253	30.1678	31.8433	31.9473	32.1055	32.0031	10	10	31.2	31.2	47.994	0	323.31	5	7	8	2	8	7	7	7	6	8	6	4	8	9	9	9	9	10	9	3	12
P53549	P53549	26S protease subunit RPT4	RPT4	2906	S000005785	30.6108	30.5692	30.6547	30.3801	30.9275	31.0195	31.0663	30.8971	31.1535	30.9883	31.1507	31.1344	31.5925	31.537	31.5334	31.6478	30	28	56.5	52.2	49.408	0	219.71	13	18	14	16	17	17	17	18	15	19	23	20	19	20	24	21	18	21	21	18	22
P18759	P18759	Vesicular-fusion protein SEC18	SEC18	535	S000000284	30.8998	30.8012	30.9807	30.6724	31.207	31.4562	31.2626	31.2076	30.5508	30.6516	30.7656	30.7629	31.271	31.4979	31.4464	31.3706	37	37	56.5	56.5	84.055	0	323.31	26	23	22	19	28	26	24	24	26	20	23	21	29	25	26	22	34	28	25	19	32
P32803	P32803	Endosomal protein P24B	EMP24	1162	S000003168	30.7832	30.87	30.8841	30.8039	31.3381	31.4419	31.3954	31.3848	30.5224	30.6452	30.6136	30.6388	31.3569	31.3968	31.3454	31.3716	11	11	51.7	51.7	23.332	0	275.46	9	9	10	6	10	9	8	9	7	10	8	8	7	9	8	8	9	10	13	8	14
P32463	P32463	Acyl carrier protein, mitochondrial	ACP1	1042	S000001675	31.2311	31.1833	31.3331	31.3465	31.1396	31.1276	31.1142	30.8834	30.7671	30.7217	31.1771	30.8688	30.8855	30.9892	31.1364	30.8478	5	5	41.6	41.6	13.943	0	33.147	3	3	2	3	3	3	2	5	2	2	2	2	3	3	2	3	5	5	3	3	5
Q01939	Q01939	26S protease regulatory subunit 8 homolog	RPT6	3158	S000003016	30.5575	30.5492	30.6298	30.6585	30.8965	30.8903	31.1069	31.0321	31.0838	31.0205	31.191	31.2363	31.4496	31.3861	31.442	31.6098	25	25	64	64	45.271	0	323.31	18	18	20	16	19	17	17	17	17	18	19	18	19	20	20	18	27	28	23	18	24
P00447	P00447	Superoxide dismutase [Mn], mitochondrial	SOD2	68	S000001050	30.6724	30.7835	30.6525	30.8714	31.4277	31.0227	31.5331	31.7146	30.7356	30.6043	30.5614	30.788	31.518	31.1586	31.0125	31.47	10	10	74.7	74.7	25.774	0	196.73	6	7	5	6	7	5	7	7	4	5	4	6	7	7	6	7	8	8	6	9	11
Q12329	Q12329	Heat shock protein 42	HSP42	4131	S000002578	31.1127	31.5172	31.2067	31.2072	32.2109	32.1984	32.4474	32.4928	28.2733	27.9995	27.7005	28.4289	32.2527	32.5019	32.1786	32.7636	23	23	60.8	60.8	42.816	0	323.31	11	12	11	14	13	15	16	16	5	4	4	5	15	15	15	17	17	19	18	22	24
P21243	P21243	Proteasome subunit alpha type-1	SCL1	602	S000002979	30.529	30.226	30.3878	30.4414	30.901	30.8871	31.003	30.9228	31.2341	31.0628	31.1924	31.1795	31.6413	31.4767	31.6685	31.6366	21	21	82.9	82.9	28.001	0	249.98	14	10	12	14	16	14	12	15	13	16	13	14	15	15	15	15	11	14	16	17	21
P35191	P35191	DnaJ homolog 1, mitochondrial	MDJ1	1340	S000001878	31.2742	31.4798	31.4102	31.4323	31.2606	31.3194	31.0358	31.183	30.5524	30.4466	30.6251	30.5896	30.8447	30.9081	31.0343	30.9857	31	31	52.6	52.6	55.56	0	321.34	18	22	17	17	15	17	16	16	16	14	12	15	18	17	17	18	26	33	29	24	25
P40032	P40032	Prolyl 3,4-dihydroxylase TPA1	TPA1	2041	S000000851	31.077	31.0528	31.2254	30.9205	30.8706	30.9342	30.8993	30.7222	31.263	31.382	31.3855	31.2995	30.7936	30.8271	30.8853	30.8345	32	32	55	55	74.041	0	323.31	18	16	21	19	19	17	15	17	17	22	22	22	19	16	16	21	25	21	23	22	24
P39743	P39743	Reduced viability upon starvation protein 167	RVS167	1979	S000002796	30.8578	30.8785	30.8145	30.6159	31.4079	31.4661	31.2089	31.2249	30.8672	30.6212	30.7181	30.5546	31.2184	31.3257	31.3175	31.2662	17	17	42.1	42.1	52.774	0	323.31	15	15	14	15	15	12	15	14	14	13	13	12	14	16	14	15	23	25	21	23	28
P0C0V8	P0C0V8	40S ribosomal protein S21-A	RPS21A	295	S000001765	31.0174	31.3153	31.5482	31.103	30.3156	30.3343	30.2916	30.0828	31.3559	31.8021	32.1755	31.7233	30.7303	30.8894	30.9589	30.606	1	1	18.4	18.4	9.7457	0	6.4843	8	8	8	8	8	10	8	7	8	8	11	9	8	8	10	8	4	4	4	5	4
P51401	P51401	60S ribosomal protein L9-B	RPL9B	2672	S000005011	31.2509	31.4276	31.3261	31.115	30.9266	30.9575	30.6693	30.6653	31.4812	31.2178	31.3425	31.4328	30.3764	30.8816	30.6022	30.5479	4	4	18.3	18.3	21.657	0	74.101	13	13	14	13	11	11	13	11	14	13	17	13	12	12	13	13	6	5	8	6	6
P17649	P17649	4-aminobutyrate aminotransferase	UGA1	514	S000003251	30.9695	30.9629	30.6772	30.6111	32.0323	31.9873	32.0645	32.0706	29.3384	29.4061	29.1427	29.3889	31.8998	31.8295	31.95	31.7702	30	30	74.7	74.7	52.946	0	323.31	21	19	17	19	18	19	23	23	15	13	13	12	21	18	20	22	27	25	22	23	24
P19881	P19881	4-nitrophenylphosphatase	PHO13	565	S000002395	31.0038	31.1218	30.9864	30.9382	31.1307	31.1806	31.1131	31.0545	30.763	30.7414	30.857	30.8756	31.0323	31.0985	31.1528	30.9854	17	17	63.5	63.5	34.624	0	247.72	14	15	14	15	15	15	14	15	12	12	15	13	13	16	15	14	15	17	18	19	17
P17891	P17891	Clathrin light chain	CLC1	519	S000003399	30.7557	31.0491	30.8617	31.0326	31.023	31.3536	31.3763	31.3938	30.8178	30.6058	30.6673	30.733	31.3572	30.9546	31.0003	31.0475	26	26	58.4	58.4	26.531	0	323.31	11	15	14	14	14	12	15	14	16	12	10	10	13	13	11	15	15	20	18	17	19
P14907	P14907	Nucleoporin NSP1	NSP1	446	S000003577	31.0779	30.9053	30.9585	31.0963	31.1109	31.0354	31.0196	31.0675	30.9788	30.8635	30.9024	30.8468	31.0781	31.0316	30.9822	31.0118	39	39	64.2	64.2	86.515	0	323.31	17	21	20	20	23	20	19	22	21	20	22	22	21	23	26	18	22	26	27	25	31
P00427	P00427	Cytochrome c oxidase subunit 6, mitochondrial	COX6	65	S000001093	30.8989	31.058	31.0097	30.87	31.2717	31.212	31.0744	30.9927	30.6226	30.9198	30.8837	30.8968	30.852	31.1001	31.2096	31.0303	10	10	52	52	17.341	0	170.91	8	8	9	8	6	7	8	9	6	8	7	5	7	7	6	7	11	12	9	9	10
P47068	P47068	Myosin tail region-interacting protein MTI1	BBC1	2499	S000003557	30.8394	30.7478	30.6488	30.7116	31.4177	31.4894	31.4177	31.3789	30.2535	30.3552	30.4424	30.4421	31.3298	31.4237	31.5005	31.4924	64	64	64.6	64.6	128.29	0	323.31	32	36	29	28	35	34	39	40	23	25	27	24	40	39	37	40	37	44	42	28	44
P32381	P32381	Actin-related protein 2	ARP2	1022	S000002187	30.801	30.9055	30.7972	30.6754	31.3235	31.3733	31.1918	31.3497	30.4531	30.4363	30.546	30.5772	31.2379	31.3568	31.3168	31.4518	20	20	63.2	63.2	44.073	0	172.27	14	16	13	16	16	14	16	18	15	11	15	13	16	17	17	15	22	21	19	22	28
Q04067	Q04067	Eukaryotic translation initiation factor 3 subunit G	TIF35	3405	S000002837	31.0961	31.115	31.3564	31.284	30.5977	30.5558	30.6292	30.7313	31.3649	31.5779	31.588	31.6047	30.4386	30.6857	30.551	30.5555	14	14	60.9	60.9	30.501	0	323.31	10	11	10	8	8	8	11	8	10	9	11	12	9	9	9	9	15	17	15	12	10
P23776	P23776	Glucan 1,3-beta-glucosidase I/II	EXG1	707	S000004291	30.6161	30.5834	30.6061	30.5752	31.5028	31.394	31.166	31.3039	30.7867	30.7232	30.8618	30.7873	31.1986	31.0171	31.1512	31.2741	22	22	59.8	59.8	51.31	0	323.31	13	13	10	13	11	14	17	16	9	11	11	11	18	14	15	17	15	19	14	14	13
Q03973	Q03973	High mobility group protein 1	HMO1	3390	S000002581	30.6099	30.868	30.7692	31.2932	30.4903	30.4778	31.1589	31.0877	31.4449	31.1789	31.2066	31.1478	31.0757	30.8569	30.9438	30.8601	14	14	75.2	75.2	27.544	0	323.31	9	10	9	9	9	5	9	8	9	8	10	10	10	10	9	10	10	11	10	10	10
P36013	P36013	NAD-dependent malic enzyme, mitochondrial	MAE1	1379	S000001512	31.4961	31.3145	31.3793	31.15	30.6311	30.6303	30.3037	30.3111	31.8405	31.8842	31.8428	31.7656	30.1097	30.281	30.2901	30.2062	37	37	74	74	74.375	0	323.31	23	21	21	24	19	20	18	17	24	24	20	25	15	19	16	13	33	28	28	30	23
Q12672	Q12672	60S ribosomal protein L21-B	RPL21B	4250	S000006000	31.7802	31.276	31.4886	31.2713	30.2312	29.5942	30.6378	30.4167	31.5311	31.3518	31.4403	31.6432	30.9996	30.7705	30.6757	30.2216	2	2	13.8	13.8	18.274	0	14.966	6	7	7	7	8	7	7	7	7	8	9	7	8	8	8	8	6	4	4	5	2
O74700	O74700	Mitochondrial import inner membrane translocase subunit TIM9	TIM9	48	S000007256	31.3371	31.2701	31.4486	31.0099	31.0812	31.2408	30.757	30.7496	31.2285	31.1989	31.1057	30.7852	30.4458	30.6074	30.6709	30.3636	6	6	64.4	64.4	10.202	0	69.452	6	6	5	5	3	6	4	5	6	5	5	4	6	4	6	6	6	6	6	6	3
P21524	P21524	Ribonucleoside-diphosphate reductase large chain 1	RNR1	613	S000000872	31.3259	31.4807	31.4716	31.5509	30.9334	31.0101	30.8627	30.8416	31.6068	31.7381	31.6957	31.7287	29.7385	29.7932	29.6331	29.7989	45	33	52.1	36.6	99.56	0	323.31	29	31	32	29	23	19	25	28	33	32	30	31	17	18	14	13	36	40	39	39	29
P87108	P87108	Mitochondrial import inner membrane translocase subunit TIM10	TIM10	3107	S000003530	31.0601	31.1395	31.2293	31.1625	31.0934	31.0679	30.9119	30.7707	30.9464	30.8948	31.3378	31.0924	30.5817	30.6622	30.642	30.5343	10	10	97.8	97.8	10.305	0	319.02	8	8	8	8	8	9	8	8	8	8	6	7	8	8	8	8	14	12	14	12	16
P49435	P49435	Adenine phosphoribosyltransferase 1	APT1	2625	S000004484	31.0696	31.1449	31.2874	31.1993	30.5454	30.7309	30.5383	30.4973	31.4824	31.5095	31.657	31.5785	30.55	30.4077	30.4819	30.4077	8	8	38.5	38.5	20.587	0	42.772	6	5	5	5	3	2	5	6	6	5	8	5	5	6	5	4	6	7	6	6	2
P25374	P25374	Cysteine desulfurase, mitochondrial	NFS1	780	S000000522	30.8	30.8089	30.9697	30.8457	30.9751	31.0974	31.0198	31.0194	30.7972	30.7602	30.9201	30.846	30.9673	31.1778	31.0978	30.9819	22	22	54.3	54.3	54.466	0	323.31	13	14	16	16	14	15	15	13	13	16	14	13	17	16	16	18	16	18	22	21	17
Q01662	Q01662	Methionine aminopeptidase 1	MAP1	3149	S000004234	31.1611	31.2389	31.2534	31.46	30.446	30.2749	30.503	30.5807	31.5293	31.487	31.5215	31.5072	30.6105	30.3724	30.3846	30.5142	22	22	65.6	65.6	43.373	0	323.31	13	15	12	13	13	10	11	13	15	13	17	17	12	14	15	13	19	22	17	19	15
P33338	P33338	Protein SLA2	SLA2	1251	S000005187	30.9461	31.0082	31.0175	30.7599	31.062	31.1312	30.9021	30.9147	30.7569	30.7006	30.8394	30.709	30.8955	31.0682	31.0673	30.9876	43	43	59.5	59.5	108.91	0	323.31	25	25	23	28	24	25	25	26	21	23	24	27	28	26	27	31	29	26	29	35	32
P39517	P39517	ATP-dependent RNA helicase DHH1	DHH1	1929	S000002319	30.8005	30.9044	30.8757	30.8807	30.7637	30.8465	30.8373	30.758	31.2697	31.1037	31.0496	30.8887	31.0038	31.0788	30.8608	30.7814	23	23	47.4	47.4	57.543	0	252.81	17	17	13	17	16	18	13	15	18	15	12	13	20	17	12	15	21	27	19	22	22
P40961	P40961	Prohibitin-1	PHB1	2264	S000003364	30.8645	31.0606	30.8843	31.0795	30.9302	31.0664	30.9056	30.9564	30.7111	30.8796	30.8927	30.9413	30.8633	30.9106	30.8204	30.8855	15	15	74.9	74.9	31.427	0	283.32	12	12	12	13	12	11	13	10	13	13	10	12	12	14	10	13	14	18	13	17	13
Q00772;P41808	Q00772	Mitogen-activated protein kinase SLT2/MPK1	SLT2	3126	S000001072	30.8512	30.6638	30.7102	30.3847	31.5202	31.5592	31.3317	31.3678	29.7354	30.1947	30.0439	29.9188	31.5831	31.6163	31.6146	31.5332	27	26	67.8	66.1	55.635	0	323.31	16	20	17	16	20	21	21	19	13	17	15	12	19	21	22	20	24	29	25	21	30
P32353	P32353	C-5 sterol desaturase	ERG3	1009	S000004046	31.3013	31.48	31.4249	31.2066	31.3177	31.421	31.162	31.0966	30.6454	30.5167	30.7153	30.6247	30.2893	30.5826	30.4137	30.2538	15	15	33.4	33.4	42.73	0	234.35	11	11	11	10	10	12	12	11	9	9	11	12	10	9	10	9	17	20	18	18	17
Q04062	Q04062	26S proteasome regulatory subunit RPN9	RPN9	3403	S000002835	30.5032	30.4249	30.4408	30.4199	30.8062	30.8952	30.8268	30.7035	30.9903	30.9498	30.9017	31.0813	31.3785	31.3929	31.3023	31.4287	21	21	47.6	47.6	45.782	0	172.77	15	15	14	16	15	13	16	12	17	17	15	16	18	17	16	18	20	17	20	19	24
P11986	P11986	Inositol-3-phosphate synthase	INO1	380	S000003689	31.7856	31.6657	31.2838	30.6211	32.6433	32.7563	32.4916	32.2804	28.0114	27.5019	27.0503	26.97	32.4747	32.3535	32.2418	32.2868	30	30	56.7	56.7	59.641	0	323.31	21	17	16	14	24	22	19	22	7	7	5	5	22	21	19	22	26	23	19	15	33
P46683	P46683	Ankyrin repeat-containing protein YAR1	YAR1	2435	S000006160	31.2231	31.0921	31.0642	30.9938	30.7693	30.9866	30.4814	30.6603	31.032	31.0856	31.0737	31.1386	30.6207	30.8195	30.6463	30.6513	14	14	81.5	81.5	22.355	0	323.31	12	12	12	11	12	8	10	13	10	12	12	10	11	9	10	10	18	17	17	18	16
P08067	P08067	Cytochrome b-c1 complex subunit Rieske, mitochondrial	RIP1	258	S000000750	30.6809	30.9403	30.7282	30.9968	30.9669	30.8903	30.8549	31.1785	30.8794	30.6692	30.6305	30.5379	31.2876	31.022	31.0206	31.0472	13	13	52.6	52.6	23.365	0	323.31	9	10	8	8	7	6	9	9	7	7	8	8	7	9	8	8	14	13	12	13	14
P00128	P00128	Cytochrome b-c1 complex subunit 7	QCR7	54	S000002937	30.7205	30.8696	30.8513	30.9432	30.8311	30.7716	31.0625	31.0609	30.8502	30.5495	30.444	30.5591	31.2811	31.2648	31.059	31.1749	10	10	81.9	81.9	14.565	0	204.78	6	8	6	8	6	6	8	9	5	6	5	7	6	7	7	7	9	14	13	13	12
P31383	P31383	Protein phosphatase PP2A regulatory subunit A	TPD3	962	S000000014	30.7351	30.9414	30.7969	30.9001	31.0779	30.9881	31.0138	31.145	30.5627	30.6679	30.4892	30.4985	31.2379	31.1214	31.0286	31.0811	25	25	44.6	44.6	70.907	0	323.31	18	17	16	19	16	16	17	20	17	16	13	19	18	18	13	18	24	23	20	24	24
P32558	P32558	FACT complex subunit SPT16	SPT16	1082	S000003175	30.4363	30.5655	30.5641	30.7398	30.9178	30.8777	30.9381	30.8115	30.7695	30.9868	30.8245	31.0561	31.1355	31.1312	31.187	31.3175	47	47	45.9	45.9	118.63	0	323.31	26	27	28	25	34	27	31	27	30	31	30	38	30	36	35	34	32	28	29	27	35
P42945	P42945	U3 small nucleolar RNA-associated protein 10	UTP10	2343	S000003645	31.073	31.0812	31.1194	31.0262	30.5957	30.4946	30.4938	30.4798	31.3767	31.4498	31.3214	31.2956	30.5979	30.6436	30.62	30.5575	63	63	38.6	38.6	200.08	0	323.31	36	37	34	40	30	30	35	36	40	42	35	42	32	31	30	39	42	41	35	48	30
P07275	P07275	Delta-1-pyrroline-5-carboxylate dehydrogenase, mitochondrial	PUT2	236	S000001079	30.3295	30.4049	30.2692	30.4227	31.1828	31.164	31.2529	31.1371	30.5615	30.4773	30.6303	30.6176	31.4011	31.4304	31.4308	31.4425	27	27	51.5	51.5	64.434	0	283.91	15	11	15	16	16	18	16	18	13	16	16	17	18	20	19	23	19	15	18	19	23
Q01532-2;Q01532	Q01532-2;Q01532	Cysteine proteinase 1, mitochondrial	LAP3	3144	S000005183	30.8489	30.8154	30.7745	30.7555	31.1041	31.0142	30.9396	31.0387	30.4839	30.6823	30.5883	30.6129	30.9186	31.1949	31.1688	31.1135	22	22	58.8	58.8	52.088	0	323.31	12	13	11	15	11	12	14	18	10	11	11	11	11	11	11	16	18	21	16	18	15
P09733	P09733	Tubulin alpha-1 chain	TUB1	286	S000004550	30.7637	31.0328	30.9127	30.8816	30.9229	30.723	30.7937	30.8806	31.0115	30.953	30.9096	30.9924	30.865	30.8387	30.6723	30.8143	12	12	42.7	42.7	49.799	0	323.31	14	17	16	16	15	15	16	16	13	15	15	17	15	15	14	17	16	21	15	17	18
P00410	P00410	Cytochrome c oxidase subunit 2	COX2	62	S000007281	30.863	30.8987	30.8186	30.7253	31.0154	30.8284	30.9146	31.0691	30.635	30.5909	30.2899	30.3311	31.5232	31.2778	30.9399	31.2334	9	9	40.2	40.2	28.567	0	166.26	6	6	6	7	8	8	7	8	6	7	7	7	7	7	6	8	10	10	10	11	11
P38624	P38624	Proteasome subunit beta type-1	PRE3	1700	S000003538	30.4871	30.4801	30.3946	29.9991	30.7595	30.818	30.7322	30.6614	31.0634	31.0376	30.9714	30.9452	31.3202	31.5	31.5255	31.2031	16	16	90.2	90.2	23.547	0	290.86	9	10	7	5	9	12	8	8	10	13	11	9	11	11	11	11	10	15	7	6	13
P21304	P21304	Periodic tryptophan protein 1	PWP1	606	S000004186	31.2236	31.2277	31.1422	31.1145	30.6044	30.5528	30.4766	30.3814	31.4686	31.3969	31.225	31.4354	30.4109	30.438	30.3361	30.4198	28	28	66.7	66.7	63.803	0	323.31	19	21	22	18	17	15	14	15	20	21	21	20	15	18	16	14	29	33	30	26	22
P38689	P38689	Ribose-phosphate pyrophosphokinase 3	PRS3	1714	S000001003	31.0848	31.0649	31.1535	31.022	30.5914	30.6846	30.6067	30.4377	31.202	31.303	31.3142	31.2034	30.4704	30.6998	30.5908	30.422	18	17	58.4	58.4	35.123	0	300.78	12	12	12	14	9	9	13	15	13	13	14	13	12	11	12	14	16	16	18	22	11
P38328	P38328	Actin-related protein 2/3 complex subunit 1	ARC40	1663	S000000438	30.671	30.8275	30.6722	30.6116	31.1607	31.114	31.1453	31.1633	30.2925	30.4666	30.473	30.4559	31.2842	31.0997	31.18	31.1489	18	18	75.8	75.8	42.474	0	323.31	10	12	10	13	12	11	12	14	10	10	10	11	13	11	10	14	13	16	15	18	17
Q08179	Q08179	Mitochondrial distribution and morphology protein 38	MDM38	3839	S000005387	30.8901	31.0642	30.9336	30.733	31.1219	31.2823	31.2506	31.0383	30.2539	30.5173	30.4791	30.3892	30.8024	31.0293	31.0328	30.9255	30	30	48	48	65.004	0	323.31	17	21	18	15	17	16	19	12	17	18	17	19	18	20	21	16	19	24	20	19	23
Q08977	Q08977	UPF0662 protein YPL260W	YPL260W	3951	S000006181	30.8207	30.4453	30.6036	30.7677	31.2422	31.4942	31.1749	31.121	30.3379	30.4182	30.4019	30.4494	31.0996	31.0356	31.0835	31.2337	34	34	65	65	62.779	0	323.31	23	21	18	19	20	20	26	22	22	16	15	16	24	21	24	23	31	26	21	20	26
P54783	P54783	D-arabinono-1,4-lactone oxidase	ALO1	3072	S000004551	31.0276	30.9971	31.0445	30.9676	30.7742	30.7801	30.674	30.7417	31.0199	30.9688	30.9655	30.9447	30.738	30.6958	30.7023	30.6736	22	22	47.3	47.3	59.493	0	184.45	13	14	15	16	14	15	13	14	11	14	16	16	15	16	15	14	16	23	20	19	18
P21965	P21965	Protein kinase MCK1	MCK1	628	S000005251	31.0853	30.9708	30.8243	31.0312	30.8689	30.6542	30.843	30.9218	31.0669	30.8748	30.8987	30.9899	30.6902	30.5988	30.6613	30.7279	22	22	62.1	62.1	43.135	0	182.7	18	15	15	15	15	14	13	18	16	14	14	16	15	16	14	16	21	18	18	19	17
P40850	P40850	Protein MKT1	MKT1	2251	S000005029	30.7643	30.7688	30.8174	30.8348	30.8492	30.7726	30.8562	30.6897	30.8504	30.8339	30.8884	30.8391	31.0263	31.0286	30.9561	30.9176	27	27	36.3	36.3	94.493	0	267.16	20	21	20	20	19	17	22	19	23	21	17	20	19	22	20	20	21	24	21	23	27
Q08235	Q08235	Ribosome biogenesis protein BRX1	BRX1	3857	S000005437	31.1559	31.2353	31.2937	31.192	30.3074	29.9609	30.3482	30.2038	31.579	31.6678	31.5844	31.5229	30.3926	30.6174	30.2211	30.3921	19	19	69.8	69.8	33.531	0	183.41	10	9	9	15	8	5	12	12	14	12	11	10	9	8	7	10	14	12	13	17	9
P14906	P14906	Protein translocation protein SEC63	SEC63	445	S000005780	30.5627	30.4368	30.5016	30.7491	31.1693	31.2185	31.0603	30.8322	30.4878	30.5985	30.4049	30.6845	31.2265	31.2113	31.1732	31.3166	25	25	42.7	42.7	75.344	0	209.22	14	13	14	13	22	21	16	13	12	13	10	12	19	16	19	17	17	16	15	15	29
P23615	P23615	Transcription elongation factor SPT6	SPT6	699	S000003348	30.6051	30.611	30.6824	30.8403	30.9045	31.016	30.8619	30.7089	30.8417	30.829	30.6999	30.9233	31.054	30.9584	31.0073	31.062	64	64	47.1	47.1	168.29	0	323.31	35	32	30	38	37	36	34	32	35	42	32	33	42	35	34	38	38	36	34	41	38
P43535	P43535	Protein GCN20	GCN20	2352	S000001905	30.8068	30.8344	30.8371	30.7164	30.7734	30.7381	30.6451	30.5924	30.9308	31.0076	31.057	31.075	31.0284	30.8666	30.8533	30.7916	39	39	63.4	63.4	85.026	0	323.31	20	27	25	19	21	20	21	20	23	27	25	29	21	23	25	25	23	32	35	26	29
P32602	P32602	Alpha-soluble NSF attachment protein	SEC17	1112	S000000146	30.8037	30.6897	30.6336	30.5821	31.2182	31.19	30.9925	31.0209	30.3648	30.333	30.364	30.3785	31.2822	31.3355	31.2501	31.1132	19	19	76.4	76.4	32.802	0	323.31	13	13	14	13	15	16	14	13	13	13	12	14	16	17	15	13	17	15	14	14	20
P32472	P32472	Peptidyl-prolyl cis-trans isomerase FPR2	FPR2	1049	S000002927	30.5684	30.5765	30.5125	30.1958	31.5693	31.7343	31.2919	31.1547	30.2106	30.129	30.0117	29.9109	31.2888	31.4938	31.5698	31.3054	7	7	66.7	66.7	14.487	0	323.31	6	6	6	6	6	7	5	6	5	5	5	5	7	5	6	5	10	8	8	7	8
P53334	P53334	Probable family 17 glucosidase SCW4	SCW4	2890	S000003511	30.4772	30.7097	30.4871	30.3516	31.7169	32.0082	31.7628	32.0469	30.2305	30.0858	30.2094	30.2192	31.0498	29.8154	30.9333	31.4162	16	16	57.5	57.5	40.173	0	323.31	12	12	7	7	10	13	10	12	9	8	7	10	10	6	11	10	13	12	6	9	11
P39926	P39926	Protein SSO2	SSO2	1984	S000004795	30.8036	30.7954	30.8973	30.7907	30.8415	31.1114	30.5965	30.6074	30.7666	30.7883	30.9402	31.0137	30.9475	30.9279	30.8639	30.8263	15	13	53.9	48.8	33.733	0	323.31	11	9	7	8	10	11	7	10	11	8	10	8	8	8	9	8	15	14	14	13	15
P00360	P00360	Glyceraldehyde-3-phosphate dehydrogenase 1	TDH1	60	S000003588	30.5364	30.5522	30.4125	29.8682	32.9897	33.3233	33.1998	33.1922	27.5193	26.8134	27.9183	27.9125	32.1869	32.0304	32.2533	32.6809	16	16	48.2	48.2	35.75	0	127.65	25	22	22	24	27	30	29	27	19	19	21	20	25	26	30	29	10	5	7	7	16
Q06151	Q06151	m7GpppX diphosphatase	DCS1	3628	S000004260	30.461	30.3181	30.1505	30.2105	31.7643	31.6638	31.6471	31.528	29.7487	29.761	29.9058	29.7794	31.5443	31.5774	31.6649	31.596	23	23	65.4	65.4	40.769	0	188.78	11	15	12	13	15	17	17	18	9	9	15	11	16	17	16	18	18	21	17	21	25
P32939	P32939	GTP-binding protein YPT7	YPT7	1214	S000004460	30.9662	30.7932	30.8462	30.6352	30.89	30.9569	30.7023	30.7492	30.8466	30.8448	30.9218	30.8002	30.724	30.8769	30.8507	30.802	11	11	67.3	67.3	23.042	0	199.84	10	10	8	11	9	10	9	11	9	9	9	10	9	10	10	11	14	16	10	15	11
P21242	P21242	Probable proteasome subunit alpha type-7	PRE10	601	S000005889	30.1167	30.1336	30.3542	30.1402	30.9131	30.8497	30.7673	30.6136	30.954	30.9614	31.095	30.9083	31.1843	31.3884	31.3335	31.4065	12	12	48.6	48.6	31.536	0	137.86	9	8	9	9	11	10	9	10	10	10	11	9	11	11	11	10	13	11	12	11	18
P53075;P47065	P53075	Outer spore wall assembly protein SHE10	SHE10	2726	S000003197	30.5907	30.5055	30.654	30.4083	31.0808	31.2328	30.9141	30.851	30.5958	30.64	30.7372	30.611	31.1041	31.008	31.1596	31.003	25	25	37.6	37.6	66.862	0	163.71	14	16	18	19	18	17	20	20	13	14	18	16	19	18	17	21	12	20	21	20	22
P39966	P39966	Protein phosphatase 2C homolog 2	PTC2	2006	S000000891	30.974	30.9268	30.9839	30.7955	30.6058	30.6454	30.5021	30.4762	31.2738	31.26	31.2756	31.0945	30.5903	30.6031	30.6636	30.4224	23	19	59.7	53.4	50.388	0	323.31	18	18	17	19	17	14	14	12	18	19	16	16	18	13	11	13	20	23	21	24	24
Q12306	Q12306	Ubiquitin-like protein SMT3	SMT3	4120	S000002918	30.7539	30.8838	30.7877	30.5855	30.8668	31.1071	30.9113	30.9388	30.4046	30.6117	30.6539	30.4416	30.9489	31.1656	30.9993	30.974	4	4	46.5	46.5	11.597	0	44.723	4	4	4	4	3	4	2	4	3	3	3	4	4	3	4	4	7	10	8	6	4
P39968	P39968	Vacuolar protein 8	VAC8	2007	S000000739	30.8354	30.7895	30.709	30.8229	31.015	30.8179	31.0426	30.9811	30.6664	30.5026	30.5232	30.6489	30.8913	30.9431	30.8742	30.9178	23	23	50.7	50.7	63.207	0	323.31	17	16	15	18	17	14	18	17	18	15	14	15	17	20	15	15	20	19	18	19	22
P23639	P23639	Proteasome subunit alpha type-2	PRE8	701	S000004557	30.5782	30.2715	30.2792	30.1452	30.7682	30.8332	30.5197	30.7207	31.0925	30.857	30.8814	30.7726	31.2733	31.3614	31.269	31.1428	13	13	46.8	46.8	27.162	0	148.02	8	7	7	7	7	5	9	10	7	7	7	7	10	6	11	10	10	10	8	11	8
P15700	P15700	Uridylate kinase	URA6	465	S000001507	30.5867	30.6701	30.6974	30.8339	30.7208	30.7545	31.0036	30.9018	30.34	30.7045	30.5165	30.6271	31.0947	31.1778	31.0445	30.972	15	15	65.2	65.2	22.933	0	59.279	9	8	10	8	10	12	8	10	8	11	11	8	9	7	11	10	14	10	13	8	13
P53723	P53723	UPF0674 endoplasmic reticulum membrane protein YNR021W		2930	S000005304	30.8658	30.8524	30.9521	30.7098	30.5505	30.6224	30.7704	30.5832	30.8816	31.1633	30.8587	31.0475	30.5509	30.7301	30.7325	30.7562	19	19	48.8	48.8	47.093	0	231.87	15	15	12	14	13	13	12	13	11	12	13	12	11	13	15	14	15	13	14	16	17
P47075	P47075	Vacuolar transporter chaperone 4	VTC4	2503	S000003549	30.8968	30.6953	30.8046	30.7404	30.9404	31.0434	30.9404	30.7881	30.5225	30.4651	30.5919	30.5971	30.7857	30.9423	31.02	30.8481	35	35	42.4	42.4	83.154	0	141.22	22	21	21	21	25	26	22	24	19	23	24	23	18	18	22	21	24	28	22	26	29
P37012	P37012	Phosphoglucomutase 2	PGM2	1494	S000004711	29.9459	30.0066	29.7049	29.6937	32.6451	32.5468	32.5158	32.5984	28.6094	28.4528	27.724	28.8716	32.462	31.9837	32.3289	32.5247	38	34	71.4	66.3	63.088	0	323.31	17	17	14	18	27	23	27	26	12	9	6	12	29	24	23	25	16	17	12	18	29
Q03532	Q03532	ATP-dependent RNA helicase HAS1	HAS1	3312	S000004903	31.132	30.9494	31.1475	31.1306	29.9617	30.2775	30.1422	30.0448	31.4937	31.569	31.6536	31.5649	30.3834	30.3801	30.4507	30.3282	28	28	59.2	59.2	56.717	0	256.7	18	20	21	18	14	14	14	12	18	19	21	20	18	16	16	15	21	20	25	23	17
P34223	P34223	UBX domain-containing protein 1	SHP1	1300	S000000154	30.5683	30.4596	30.5544	30.5377	30.8504	30.7133	30.6619	30.7721	30.9409	30.7646	30.9522	30.8637	31.0186	30.9034	30.9918	30.9751	27	27	72.3	72.3	46.987	0	323.31	16	20	17	18	18	15	20	20	14	19	15	18	21	22	20	22	22	29	23	20	24
P07143	P07143	Cytochrome c1, heme protein, mitochondrial	CYT1	206	S000005591	30.6935	30.6877	30.5559	30.5909	30.9403	30.9668	30.7597	30.7757	30.5716	30.4121	30.5555	30.7534	30.9898	31.0686	31.0661	31.1331	10	10	43.4	43.4	34.054	0	254.66	9	10	8	8	8	8	9	9	7	8	8	7	8	9	7	9	15	20	12	15	18
P20447	P20447	ATP-dependent RNA helicase DBP3	DBP3	585	S000003046	31.1205	31.1498	31.2494	31.1526	30.3938	30.4503	30.2174	30.1421	31.404	31.5184	31.3097	31.3689	30.1973	30.3534	30.2499	30.2167	27	27	64.2	64.2	58.826	0	323.31	15	16	15	15	11	17	13	12	17	17	20	21	14	15	13	12	17	18	17	15	12
P53131	P53131	Pre-mRNA-splicing factor ATP-dependent RNA helicase PRP43	PRP43	2761	S000003088	30.7339	30.9043	30.9303	30.7672	30.506	30.4785	30.509	30.3936	31.0215	31.1225	31.0158	31.0765	30.7348	30.7994	30.7725	30.7204	38	37	57.2	56.1	87.561	0	323.31	24	22	23	26	22	21	20	20	24	25	23	23	23	18	20	21	31	29	32	36	32
P35197	P35197	ADP-ribosylation factor GTPase-activating protein GCS1	GCS1	1346	S000002385	30.6037	30.7541	30.7486	30.7354	30.6689	30.7581	30.6263	30.5967	30.9135	30.9261	31.0104	30.8707	30.7645	30.8111	30.8858	30.7282	30	30	83.8	83.8	39.296	0	323.31	21	22	21	17	19	20	20	16	21	20	22	22	20	22	19	21	30	27	26	20	22
P33298	P33298	26S protease regulatory subunit 6B homolog	RPT3	1223	S000002802	30.2886	30.0716	30.2518	30.1274	30.7347	30.8341	30.9486	30.904	30.6636	30.7073	31.0166	30.8491	31.1298	31.2559	31.3586	31.2093	25	25	65	65	47.893	0	323.31	11	17	13	11	15	13	16	15	17	16	15	18	18	22	15	22	12	16	14	10	18
P40327	P40327	26S protease regulatory subunit 4 homolog	RPT2	2126	S000002165	30.2912	30.2164	30.3445	30.238	30.5025	30.4505	30.541	30.565	30.9353	31.0149	31.0348	30.9975	31.2101	31.2981	31.402	31.2778	28	28	73.5	73.5	48.828	0	323.31	15	15	14	14	15	17	16	14	18	18	14	16	18	24	20	22	20	16	17	17	18
Q12200	Q12200	Niemann-Pick type C-related protein 1	NCR1	4059	S000005927	30.7517	30.909	31.3281	30.5408	31.0844	31.2548	31.1061	31.2749	30.4587	30.4978	29.0747	29.6901	31.1558	30.8645	31.1548	31.1586	20	20	17.9	17.9	132.64	0	38.307	6	4	4	5	9	8	10	11	6	3	6	5	10	13	8	8	9	7	4	7	9
P35189	P35189	Transcription initiation factor TFIID subunit 14	TAF14	1339	S000006050	31.0466	30.9505	30.8107	30.9641	30.5789	30.8057	30.6394	30.7261	31.1136	30.7168	30.5631	30.7092	30.8452	30.6432	30.4753	30.7137	12	12	59.4	59.4	27.44	0	207.5	7	6	9	8	6	8	9	7	8	7	8	5	7	7	7	8	7	10	11	8	8
P40312	P40312	Cytochrome b5	CYB5	2121	S000005055	30.6568	30.5248	30.2384	31.2877	30.8458	29.7553	31.0704	31.725	30.3258	30.7549	30.4913	30.6154	31.6179	31.0424	30.1081	31.1346	7	7	71.7	71.7	13.297	0	300.58	4	6	6	4	6	6	6	5	6	5	5	5	5	5	6	6	3	12	11	9	9
P16451	P16451	Pyruvate dehydrogenase complex protein X component, mitochondrial	PDX1	481	S000003425	30.8336	30.6803	30.7443	30.64	30.9302	31.1676	30.8527	30.7793	30.3888	30.5331	30.4681	30.4686	30.9577	31.0013	30.94	30.794	23	23	63.9	63.9	45.361	0	323.31	12	12	13	15	11	15	15	14	16	12	12	14	14	14	12	14	13	14	14	16	12
P32521	P32521	Actin cytoskeleton-regulatory complex protein PAN1	PAN1	1075	S000001445	30.649	30.6035	30.644	30.7031	31.0007	31.1439	30.7958	30.7812	30.6621	30.7534	30.7229	30.6829	30.6473	30.7652	30.857	30.7234	41	40	38	37.6	160.27	0	323.31	29	26	25	25	31	28	29	25	24	26	25	23	27	29	26	25	34	31	28	25	41
Q07505	Q07505	Putative carboxymethylenebutenolidase	YDL086W	3769	S000002244	30.7171	30.6204	30.6341	30.7076	31.1397	30.8911	31.1117	31.2366	30.289	30.3656	30.2956	30.3637	30.9272	30.9292	30.7711	31.0001	14	14	62.6	62.6	30.837	0	323.31	9	10	12	9	13	14	9	10	9	12	10	9	10	12	13	12	12	14	15	10	21
Q08641;REV__Q08723	Q08641	tRNA(Thr) (cytosine(32)-N(3))-methyltransferase	ABP140	3888	S000005765	30.3968	30.3548	30.4652	30.6362	30.8686	31.0047	30.8242	31.0102	30.4193	30.5556	30.566	30.6871	31.0464	31.0709	31.0984	30.9775	32	32	59.9	59.9	71.485	0	323.31	16	14	14	15	21	18	21	20	15	17	17	19	20	23	20	20	19	18	17	16	27
Q04951	Q04951	Probable family 17 glucosidase SCW10	SCW10	3525	S000004921	29.5329	29.7281	29.5772	29.339	32.1735	32.4423	32.2551	32.5461	28.7918	29.2468	29.075	28.8812	32.2951	31.4931	32.12	32.435	14	14	47.6	47.6	40.469	0	323.31	9	7	5	7	11	12	9	11	6	6	7	6	11	10	9	12	10	8	7	7	13
P53163	P53163	54S ribosomal protein L12, mitochondrial	MNP1	2777	S000003036	31.0455	30.9944	30.9244	30.8869	30.7448	31.3296	30.6551	30.8477	30.5315	30.9299	30.8403	30.591	30.4362	30.2634	30.5627	30.2926	9	9	64.4	64.4	20.65	0	214.3	5	4	7	4	3	4	4	2	2	4	4	4	3	3	4	3	4	4	6	4	3
Q12265	Q12265	Ribose-phosphate pyrophosphokinase 5	PRS5	4094	S000005422	30.7977	30.8996	30.7628	30.824	30.64	30.732	30.6079	30.5349	30.9604	30.9505	30.8932	31.0017	30.5271	30.5236	30.5562	30.6033	29	29	76.6	76.6	53.504	0	323.31	15	18	14	16	17	17	18	17	18	17	15	18	17	18	14	17	20	27	20	23	21
P05373	P05373	Delta-aminolevulinic acid dehydratase	HEM2	142	S000003008	30.9173	30.996	30.9329	31.0446	30.6809	30.3493	30.7867	30.7549	31.0591	30.8834	30.7413	30.8201	30.535	30.4408	30.347	30.493	19	19	69	69	37.74	0	276.51	14	13	16	17	14	14	13	15	13	12	14	14	12	16	13	12	20	26	24	25	20
Q04371	Q04371	Protein-glutamate O-methyltransferase		3453	S000004629	30.5762	30.72	30.562	30.4333	31.0711	31.1603	31.0543	31.0501	30.1788	30.2543	30.1915	30.1256	30.9985	31.1361	31.141	31.0753	24	24	47.4	47.4	54.128	0	90.756	15	16	17	16	18	16	18	17	17	12	13	12	15	19	18	18	23	19	19	19	21
P35176	P35176	Peptidyl-prolyl cis-trans isomerase D	CPR5	1330	S000002712	30.4549	30.5718	30.4851	30.3239	31.121	30.9359	30.8689	30.6859	30.4668	30.6564	30.6867	30.6278	30.9746	31.0413	31.0643	30.763	12	12	58.7	58.7	25.326	0	233.04	6	5	5	9	8	7	8	10	6	5	6	7	7	5	7	7	12	8	9	10	16
P22336	P22336	Replication factor A protein 1	RFA1	658	S000000065	30.6369	30.5046	30.6792	30.5105	30.6991	30.803	30.6675	30.5538	30.6906	30.6356	30.9114	30.8979	30.7872	30.8274	31.0201	30.8999	34	34	53.3	53.3	70.347	0	323.31	19	18	20	25	20	19	25	23	20	23	24	26	23	25	19	23	21	25	24	27	22
P49367	P49367	Homoaconitase, mitochondrial	LYS4	2624	S000002642	31.1769	30.8275	30.9864	30.8757	30.4791	30.462	30.0806	30.2695	31.3927	31.4116	31.4904	31.4359	30.0756	30.2474	30.3435	30.1239	32	32	59	59	75.15	0	323.31	17	23	22	23	17	18	16	20	21	25	23	25	18	19	15	15	24	31	28	27	20
Q08723	Q08723	26S proteasome regulatory subunit RPN8	RPN8	3902	S000005787	30.4915	30.203	30.3231	30.3344	30.5439	30.4028	30.5254	30.3801	31.0772	30.9073	30.8818	30.8089	31.2345	31.181	31.2377	31.0977	20	20	71	71	38.312	0	237.25	9	10	11	11	11	11	12	9	10	12	13	12	13	13	12	13	13	12	14	15	13
P47154	P47154	CAAX prenyl protease 1	STE24	2553	S000003878	30.446	30.5904	30.4364	30.7498	30.8633	30.646	30.7894	30.6824	30.6842	30.569	30.6415	30.7064	31.0761	30.8956	30.8442	30.9997	14	14	35.1	35.1	52.323	0	177.75	12	9	9	10	9	9	11	10	11	11	8	9	10	11	11	12	19	13	19	13	20
P38817	P38817	ADP-ribosylation factor-binding protein GGA2	GGA2	1799	S000001150	30.8222	30.6816	30.6651	30.7825	30.5507	30.7017	30.7278	30.7069	30.7231	30.6743	30.7518	30.8227	30.8144	30.7429	30.7871	30.6429	22	22	38.8	38.8	64.346	0	323.31	13	13	16	13	13	15	16	12	11	14	15	16	12	17	17	16	18	16	18	16	21
P25367	P25367	[PIN+] prion protein RNQ1	RNQ1	773	S000000533	30.819	30.3799	30.9126	30.655	30.694	30.9704	30.6791	30.4271	30.6322	30.615	30.6439	30.6399	30.629	31.0156	30.982	30.7777	8	8	26.4	26.4	42.579	0	142.99	6	6	5	6	5	7	3	6	7	5	6	4	6	5	6	6	11	9	8	8	10
P49334	P49334	Mitochondrial import receptor subunit TOM22	TOM22	2623	S000005075	30.942	30.9635	30.9069	30.7178	30.648	30.7887	30.5848	30.5631	30.8083	30.9195	30.9993	31.106	30.0654	30.5406	30.364	30.4206	7	7	30.3	30.3	16.79	0	145.99	4	5	3	4	3	3	5	6	4	4	4	3	3	3	4	4	6	7	4	4	4
P36017	P36017	Vacuolar protein sorting-associated protein 21	VPS21	1382	S000005615	30.6096	30.5421	30.5743	30.302	30.8791	30.9818	30.8939	31.002	30.4185	30.3002	30.2156	30.2068	31.2037	31.1088	30.8539	31.1984	17	16	74.8	69.5	23.081	0	282.39	15	14	15	15	15	14	16	16	14	16	12	14	14	15	14	11	17	14	14	13	17
P32340	P32340	Rotenone-insensitive NADH-ubiquinone oxidoreductase, mitochondrial	NDI1	999	S000004589	30.5774	30.6484	30.4624	30.6943	31.299	31.3038	31.2871	31.4218	29.7133	29.7286	29.7615	29.564	31.2586	31.0952	31.0307	31.3776	29	29	62.4	62.4	57.249	0	323.31	11	14	14	19	17	14	21	20	9	9	8	11	19	17	14	19	12	17	18	24	21
P04046	P04046	Amidophosphoribosyltransferase	ADE4	116	S000004915	31.0594	30.932	31.0621	30.8425	30.557	30.6295	30.4628	30.3551	30.9397	30.8876	31.014	30.9951	30.2519	30.4468	30.3916	30.3671	27	27	58.8	58.8	56.719	0	323.31	16	17	17	21	15	17	16	17	17	17	21	17	14	12	15	16	21	25	22	24	18
P36112	P36112	MICOS complex subunit MIC60	MIC60	1436	S000001724	30.5948	30.7033	30.6003	30.6196	30.9794	30.8503	30.9151	30.9517	30.2945	30.4731	30.4462	30.3787	30.9126	30.879	30.827	30.7618	22	22	55.7	55.7	61.081	0	323.31	17	18	16	16	19	20	16	16	18	17	16	17	18	17	17	16	22	23	24	24	25
Q06489	Q06489	Methylthioribose-1-phosphate isomerase	MRI1	3680	S000006322	30.6637	30.585	30.7857	30.5957	30.6278	30.537	30.4682	30.5193	30.9067	30.9796	31.036	30.9575	30.5788	30.7101	30.6761	30.5539	20	20	56.4	56.4	45.02	0	323.31	10	16	13	13	13	12	15	13	15	13	16	14	14	15	15	12	13	19	14	18	17
P40483	P40483	Putative zinc metalloproteinase YIL108W	YIL108W	2183	S000001370	30.1278	29.9862	30.0328	29.7953	31.6189	31.6705	31.7862	31.6117	28.7901	28.8389	29.0204	28.5097	32.2539	32.3834	32.323	32.4025	35	35	59.1	59.1	77.413	0	323.31	17	15	17	16	28	25	28	24	10	11	10	8	27	27	27	30	22	18	19	19	35
P32316	P32316	Acetyl-CoA hydrolase	ACH1	982	S000000111	30.9487	31.0718	30.563	30.6812	31.1195	31.1837	31.4426	31.4653	29.9509	29.8933	29.6269	29.7062	30.9902	30.8009	30.8042	30.8807	25	25	61.2	61.2	58.711	0	323.31	13	16	18	15	17	15	20	18	12	12	9	8	17	15	14	16	18	23	23	19	25
Q99287	Q99287	Protein SEY1	SEY1	4339	S000005691	30.7484	30.7597	30.8021	30.7771	30.7119	30.6112	30.8946	30.6949	30.6805	30.6444	30.5425	30.6486	30.6455	30.6328	30.5942	30.67	44	44	52.7	52.7	89.431	0	322.4	27	28	21	20	23	19	26	25	25	26	30	27	25	26	28	22	32	31	22	22	25
P32179	P32179	3(2),5-bisphosphate nucleotidase	MET22	975	S000005425	30.6641	30.6839	30.6413	30.6642	30.8772	30.928	30.6862	30.6544	30.7131	30.5984	30.5863	30.6012	30.676	30.8021	30.6578	30.6035	20	20	67.5	67.5	39.149	0	323.31	13	15	14	15	13	14	14	12	13	13	15	13	12	15	15	11	17	15	16	18	16
P43555	P43555	Protein EMP47	EMP47	2356	S000001846	30.7699	30.6713	30.9264	30.5898	30.6819	30.7327	30.5284	30.4094	30.5802	30.585	30.7325	30.6545	30.4748	30.9116	30.8627	30.6996	20	20	46.7	46.7	50.33	0	323.31	13	12	10	12	14	12	14	11	11	10	15	14	11	12	13	13	13	16	12	18	17
P40991	P40991	25S rRNA (cytosine(2870)-C(5))-methyltransferase	NOP2	2274	S000005005	30.8627	30.9183	30.898	30.9041	30.2885	30.4185	30.2973	30.3037	31.0501	31.2029	31.151	31.071	30.1794	30.4665	30.5512	30.2402	30	30	57	57	69.811	0	323.31	16	19	15	20	14	13	17	15	17	18	19	21	13	14	16	16	18	26	17	22	12
P12683	P12683	3-hydroxy-3-methylglutaryl-coenzyme A reductase 1	HMG1	386	S000004540	30.7812	30.6449	30.7582	30.6317	30.741	30.8929	30.5917	30.6136	30.651	30.7879	30.8059	30.6942	30.4831	30.5588	30.6312	30.4769	36	31	34.8	29.3	115.62	0	270.38	20	21	21	21	20	17	23	25	22	15	23	22	23	19	21	21	21	22	24	23	21
P07273	P07273	Transcription elongation factor S-II	DST1	234	S000003011	30.8095	30.6759	30.6898	30.7364	30.7119	30.7104	30.5295	30.5718	30.853	30.6544	30.6606	30.7119	30.6525	30.5477	30.6665	30.5192	19	19	69.6	69.6	34.843	0	323.31	13	12	11	13	13	12	13	14	11	11	15	12	12	13	11	14	20	16	17	15	18
P12945	P12945	N-terminal acetyltransferase A complex subunit NAT1	NAT1	399	S000002198	30.6418	30.5813	30.5761	30.5936	30.5858	30.541	30.4989	30.5811	30.8366	30.9178	30.7261	30.7656	30.8167	30.6588	30.7367	30.6126	44	44	48	48	98.904	0	323.31	26	28	25	25	23	22	23	27	25	26	23	30	27	29	24	29	30	29	26	31	23
P25342	P25342	Cell division control protein 10	CDC10	757	S000000595	30.9518	30.7547	30.7094	30.5956	30.657	31.0409	30.7151	30.7232	30.4741	30.553	30.4621	30.5009	30.6277	30.6916	30.6244	30.5757	14	14	58.7	58.7	37.024	0	178.07	9	12	9	7	9	10	9	10	9	10	12	11	9	10	9	9	11	14	11	12	11
P40303	P40303	Proteasome subunit alpha type-4	PRE6	2118	S000005398	30.1437	30.137	30.1943	30.0318	30.582	30.6118	30.4119	30.4149	30.8553	30.9208	30.9922	30.8681	31.0763	31.1585	31.3012	30.9217	10	10	42.5	42.5	28.439	0	87.5	7	7	6	5	7	7	8	7	6	7	8	6	8	9	9	8	10	7	6	6	8
Q01852	Q01852	Mitochondrial import inner membrane translocase subunit TIM44	TIM44	3154	S000001284	30.777	30.7434	30.8049	30.7508	30.3987	30.7471	30.6157	30.4888	30.6738	30.7304	30.9097	30.7644	30.5408	30.4674	30.5451	30.5661	23	23	51.5	51.5	48.854	0	300.16	16	16	16	15	13	13	15	14	11	13	13	19	13	15	12	18	16	22	20	16	17
P38426	P38426	Trehalose synthase complex regulatory subunit TPS3	TPS3	1686	S000004874	30.5509	30.5221	30.3457	30.3542	31.1792	31.2329	31.1787	31.2137	29.9488	29.9218	29.8962	30.0041	30.935	31.0245	30.9039	31.082	40	40	46.5	46.5	118.83	0	323.31	22	24	21	19	31	27	25	30	19	20	21	19	28	24	23	24	23	24	22	21	35
P33333	P33333	Probable 1-acyl-sn-glycerol-3-phosphate acyltransferase	SLC1	1247	S000002210	30.4908	30.5596	30.5151	30.4067	30.8131	30.859	30.9745	30.7979	30.5714	30.5289	30.3925	30.59	30.7248	30.7927	30.701	30.5721	21	21	59.4	59.4	33.887	0	236.09	15	13	14	9	14	15	10	11	16	12	12	13	13	13	18	12	17	17	19	14	23
P07172	P07172	Histidinol-phosphate aminotransferase	HIS5	209	S000001378	31.0256	30.8434	30.9251	30.6333	30.4204	30.6381	30.4254	30.3229	30.8802	30.847	30.9511	30.7791	30.2587	30.4153	30.4432	30.3028	16	16	52.2	52.2	42.646	0	247	15	15	13	12	14	13	13	12	15	14	14	15	14	14	14	14	18	17	19	17	20
P25623	P25623	Suppressor of yeast profilin deletion	SYP1	823	S000000626	30.6784	30.5125	30.4691	30.4347	30.9053	31.0874	30.741	30.8234	30.3053	30.1757	30.3517	30.2885	30.7529	30.8172	30.8703	30.8451	38	38	56.9	56.9	96.136	0	323.31	20	22	20	21	19	24	22	25	23	16	21	18	24	24	22	25	21	24	20	25	23
P36018	P36018	GTP-binding protein YPT52	YPT52	1383	S000001722	30.5074	30.4154	30.5238	30.4102	31.0233	31.0684	30.7689	30.7524	30.3149	30.3347	30.4097	30.3174	30.7704	30.846	30.9457	30.6127	15	15	72.6	72.6	26.132	0	258.68	13	10	11	9	14	12	12	9	12	12	8	9	9	13	11	9	11	9	9	12	11
P38810	P38810	SED5-binding protein 3	SFB3	1792	S000001140	30.3973	30.4773	30.4424	30.2944	30.8784	30.851	30.8254	30.7836	30.2561	30.1688	30.2494	30.2437	31.0047	31.0595	31.0663	30.9989	32	32	52.4	52.4	103.95	0	323.31	20	19	17	21	22	21	21	21	18	21	21	21	24	25	21	23	28	24	22	24	31
Q06252	Q06252	Uncharacterized protein YLR179C		3649	S000004169	30.664	30.8363	30.9169	30.8232	30.4397	30.551	30.4269	30.4203	30.5811	30.7425	30.9006	30.8239	30.442	30.4354	30.527	30.4324	13	13	67.2	67.2	22.151	0	85.112	10	9	9	8	9	12	6	10	10	10	12	11	7	9	11	8	15	16	13	15	13
P38197	P38197	UPF0001 protein YBL036C		1589	S000000132	30.6943	30.5513	30.7758	30.7755	30.6683	30.3822	30.5788	30.7641	30.6669	30.4886	30.615	30.5949	30.763	30.5237	30.55	30.5333	17	17	70.4	70.4	29.123	0	175.84	13	11	12	15	13	13	15	15	13	10	15	12	12	11	13	14	19	14	19	19	17
P25039	P25039	Elongation factor G, mitochondrial	MEF1	733	S000004059	31.0315	31.0478	30.7462	30.8797	31.0217	31.2684	30.8398	30.7107	30.4077	30.3636	30.2999	30.3689	30.2173	30.2794	30.1783	30.2437	33	33	44.4	44.4	84.573	0	166.44	20	21	23	22	21	16	22	21	20	20	17	15	17	12	12	16	22	24	26	25	25
P25045	P25045	Serine palmitoyltransferase 1	LCB1	738	S000004911	30.698	30.6736	30.683	30.4054	30.7991	30.9315	30.5789	30.6198	30.5484	30.6161	30.4687	30.4451	30.5611	30.6854	30.607	30.4756	15	15	37.3	37.3	62.206	0	323.31	14	13	13	10	13	14	10	12	12	13	12	12	13	12	13	12	22	22	23	18	19
Q00402	Q00402	Nuclear migration protein NUM1	NUM1	3117	S000002557	30.7658	30.6504	30.7877	30.8826	30.6507	30.5652	30.6648	30.6714	30.7079	30.6503	30.6315	30.7958	30.3067	30.3494	30.3231	30.3855	78	78	49.3	49.3	313.03	0	323.31	36	45	33	34	31	32	36	38	41	40	37	36	26	31	26	28	41	43	35	35	33
P13517	P13517	F-actin-capping protein subunit beta	CAP2	412	S000001296	30.3938	30.4145	30.5274	30.1465	31.0788	31.1137	30.872	30.7919	30.1881	30.1027	30.1765	30.2163	30.8796	30.8959	31.0401	30.9119	17	17	57.1	57.1	32.629	0	323.31	13	15	14	11	14	13	15	15	12	12	12	13	14	14	14	14	15	17	15	12	16
P53914	P53914	UPF0202 protein KRE33	KRE33	3015	S000005076	30.829	30.7629	30.8018	30.8397	30.1577	30.1084	30.1506	30.0346	31.1386	31.2428	31.1334	31.0814	30.402	30.3938	30.306	30.3609	48	48	53.5	53.5	119.35	0	323.31	27	28	29	25	21	17	26	24	31	34	29	32	28	25	21	24	34	36	32	33	21
P40010	P40010	Nuclear GTP-binding protein NUG1	NUG1	2027	S000000808	30.9264	31.0659	30.9706	31.0538	29.9309	29.9333	29.8338	29.7279	31.4452	31.4779	31.3268	31.3632	30.1327	30.2663	30.1755	30.0932	28	28	56.2	56.2	57.708	0	323.31	21	19	21	18	19	14	14	13	23	24	23	23	20	16	20	17	30	29	28	26	24
Q08208	Q08208	Nucleolar protein 12	NOP12	3845	S000005401	30.9031	30.8349	30.8816	30.9611	30.0721	30.2746	30.2086	30.1157	31.1428	31.2396	31.1561	31.2007	30.1382	30.2462	30.1582	30.1875	31	31	63.8	63.8	51.941	0	208.13	19	22	19	20	17	13	19	14	18	21	23	21	16	18	19	15	23	25	21	28	19
P11433	P11433	Cell division control protein 24	CDC24	365	S000000039	30.5876	30.588	30.6381	30.5166	30.6421	30.8321	30.7243	30.6679	30.1848	30.3621	30.439	30.5119	30.7446	30.9121	30.602	30.6757	25	25	31.6	31.6	96.938	0	52.62	9	11	10	11	12	10	14	15	10	11	10	9	10	15	10	10	10	11	10	11	10
P38986	P38986	L-asparaginase 1	ASP1	1883	S000002729	30.5824	30.6064	30.8227	30.6719	30.2078	30.2383	30.1606	30.1959	31.0388	31.063	31.0705	31.061	30.3731	30.3993	30.5028	30.6272	17	17	68.2	68.2	41.395	0	255.69	8	10	9	8	7	9	6	9	10	10	10	10	10	9	10	8	9	10	9	9	7
Q08225	Q08225	Probable dipeptidyl peptidase 3		3852	S000005418	30.2086	30.277	30.233	30.244	30.9392	30.8093	30.8854	30.9847	30.1597	30.0621	30.1988	30.1722	31.3069	31.0628	30.9263	31.1443	30	30	50.6	50.6	80.509	0	271.78	18	17	16	17	18	16	19	22	18	18	15	19	22	20	20	24	27	21	20	20	26
Q12165	Q12165	ATP synthase subunit delta, mitochondrial	ATP16	4045	S000002162	30.6583	31.0661	30.7017	30.8613	30.6648	30.8315	30.5947	30.2664	30.7274	30.7085	30.0093	30.0321	30.8421	30.5548	30.3135	30.7506	5	5	50.6	50.6	17.02	0	270.84	4	5	4	5	6	4	4	5	4	4	4	4	4	3	4	4	2	5	3	4	5
P32356	P32356	Neutral trehalase	NTH1	1010	S000002408	30.6161	30.4806	30.2856	29.9814	31.5277	31.4586	31.4426	31.5837	29.1022	29.0512	29.2513	29.2856	31.3928	31.3859	31.3545	31.3822	44	39	62.2	55.7	85.878	0	260.74	18	18	15	16	27	25	28	30	10	9	12	12	27	23	26	27	22	20	19	14	33
P43609	P43609	Chromatin structure-remodeling complex protein RSC8	RSC8	2395	S000001933	30.5303	30.586	30.6877	30.6763	30.482	30.5127	30.3354	30.319	30.8268	30.774	30.9686	30.8345	30.4724	30.5292	30.5936	30.3835	42	42	72.5	72.5	63.167	0	323.31	27	25	25	20	23	21	20	20	26	24	27	24	26	25	22	25	34	29	32	20	28
P39101	P39101	Protein CAJ1	CAJ1	1916	S000000850	30.3546	30.5233	30.4175	30.2975	30.662	30.7968	30.5389	30.4624	30.497	30.5247	30.6456	30.5455	30.6802	30.8826	30.9278	30.7443	28	28	61.9	61.9	44.854	0	323.31	13	17	17	20	14	15	21	18	17	17	16	16	16	15	16	19	21	22	23	22	22
P38075	P38075	Pyridoxamine 5-phosphate oxidase	PDX3	1531	S000000239	30.6745	30.6048	30.3744	30.5479	30.7201	30.8209	30.7607	30.8236	30.3512	30.3777	30.2541	30.5008	30.5677	30.586	30.6686	30.7376	14	14	63.6	63.6	26.908	0	161.03	8	10	11	9	7	8	10	10	9	8	9	6	12	11	11	9	9	11	10	11	9
Q04178	Q04178	Hypoxanthine-guanine phosphoribosyltransferase	HPT1	3419	S000002807	30.8714	30.8533	30.7777	30.6859	30.2536	30.3953	30.2348	30.0987	31.1998	31.289	31.2227	31.2052	30.1623	30.2435	29.9222	29.9538	12	12	56.1	56.1	25.19	0	128.11	10	10	9	11	9	7	8	10	10	10	8	9	8	8	8	9	16	13	12	14	9
Q12024	Q12024	Ribosome biogenesis protein YTM1	YTM1	3971	S000005798	30.7965	30.8227	30.8812	30.8299	29.9622	30.203	29.972	30.0811	31.2787	31.2397	31.234	31.4292	30.0778	30.2634	30.1035	30.169	23	23	56.5	56.5	51.358	0	323.31	17	18	16	12	14	13	16	14	19	18	16	17	15	16	15	12	23	27	22	16	20
Q06287	Q06287	Ribosomal RNA small subunit methyltransferase NEP1	EMG1	3651	S000004176	30.7429	30.8639	30.8852	30.6846	30.3761	30.2646	30.2445	30.1694	31.0517	31.1012	30.9751	30.945	30.1884	30.3281	30.2375	30.1296	16	16	75	75	27.895	0	159.63	13	10	12	14	10	12	11	13	12	12	14	13	12	12	11	12	18	14	15	18	10
P00044	P00044	Cytochrome c iso-1	CYC1	51	S000003809	30.3302	30.5136	30.5484	30.5838	30.3475	30.3144	30.439	30.4287	30.7778	30.6429	30.4302	30.6299	30.8773	30.81	30.6049	30.8885	6	5	49.5	39.4	12.182	0	244.13	5	6	6	4	5	6	4	6	5	6	5	5	6	6	6	6	9	11	9	6	8
P49095	P49095	Glycine dehydrogenase (decarboxylating), mitochondrial	GCV2	2620	S000004801	30.8763	30.9489	31.0313	30.8886	31.0394	30.8279	30.9491	30.7133	30.6709	30.6235	30.552	30.4073	29.9188	30.0109	29.9326	29.6918	34	34	44.7	44.7	114.45	0	323.31	23	23	23	24	24	23	27	24	21	20	21	18	23	16	18	17	24	28	35	27	26
P15424	P15424	ATP-dependent RNA helicase MSS116, mitochondrial	MSS116	456	S000002602	30.7105	30.8476	30.6909	30.8052	30.5929	30.5732	30.5101	30.4723	30.6937	30.7992	30.6344	30.6421	30.3961	30.3473	30.2348	30.1269	38	38	50.8	50.8	76.268	0	209.37	19	27	18	26	20	23	22	22	23	23	24	25	22	22	23	21	24	28	22	30	27
P34227	P34227	Mitochondrial peroxiredoxin PRX1	PRX1	1304	S000000160	30.05	29.8271	29.6802	29.6065	31.8776	31.7507	31.7286	31.7874	28.8458	29.0948	29.0857	28.9584	31.7776	31.6529	31.6675	31.6594	14	14	54.4	54.4	29.495	0	61.729	7	6	6	8	11	9	10	10	3	6	6	6	9	10	9	11	6	7	7	8	15
P38071	P38071	Enoyl-[acyl-carrier protein] reductase [NADPH, B-specific], mitochondrial	ETR1	1528	S000000230	30.4696	30.2455	30.4057	30.2983	31.1008	31.19	30.9454	30.931	29.9442	29.664	30.0525	29.8888	30.914	30.9653	31.0315	30.9758	20	20	61.1	61.1	42.066	0	184.34	12	11	11	11	11	11	14	12	9	8	11	12	12	13	12	16	12	11	14	13	12
P32332	P32332	Mitochondrial oxaloacetate transport protein	OAC1	991	S000001603	30.9435	30.8029	30.6965	30.687	30.4449	30.3746	30.218	30.0935	30.9216	30.8504	30.9425	30.9188	30.2801	30.2973	30.2367	30.2978	14	14	48.8	48.8	35.153	0	76.06	10	9	8	12	10	10	12	12	11	12	11	12	10	10	9	11	15	14	18	14	13
P47160	P47160	Epsin-3	ENT3	2556	S000003886	30.9451	30.494	30.6353	30.5027	30.9952	30.7557	30.7485	30.7263	30.5386	30.2985	30.5426	30.4129	30.3375	30.3593	30.4295	30.2766	21	21	53.2	53.2	45.091	0	268.59	13	13	11	11	15	13	12	11	13	13	12	10	12	12	10	8	18	15	15	13	17
Q06705	Q06705	Phosphatidylinositol transfer protein CSR1	CSR1	3734	S000004372	30.3915	30.6317	30.6171	30.5924	30.4404	30.5278	30.6088	30.7253	30.5586	30.4686	30.5755	30.4338	30.7545	30.5146	30.5689	30.5794	20	19	53.2	52.2	47.462	0	235.44	11	14	11	12	12	12	14	15	12	11	9	15	13	15	11	14	16	20	14	16	14
P39726	P39726	Glycine cleavage system H protein, mitochondrial	GCV3	1971	S000000042	30.2709	30.5696	30.2589	30.9876	31.0169	30.8039	31.0241	31.3224	30.0912	30.9809	30.5869	30.3615	30.4502	30.3831	29.5603	30.2864	4	4	33.5	33.5	18.793	0	323.31	3	3	2	2	3	3	2	2	3	2	2	3	4	3	2	3	8	8	6	7	7
P04449	P04449	60S ribosomal protein L24-A	RPL24A	123	S000002999	30.9388	30.7086	31.0933	29.8241	30.2693	30.3437	29.0003	29.3165	31.238	31.7084	31.4333	31.0418	30.0436	30.7039	31.3021	29.975	3	3	7.7	7.7	17.613	0	9.8269	8	8	9	8	8	6	8	7	8	6	10	9	6	9	6	9	3	5	5	2	5
P32486	P32486	Beta-glucan synthesis-associated protein KRE6	KRE6	1059	S000006363	30.256	30.1385	30.2137	30.18	30.8984	30.8677	30.74	30.7418	30.0693	30.1354	30.1679	30.2269	31.1439	31.0557	31.1181	30.9653	19	18	39.6	37.5	80.122	0	306.01	11	13	11	15	14	14	15	15	11	11	13	11	15	17	15	16	16	15	12	15	22
P40053	P40053	Altered inheritance of mitochondria protein 9, mitochondrial	AIM9	2057	S000000882	30.3388	30.1971	30.1671	30.0882	30.6767	30.7061	30.5637	30.5697	30.4016	30.4153	30.3871	30.3461	30.867	31.0352	31.1064	30.9545	42	42	71.3	71.3	72.413	0	323.31	26	24	22	24	25	24	28	29	24	23	28	24	25	30	29	29	28	32	26	25	29
P48415	P48415	COPII coat assembly protein SEC16	SEC16	2593	S000006006	30.3284	30.3347	30.3655	30.2784	30.745	30.8206	30.8037	30.7115	30.3107	30.2406	30.3519	30.2134	30.7508	30.837	30.8795	30.848	82	82	44.6	44.6	241.69	0	323.31	30	31	33	33	41	36	49	44	28	32	25	32	42	44	45	45	34	32	34	35	43
Q12514	Q12514	General negative regulator of transcription subunit 5	NOT5	4241	S000006276	30.4007	30.4874	30.4585	30.6292	30.3975	30.252	30.5989	30.4189	30.666	30.7768	30.8308	30.9224	30.6126	30.421	30.2908	30.6524	21	21	50.4	50.4	65.854	0	166.12	6	9	9	10	10	9	11	9	14	10	10	10	10	11	10	8	8	12	11	10	11
P28000	P28000	DNA-directed RNA polymerases I and III subunit RPAC2	RPC19	889	S000005057	30.7105	30.8058	30.9038	30.8414	30.1107	30.3212	30.1838	30.0704	30.9494	31.0646	31.1646	31.0609	30.0922	30.4101	30.1733	29.9261	10	10	87.3	87.3	16.151	0	315.55	7	6	6	7	8	8	7	7	7	6	7	7	5	4	6	6	10	9	9	12	11
P53199	P53199	Sterol-4-alpha-carboxylate 3-dehydrogenase, decarboxylating	ERG26	2803	S000002969	30.5611	30.4773	30.5937	30.2932	30.8104	30.7778	30.8118	30.365	30.3054	30.4496	30.2775	30.3611	30.5565	30.7485	30.7835	30.5814	14	14	48.7	48.7	38.706	0	196.92	8	9	9	7	9	9	9	10	11	7	8	8	9	8	9	11	13	12	17	9	12
P46681	P46681	D-lactate dehydrogenase [cytochrome] 2, mitochondrial	DLD2	2433	S000002337	30.3838	30.3593	30.2703	30.2089	30.8489	30.7365	30.7764	30.701	30.2639	30.2721	30.2365	30.1536	30.9154	30.8173	30.8579	30.9431	21	21	47.9	47.9	59.268	0	305.03	11	10	10	12	15	12	12	14	13	11	14	14	15	11	15	15	15	12	12	19	20
P53128	P53128	Methylenetetrahydrofolate reductase 2	MET13	2758	S000003093	30.9104	30.7898	30.6066	30.7022	30.5093	30.3447	30.3699	30.3981	31.1492	30.6606	30.7277	30.5619	30.5325	30.1157	30.0657	30.2965	26	26	57.3	57.3	68.559	0	323.31	20	20	18	16	16	16	13	18	20	19	17	16	19	19	17	16	21	26	20	27	22
Q06679	Q06679	U3 small nucleolar RNA-associated protein 4	UTP4	3723	S000002732	30.829	30.8114	30.9509	30.8243	30.0521	30.0483	30.0132	30.0293	31.0979	31.2699	31.1812	31.0241	30.0491	30.2013	30.2604	30.0598	31	31	45.7	45.7	87.8	0	299.92	20	22	23	27	20	19	20	20	26	27	26	26	20	23	20	18	24	30	35	31	20
P33401	P33401	Phosphoglucomutase 1	PGM1	1254	S000001610	30.2473	30.3876	30.1849	30.1511	30.6243	30.6735	30.5485	30.4579	30.5683	30.653	30.6227	30.4946	30.8421	30.8454	30.7727	30.602	23	23	46.7	46.7	63.111	0	323.31	14	15	17	14	16	16	14	16	17	16	12	13	18	18	16	15	13	15	16	16	15
P38779	P38779	Proteasome-interacting protein CIC1	CIC1	1769	S000001094	31.1176	31.0894	31.1469	31.2306	29.7247	29.4844	29.7409	29.5504	31.6354	31.6205	31.3435	31.4164	30.1207	30.149	29.4221	29.8771	31	31	64.9	64.9	42.529	0	323.31	16	16	11	18	8	6	11	11	22	17	20	18	12	9	6	9	21	22	13	25	7
P17695	P17695	Glutaredoxin-2, mitochondrial	GRX2	515	S000002921	30.3612	30.198	30.4525	30.0675	31.1176	31.2079	30.9161	30.6649	29.9839	29.9841	30.0887	30.0127	30.9067	30.8009	30.8794	31.0256	8	8	63.6	63.6	15.861	0	131.64	4	6	6	7	6	6	4	5	4	5	6	6	7	6	6	8	9	12	9	9	10
P40106	P40106	Glycerol-1-phosphate phosphohydrolase 2	GPP2	2089	S000000864	30.0835	30.5363	30.0704	30.7832	31.2517	30.9322	32.1383	32.4856	28.8672	28.3161	28.3112	28.711	32.033	31.2331	30.8874	31.909	13	13	47.2	47.2	27.813	0	178.37	15	12	13	12	15	13	13	13	13	11	11	10	13	14	15	14	9	8	8	8	14
P14922	P14922	General transcriptional corepressor CYC8	CYC8	448	S000000316	30.4953	30.4629	30.5032	30.3635	30.5645	30.7169	30.6061	30.4799	30.4762	30.4899	30.6516	30.6568	30.3804	30.5222	30.6659	30.4901	34	34	48.9	48.9	107.2	0	323.31	23	22	19	23	21	20	21	26	22	21	23	23	24	25	17	22	23	25	20	27	24
P19262	P19262	Dihydrolipoyllysine-residue succinyltransferase component of 2-oxoglutarate dehydrogenase complex, mitochondrial	KGD2	550	S000002555	30.2341	30.565	30.3591	30.5056	30.8024	30.9148	30.7614	30.8784	29.9271	30.1601	30.2442	30.0625	30.8067	30.6831	30.7824	30.8354	16	16	36.9	36.9	50.43	0	139.63	11	12	9	10	12	13	9	10	12	12	8	10	10	13	11	9	15	17	16	19	19
P32485	P32485	Mitogen-activated protein kinase HOG1	HOG1	1058	S000004103	30.3891	30.3858	30.3476	30.3626	30.7541	30.9633	30.7189	30.8357	30.3746	30.2514	30.282	30.3855	30.4868	30.6204	30.6204	30.7344	21	21	61.6	61.6	48.858	0	323.31	14	16	14	16	15	13	16	18	12	13	14	13	17	17	17	17	16	23	19	22	18
P38998	P38998	Saccharopine dehydrogenase [NAD(+), L-lysine-forming]	LYS1	1893	S000001473	30.7108	30.5477	30.5354	30.496	30.6702	30.6505	30.8015	30.5892	30.3729	30.4896	30.5897	30.4793	30.4031	30.46	30.2867	30.4185	19	19	61.4	61.4	41.464	0	191.7	11	14	12	15	13	10	12	14	11	8	13	13	14	12	11	14	12	22	16	18	12
P39533	P39533	Homocitrate dehydratase, mitochondrial	ACO2	1938	S000003736	30.9226	30.7217	30.8962	30.8113	30.2341	30.1284	30.0869	30.0784	31.1561	31.1094	31.1957	31.232	29.7818	30.0338	30.0219	30.0229	32	32	49.9	49.9	86.582	0	323.31	21	23	23	20	18	21	15	14	21	28	24	20	17	18	16	15	22	28	27	21	21
Q12754	Q12754	Ribosomal RNA-processing protein 12	RRP12	4265	S000005933	30.7734	30.7304	30.8261	30.7879	30.1515	30.2474	30.1294	30.0661	31.0859	31.0965	31.048	30.8681	30.1595	30.2026	30.1143	30.1326	41	41	39.8	39.8	137.51	0	323.31	26	26	19	25	20	22	28	23	31	30	25	26	21	23	23	22	31	32	21	30	26
Q12466	Q12466	Tricalbin-1	TCB1	4209	S000005612	30.5216	30.5142	30.4447	30.4921	30.7078	30.7889	30.5977	30.7133	30.3025	30.3078	30.4553	30.3593	30.5161	30.4804	30.6503	30.5464	51	49	45.7	44.6	133.57	0	323.31	26	26	29	19	27	24	29	27	25	23	22	22	27	32	29	27	34	33	34	23	30
P20051	P20051	Dihydroorotase	URA4	571	S000004412	30.9776	30.7723	30.6909	30.8791	30.3512	30.1825	29.9735	30.3066	31.0121	30.8822	30.8513	30.8184	30.2692	30.1371	30.1211	30.1208	20	20	68.1	68.1	40.313	0	125.4	10	11	10	11	8	6	7	12	9	13	11	10	12	9	8	12	17	18	15	16	14
P12904	P12904	5-AMP-activated protein kinase subunit gamma	SNF4	398	S000003083	30.7701	30.6138	30.759	30.4237	30.5288	30.6086	30.4796	30.4353	30.6797	30.6621	30.5664	30.5369	30.4247	30.3685	30.1745	30.2361	17	17	55.6	55.6	36.401	0	137.34	15	12	15	14	14	14	15	13	16	14	14	13	15	13	12	13	20	16	18	16	17
P38074	P38074	Protein arginine N-methyltransferase 1	HMT1	1530	S000000238	30.7968	30.9333	30.7982	31.0421	30.2671	29.9955	30.1594	30.2278	31.0955	30.9771	30.8261	31.0612	30.174	29.9947	29.9053	29.9833	16	16	48.9	48.9	39.786	0	256.36	13	11	10	12	9	9	11	10	13	10	14	14	8	10	8	11	20	21	21	19	11
P21147	P21147	Acyl-CoA desaturase 1	OLE1	598	S000003023	31.1019	31.2873	31.1154	30.986	30.0141	30.1974	30.147	30.1158	30.9889	30.9995	31.0049	30.9628	29.8282	29.9584	29.8373	29.6792	19	19	38	38	58.402	0	323.31	12	11	10	13	11	8	11	11	13	13	11	13	8	10	7	9	22	21	14	17	15
P38286	P38286	Very-long-chain 3-oxoacyl-CoA reductase	IFA38	1642	S000000363	30.0985	30.3688	30.3905	30.1403	30.7598	30.5724	30.4867	30.3658	30.5356	30.5074	30.5905	30.2501	30.8004	30.8098	30.8172	30.7284	14	14	50.1	50.1	38.708	0	323.31	6	6	8	10	6	9	8	9	8	8	8	8	8	7	8	7	8	9	11	15	9
Q12114	Q12114	Chitin biosynthesis protein CHS5	CHS5	4018	S000004322	30.387	30.3128	30.5443	30.2391	30.7843	30.8861	30.5782	30.541	30.2637	30.1865	30.2658	30.1848	30.6845	30.7558	30.7904	30.6502	24	24	53.4	53.4	73.638	0	323.31	13	17	15	16	16	18	18	16	17	13	18	15	14	18	20	18	18	16	16	15	21
P43593	P43593	Ubiquitin carboxyl-terminal hydrolase 6	UBP6	2385	S000001906	30.2814	30.2732	30.2764	30.1471	30.6578	30.5891	30.5897	30.5195	30.3832	30.3473	30.2848	30.4007	30.8724	30.7087	30.8907	30.8246	30	30	69.1	69.1	57.11	0	323.31	15	17	14	16	13	17	13	18	17	13	13	15	19	21	18	19	21	23	14	23	15
P32915	P32915	Protein transport protein SEC61	SEC61	1211	S000004370	30.236	30.0014	30.2787	30.3837	30.6181	30.4933	30.8717	30.7647	30.1436	30.2446	30.3048	30.4416	30.9082	30.7254	30.686	30.9278	13	13	21.9	21.9	52.936	0	69.209	7	7	7	10	6	8	10	9	8	7	6	7	9	7	6	9	6	6	7	8	6
P05374	P05374	Phosphatidylethanolamine N-methyltransferase	CHO2	143	S000003389	30.6706	30.7209	30.5913	30.4733	30.303	30.0906	30.3793	30.466	30.7041	30.7549	30.6658	30.7266	30.4005	30.3489	30.3233	30.3665	27	27	35.6	35.6	101.2	0	323.31	15	14	15	17	16	14	16	18	17	18	16	15	16	19	17	17	19	21	21	21	22
P41543	P41543	Dolichyl-diphosphooligosaccharide--protein glycosyltransferase subunit 1	OST1	2283	S000003539	30.1586	30.2748	30.4102	30.4942	30.3261	30.4094	30.5092	30.4749	30.5107	30.6557	30.7409	30.6207	30.4815	30.5966	30.6631	30.6135	16	16	45.2	45.2	54.071	0	300.83	8	11	7	11	10	9	12	11	9	11	11	8	9	11	10	10	10	14	9	11	11
P40016	P40016	26S proteasome regulatory subunit RPN3	RPN3	2033	S000000823	29.8827	30.1056	29.8939	29.9459	30.3113	30.2448	30.2664	30.3371	30.8164	30.7403	30.5607	30.7468	30.9068	31.0474	31.1054	31.02	28	28	51.1	51.1	60.392	0	312.87	12	14	15	14	14	14	18	16	17	19	17	17	19	18	18	18	13	18	16	16	15
P32628	P32628	UV excision repair protein RAD23	RAD23	1126	S000000763	30.3388	30.0974	30.2172	30.1104	29.958	30.1271	30.0002	30.123	31.2025	31.0471	31.001	30.9085	30.8317	30.619	30.6927	30.656	16	16	51.3	51.3	42.366	0	199.6	8	10	11	9	7	11	7	10	13	13	14	11	12	11	9	8	9	13	11	11	5
P38009	P38009	Bifunctional purine biosynthesis protein ADE17;Phosphoribosylaminoimidazolecarboxamide formyltransferase;IMP cyclohydrolase	ADE17	1514	S000004727	30.8986	30.8141	30.7377	30.3417	30.9681	30.8672	30.785	30.4946	30.6697	30.64	30.3678	30.4008	30.1577	30.0005	29.7878	29.9577	27	27	60.1	60.1	65.262	0	323.31	23	22	23	18	24	19	20	20	21	20	18	19	16	20	16	21	24	21	26	13	20
P23724	P23724	Proteasome subunit beta type-6	PRE7	706	S000000137	30.0589	29.9801	29.9882	29.9792	30.3584	30.3891	30.3687	30.2718	30.6654	30.4754	30.829	30.6264	30.9773	30.9359	31.1223	30.7126	11	11	56.8	56.8	26.871	0	115.23	7	8	9	8	8	7	9	9	8	8	9	9	10	9	9	9	8	8	10	9	8
P53900	P53900	Prefoldin subunit 4	GIM3	3006	S000005097	30.6036	30.5881	30.7867	30.5905	30.2557	30.4937	30.0741	30.0278	30.5606	30.6009	30.8881	30.7265	30.5752	30.1565	30.4971	30.1597	9	9	55	55	15.18	0	183.72	7	8	7	6	7	5	5	5	5	6	6	7	4	6	6	6	8	11	10	6	7
P32499	P32499	Nucleoporin NUP2	NUP2	1069	S000004327	30.2779	30.1906	30.3724	30.2848	30.5228	30.6149	30.3894	30.3091	30.5292	30.5187	30.6819	30.5398	30.5221	30.5826	30.7266	30.4714	47	47	71.2	71.2	77.88	0	323.31	23	19	18	20	20	20	22	20	23	19	23	21	20	22	21	21	27	19	20	22	20
P19454	P19454	Casein kinase II subunit alpha	CKA2	554	S000005587	30.4667	30.505	30.4504	30.3349	30.5708	30.398	30.4152	30.4086	30.5226	30.4995	30.4375	30.5052	30.4863	30.6585	30.4399	30.4128	17	17	58.1	58.1	39.403	0	191.84	13	14	11	10	12	11	13	13	13	11	13	11	12	11	12	12	14	14	11	11	11
Q05515	Q05515	Survival factor 1	SVF1	3549	S000002754	30.2931	30.2532	30.343	30.3571	30.5246	30.6045	30.3995	30.3107	30.5302	30.6711	30.4611	30.5233	30.5452	30.626	30.4913	30.5657	20	20	47.4	47.4	54.367	0	323.31	9	12	12	12	10	12	15	15	9	12	13	15	10	12	12	17	13	19	15	13	10
Q12513	Q12513	Translation machinery-associated protein 17	TMA17	4240	S000002268	29.962	29.7437	29.7044	29.9485	31.8056	31.9686	31.8627	31.7484	28.6777	28.4409	28.5596	28.6098	31.6248	31.4667	31.5641	31.782	10	10	87.3	87.3	16.771	0	150.45	5	5	6	5	7	8	7	7	5	5	5	5	5	6	7	6	8	10	12	11	13
P38682	P38682	ADP-ribosylation factor GTPase-activating protein GLO3	GLO3	1711	S000000924	30.3422	30.3272	30.2063	30.2473	30.5989	30.5345	30.4816	30.6681	30.3101	30.3069	30.2614	30.1512	30.7951	30.6338	30.6963	30.5596	29	29	67.3	67.3	55.093	0	323.31	14	14	16	15	21	20	22	20	15	15	15	13	16	18	19	19	18	18	21	18	29
P21801	P21801	Succinate dehydrogenase [ubiquinone] iron-sulfur subunit, mitochondrial	SDH2	621	S000003964	30.3939	30.0037	30.1322	30.2364	30.9864	30.7591	30.8705	31.0102	29.6951	29.4966	29.5104	29.5119	31.32	30.9771	31.0053	31.1581	18	18	59.8	59.8	30.231	0	256.31	10	9	14	9	11	11	14	12	8	9	11	10	12	16	14	16	12	12	17	11	17
Q12452	Q12452	3-keto-steroid reductase	ERG27	4197	S000004090	30.6502	30.6552	30.8312	30.7373	30.4003	30.6091	30.4356	30.4686	30.3625	30.3119	30.3839	30.3664	30.3437	30.0553	30.2409	30.0621	18	18	49.6	49.6	39.724	0	118.12	15	11	10	10	11	11	8	11	11	13	9	11	11	9	9	9	15	11	12	12	12
P32178	P32178	Chorismate mutase	ARO7	974	S000006264	30.4857	30.5372	30.6219	30.3526	30.3625	30.2792	30.0817	30.0803	30.7133	30.5637	30.7425	30.7387	30.2877	30.4154	30.363	30.2402	20	20	72.3	72.3	29.747	0	102.05	13	13	13	10	13	13	11	12	12	11	13	9	10	12	13	11	18	13	17	12	15
Q08199	Q08199	Nucleotide exchange factor SIL1	SIL1	3841	S000005391	29.9011	29.8036	29.8595	29.4866	31.5874	31.6443	31.4086	31.4117	28.807	28.5524	28.6853	28.5131	31.7597	31.7707	31.9209	31.7412	22	22	58.7	58.7	48.274	0	283.43	13	13	13	13	16	17	15	15	8	9	10	12	17	19	18	17	14	15	13	14	24
Q12019	Q12019	Midasin	MDN1	3969	S000004096	30.5615	30.5545	30.5983	30.761	30.161	30.0999	30.0392	30.0914	30.8234	30.9339	30.7827	30.8823	30.0053	30.2459	30.1908	30.1183	137	137	32.2	32.2	559.3	0	323.31	58	54	45	68	40	41	53	49	64	69	74	68	48	44	38	49	59	60	46	67	41
Q03774	Q03774	tRNA (guanine-N(7)-)-methyltransferase non-catalytic subunit TRM82	TRM82	3357	S000002572	30.6683	30.6591	30.7654	30.5709	29.9141	29.633	29.8614	29.9324	31.2078	31.2327	31.1715	31.1921	30.0157	30.0377	30.0049	29.9743	30	30	74.1	74.1	50.487	0	323.31	20	20	22	19	15	15	16	18	21	23	23	23	17	18	17	15	26	22	23	26	16
P07991	P07991	Ornithine aminotransferase	CAR2	255	S000004430	30.8645	30.9083	30.8845	30.919	31.3233	31.0869	31.5756	31.5928	28.7074	28.7612	28.7747	29.0022	30.5344	30.496	30.5613	30.8439	26	26	69.3	69.3	46.085	0	226.45	14	17	17	23	19	16	21	23	8	9	7	11	18	18	18	20	19	24	23	30	20
P40513	P40513	Mitochondrial acidic protein MAM33	MAM33	2205	S000001332	30.5272	31.0142	30.849	30.8587	30.711	30.9033	30.6394	30.6763	30.0936	30.4266	30.0784	30.2759	29.8777	29.8541	29.9464	29.9751	9	9	30.5	30.5	30.132	0	175.43	8	6	5	4	6	6	3	5	7	6	4	4	7	4	4	6	10	6	5	6	9
Q12434	Q12434	Rho GDP-dissociation inhibitor	RDI1	4185	S000002294	30.4315	30.4386	30.2695	30.3492	30.4272	30.5677	30.4342	30.7007	30.3821	30.3305	29.992	30.3285	30.462	30.6094	30.44	30.5416	17	17	74.8	74.8	23.138	0	253.78	10	6	7	7	12	9	9	7	8	9	8	8	9	11	10	10	12	9	9	8	14
Q12285	Q12285	Ubiquitin-like protein MDY2	MDY2	4109	S000005471	30.4702	30.2984	30.2596	30.0285	30.3696	30.5442	30.2459	30.178	30.5946	30.4463	30.635	30.529	30.4423	30.5825	30.5443	30.4696	12	12	74.1	74.1	23.732	0	172.06	10	10	9	11	9	9	12	11	8	10	8	9	11	10	9	10	17	12	14	14	16
Q05788	Q05788	Purine nucleoside phosphorylase	PNP1	3572	S000004199	30.4017	30.3806	30.6999	30.3165	30.5571	30.8234	30.5114	30.6214	29.9548	30.0623	30.2544	30.2966	30.1893	30.5841	30.5465	30.4223	16	16	70.1	70.1	33.755	0	165.09	10	12	9	11	13	10	13	14	9	10	13	11	13	13	14	14	9	14	9	13	12
P52553	P52553	Prefoldin subunit 6	YKE2	2685	S000004190	30.1251	30.2557	30.3377	30.0917	30.5837	30.4906	30.4081	30.3985	30.3693	30.4327	30.2083	30.324	30.5873	30.738	30.5125	30.7361	9	9	78.1	78.1	13.284	0	313.42	7	6	6	6	7	9	6	6	6	6	7	7	6	6	9	7	8	8	8	9	9
P53600	P53600	Coatomer subunit zeta	RET3	2913	S000005931	30.3923	30.2759	30.2866	30.3291	30.6595	30.568	30.5098	30.5319	30.3029	30.3087	30.0223	30.049	30.6998	30.5825	30.304	30.608	8	8	51.3	51.3	21.687	0	323.31	7	7	7	5	7	7	7	8	7	7	7	6	7	7	7	6	11	14	12	8	15
Q06706	Q06706	Elongator complex protein 1	IKI3	3735	S000004376	30.2995	30.333	30.5139	30.5016	30.1084	30.0795	29.9967	29.9675	30.9111	30.8488	30.796	30.8348	30.3215	30.2893	30.29	30.3216	57	57	51.4	51.4	152.99	0	323.31	27	29	30	31	21	21	22	30	31	32	33	33	29	27	26	29	28	31	31	34	24
P20424	P20424	Signal recognition particle subunit SRP54	SRP54	579	S000006292	30.4819	30.4138	30.5561	30.5971	30.1209	30.1047	30.3593	30.246	30.7089	30.7071	30.5131	30.7386	30.1726	30.2231	30.137	30.2225	31	31	59.5	59.5	59.624	0	191.85	18	16	15	16	19	14	17	18	15	16	21	14	16	15	17	16	22	22	18	20	25
Q01519	Q01519	Cytochrome c oxidase subunit 6B	COX12	3143	S000004028	30.2627	30.5351	30.4585	30.5212	30.4206	30.6935	30.585	30.633	29.9248	30.0817	30.0687	30.0748	30.539	30.4673	30.5877	30.4334	5	5	60.2	60.2	9.7878	0	131.89	4	4	4	4	4	4	4	4	4	4	4	4	4	5	4	4	7	9	10	7	9
P32790	P32790	Actin cytoskeleton-regulatory complex protein SLA1	SLA1	1149	S000000103	30.1567	30.4192	30.4311	30.2543	30.4716	30.5448	30.4524	30.5935	30.2863	30.3663	30.3176	30.225	30.5153	30.4825	30.4876	30.2783	40	40	35	35	135.85	0	323.31	20	23	18	22	21	27	26	21	23	22	27	22	21	26	26	23	22	26	20	24	26
P48582	P48582	Vacuolar-sorting protein BRO1	BRO1	2610	S000006005	30.3502	30.234	30.325	30.6713	30.7449	30.7985	30.489	30.9807	30.1047	30.0607	29.7488	29.8888	30.5236	30.5026	30.4559	30.3308	39	39	52.1	52.1	97.275	0	152.21	21	15	16	13	19	17	26	16	15	14	10	11	22	19	17	21	24	17	17	13	19
P32566	P32566	Cell wall assembly regulator SMI1	SMI1	1089	S000003461	30.4254	30.3663	30.4329	30.5687	30.457	30.3795	30.474	30.3752	30.5056	30.2912	30.5051	30.4781	30.3113	30.1753	30.2249	30.2229	22	22	48.5	48.5	57.079	0	323.31	15	12	13	12	15	17	14	12	14	14	16	15	12	13	15	14	16	16	15	13	17
P27692	P27692	Transcription elongation factor SPT5	SPT5	877	S000004470	30.2837	30.1276	30.3963	30.5221	30.2802	30.3398	30.3056	30.2653	30.581	30.5398	30.4909	30.6056	30.329	30.2863	30.4026	30.4353	44	44	46	46	115.65	0	323.31	25	23	24	23	21	22	27	28	25	23	23	25	26	26	27	22	29	25	26	24	21
P12688	P12688	Serine/threonine-protein kinase YPK1	YPK1	390	S000001609	30.3213	30.166	30.2507	30.1333	30.7351	30.907	30.6159	30.759	29.8026	29.9852	29.8869	29.93	30.6468	30.7024	30.6072	30.7283	32	25	53.7	46.5	76.479	0	323.31	16	16	16	17	21	21	22	22	15	13	13	12	26	21	20	17	19	19	18	19	24
P53860;P38907	P53860	Phosphatidylinositol transfer protein PDR16	PDR16	2979	S000005175	30.9383	31.0217	30.7311	30.6474	30.3597	30.425	30.4233	30.5183	30.5038	30.4205	30.3505	30.3262	29.9033	29.8592	29.8521	29.828	27	27	66.7	66.7	40.713	0	122.06	17	16	13	13	15	16	17	16	12	16	13	16	15	13	11	17	18	21	14	17	14
P25655	P25655	General negative regulator of transcription subunit 1	CDC39	840	S000000689	30.4529	30.4641	30.5358	30.4492	30.4285	30.3683	30.3958	30.3826	30.4256	30.3074	30.3454	30.24	30.4404	30.3277	30.2636	30.2771	69	69	36.1	36.1	240.28	0	323.31	42	46	40	43	38	37	41	44	46	36	36	39	39	37	37	42	44	50	44	54	39
P32496	P32496	26S proteasome regulatory subunit RPN12	RPN12	1067	S000001948	30.0241	29.9005	29.8958	29.71	30.2457	30.2595	30.0972	29.934	30.6464	30.5007	30.5604	30.5066	30.9473	30.9808	31.0027	30.8809	17	17	70.4	70.4	31.919	0	323.31	9	9	6	7	11	12	9	7	12	12	10	11	11	12	11	9	11	11	7	8	11
P25375	P25375	Saccharolysin	PRD1	781	S000000562	29.8475	29.8181	29.8318	29.7672	30.4788	30.2818	30.3794	30.3104	30.3621	30.3725	30.296	30.3691	30.9693	30.9681	30.9332	30.9953	37	37	56.3	56.3	81.933	0	323.31	20	21	17	19	26	24	21	20	22	23	23	25	24	30	24	26	24	20	17	23	30
Q08193	Q08193	1,3-beta-glucanosyltransferase GAS5	GAS5	3840	S000005390	30.3934	30.3461	30.1353	30.0712	30.6949	30.8259	30.5218	30.4646	30.0707	30.053	30.1076	29.9636	30.3264	30.5383	30.7181	30.6539	12	12	40.3	40.3	51.869	0	147.54	6	7	5	6	8	8	9	9	6	7	5	5	9	10	8	8	8	10	8	10	11
P38687	P38687	Signal recognition particle subunit SRP68	SRP68	1712	S000006164	30.3336	30.4215	30.3344	30.2947	30.1924	30.2924	30.1326	30.1503	30.5419	30.6427	30.5133	30.5528	30.2938	30.3207	30.5053	30.3478	26	26	52.8	52.8	69.005	0	323.31	17	14	17	20	15	15	18	15	18	18	15	19	15	16	13	17	18	16	20	22	19
P39111	P39111	V-type proton ATPase subunit F	VMA7	1925	S000003252	30.6367	30.5368	30.7686	30.7027	30.2313	29.5382	30.2304	30.2742	30.7568	30.7279	30.3485	30.5065	30.2311	30.4846	29.5243	30.3693	12	12	89	89	13.461	0	137.61	5	5	4	5	6	8	5	7	5	5	9	7	5	5	10	3	7	8	5	8	8
P33754	P33754	Translocation protein SEC66	SEC66	1272	S000000375	30.1085	30.3805	30.304	30.0772	30.6293	30.702	30.7313	30.5553	29.9595	30.0101	29.792	29.825	30.8302	30.7767	30.6036	30.5241	12	12	51.9	51.9	24.231	0	109.31	6	5	7	5	11	9	7	7	5	7	6	6	8	10	8	8	6	5	7	5	11
P32590	P32590	Heat shock protein homolog SSE2	SSE2	1105	S000000373	30.8847	31.1137	30.8196	30.863	31.9851	32.3613	31.9893	32.0013	27.135	26.1194	26.3536	26.1485	31.8994	32.0032	32.1108	32.0213	42	42	59.9	59.9	77.62	0	323.31	27	30	26	22	32	36	32	34	11	10	12	9	33	33	38	32	21	24	21	15	25
Q12314	Q12314	Protein arginine N-methyltransferase SFM1	SFM1	4123	S000005547	30.6198	30.5666	30.5762	30.4267	30.2177	30.313	30.0963	30.0034	30.7012	30.6517	30.612	30.5743	30.005	30.1975	30.1287	30.0409	17	17	63.4	63.4	24.743	0	58.913	11	9	9	9	10	12	11	12	11	12	10	11	10	11	9	9	14	13	11	12	10
P38260	P38260	Hsp70 nucleotide exchange factor FES1	FES1	1631	S000000305	30.9387	30.9367	30.8582	31.017	30.5372	30.1407	30.3919	30.5443	30.028	29.7164	30.0321	29.9452	30.2199	30.1357	30.195	30.0598	18	18	80	80	32.604	0	323.31	13	15	12	12	9	9	14	14	8	10	9	10	11	9	8	11	19	22	18	17	13
P47119	P47119	Inosine triphosphate pyrophosphatase	HAM1	2529	S000003830	30.3884	30.3609	30.5358	30.418	30.4394	30.2937	30.0693	30.3194	30.4986	30.4668	30.6571	30.7227	30.0119	30.0392	30.1567	30.3132	12	12	74.6	74.6	22.093	0	323.31	7	7	8	8	6	8	6	7	9	8	8	9	6	6	7	7	10	9	9	12	7
Q02931	Q02931	NET1-associated nuclear protein 1	NAN1	3225	S000006047	30.5541	30.6366	30.698	30.6165	29.9104	30.0539	29.8829	29.6943	30.9226	31.0119	30.8585	30.9998	29.8799	30.0435	29.9978	29.8717	35	35	44.5	44.5	101.24	0	323.31	22	28	30	24	18	18	20	17	27	26	30	24	19	22	20	20	25	34	32	24	20
Q08412	Q08412	Ubiquitin-binding protein CUE5	CUE5	3871	S000005568	30.2667	30.1831	30.0131	29.9296	30.8965	30.9231	30.6979	30.673	29.7964	29.6675	29.8174	29.7033	30.7019	30.7886	30.7192	30.8244	28	28	73.7	73.7	46.869	0	286.03	12	15	12	13	15	17	17	17	15	15	11	9	18	17	15	18	14	14	13	13	17
P32337	P32337	Importin subunit beta-3	PSE1	996	S000004925	30.439	30.4018	30.5406	30.4611	30.0469	30.2026	30.055	29.9557	30.6631	30.6323	30.7275	30.6139	30.113	30.2779	30.2485	30.1768	33	33	40.8	40.8	121.03	0	272.34	17	18	20	19	13	12	18	23	16	19	16	18	13	16	16	15	20	20	24	19	15
P38821	P38821	Aspartyl aminopeptidase 4	APE4	1803	S000001155	30.1247	30.1891	30.1277	30.1971	30.4853	30.5983	30.6321	30.5836	30.0301	29.8288	29.9086	29.9978	30.7641	30.7116	30.6369	30.6024	24	24	66.3	66.3	54.173	0	258.85	15	15	15	17	18	18	18	17	16	16	18	17	19	18	20	21	20	20	19	22	25
P25451	P25451	Proteasome subunit beta type-3	PUP3	793	S000000896	30.0325	29.9337	30.0177	29.775	30.2144	30.0245	30.0811	29.9875	30.4858	30.8128	30.6685	30.4246	30.6887	30.7376	30.6427	30.772	7	7	44.4	44.4	22.605	0	114.2	6	5	4	6	3	4	4	4	4	6	6	6	6	4	6	5	8	7	7	7	5
Q05567	Q05567	Sphingosine-1-phosphate lyase	DPL1	3557	S000002702	30.3933	30.3549	30.3793	30.1588	30.4433	30.3794	30.3911	30.3429	30.2319	30.1298	30.2154	30.3134	30.3131	30.4408	30.5168	30.2374	28	28	58.4	58.4	65.565	0	313.61	16	15	16	18	16	15	17	15	14	15	16	14	16	16	15	15	22	20	15	16	21
P48510	P48510	Ubiquitin domain-containing protein DSK2	DSK2	2596	S000004889	29.89	29.9672	30.1081	29.5036	30.1422	29.8704	30.067	29.911	30.5879	30.6456	30.6388	30.7096	30.7634	30.9023	30.8979	30.5965	12	12	39.4	39.4	39.345	0	172.88	7	6	6	6	6	6	7	6	6	9	12	9	7	8	6	10	8	10	9	8	10
P00546	P00546	Cyclin-dependent kinase 1	CDC28	70	S000000364	30.2649	30.2166	30.4192	30.1219	30.466	30.5434	30.4654	30.3893	29.9813	29.8862	30.082	30.115	30.3922	30.6089	30.6619	30.5864	21	18	58.4	52	34.061	0	73.44	12	14	12	11	12	14	12	13	8	13	12	10	13	14	13	13	16	18	16	11	17
P38250	P38250	Increased sodium tolerance protein 2	IST2	1626	S000000290	30.3101	30.3074	30.4447	30.2921	30.3964	30.525	30.3454	30.3154	30.2412	30.1895	30.1467	30.2222	30.2665	30.3935	30.43	30.3264	31	31	35.7	35.7	105.85	0	323.31	17	15	14	22	16	15	19	20	18	15	15	17	20	19	17	14	19	21	17	27	23
P40509	P40509	Coatomer subunit epsilon	SEC28	2203	S000001338	30.3654	30.5211	30.5502	30.4288	30.2437	30.2187	30.3175	30.364	30.1628	30.2849	30.2451	30.2497	30.395	30.2824	30.2462	30.2687	12	12	58.8	58.8	33.829	0	312.84	9	10	10	10	9	9	10	10	10	10	7	9	10	9	9	10	14	15	14	14	12
P14904	P14904	Vacuolar aminopeptidase 1	APE1	443	S000001586	30.0422	30.0746	29.9289	30.0879	31.0744	31.2459	31.338	31.2628	29.3919	29.1298	29.3073	29.2273	30.7583	30.6658	30.6648	30.9302	26	26	46.5	46.5	57.092	0	213.48	11	13	15	10	16	12	18	15	9	9	10	11	16	17	16	19	13	17	19	12	19
P21827	P21827	Guanine nucleotide exchange factor SRM1	SRM1	624	S000003065	30.385	30.3748	30.451	30.4461	30.1878	30.223	30.0723	30.0304	30.7161	30.5655	30.6509	30.7181	29.9644	30.1225	30.0865	30.0775	18	18	44.6	44.6	53.013	0	311.65	13	14	12	14	14	15	14	12	12	16	14	14	15	14	11	11	21	16	15	18	18
P39714	P39714	(R,R)-butanediol dehydrogenase	BDH1	1961	S000000056	30.5965	30.4033	30.3062	30.2454	30.6172	30.734	30.7308	30.7291	30.3049	29.8924	30.1955	30.1669	30.1317	29.8719	29.9999	30.102	18	18	62.3	62.3	41.582	0	251.04	12	12	13	14	15	13	14	14	13	10	10	12	13	13	11	12	23	22	23	23	29
P39721	P39721	Protein AIM2	AIM2	1967	S000000047	30.1319	30.186	30.1768	30.5074	30.5224	30.2709	30.9197	31.2384	29.8208	29.55	29.5775	29.7146	30.6517	30.3857	30.5251	30.8207	15	15	79.7	79.7	27.089	0	323.31	9	11	9	7	11	7	9	10	9	10	7	8	12	10	11	10	13	16	10	6	14
Q05933	Q05933	Actin-related protein 2/3 complex subunit 3	ARC18	3591	S000004362	30.4241	30.2381	30.5234	30.2652	30.604	30.6954	30.4197	30.248	29.8744	29.8642	29.7919	30.0628	30.4288	30.5016	30.4732	30.5673	8	8	68	68	20.578	0	94.132	5	5	4	4	5	3	6	5	4	3	5	5	5	6	5	4	6	7	4	7	6
P53250	P53250	Twinfilin-1	TWF1	2830	S000003312	30.2502	29.9688	30.0318	29.669	30.9288	30.8923	30.6751	30.7849	29.5007	29.4864	29.7064	29.4396	31.0598	30.8633	31.0774	30.6224	17	17	56	56	37.07	0	289.75	14	9	11	11	13	15	11	11	12	8	10	10	12	14	14	15	18	14	15	13	26
P36136	P36136	Sedoheptulose 1,7-bisphosphatase	SHB17	1451	S000001751	30.5266	30.514	30.4869	30.4541	30.1795	30.0742	30.1974	30.3285	30.4913	30.4459	30.4298	30.3844	30.3304	30.143	29.939	29.8828	12	12	46.1	46.1	31.022	0	223.92	7	5	9	10	7	6	8	10	8	8	8	9	7	9	6	9	12	12	15	16	11
P53883	P53883	Nucleolar protein 13	NOP13	2993	S000005119	30.741	30.599	30.7771	30.5957	29.5975	29.6539	29.66	29.6113	31.1803	31.1386	31.1269	31.0594	29.7172	29.8425	29.7355	29.7538	32	32	63.5	63.5	45.609	0	323.31	17	12	13	17	13	11	14	17	17	15	21	22	12	16	14	15	19	18	16	21	15
P39107	P39107	Mannan polymerase complexes subunit MNN9	MNN9	1922	S000005971	30.41	30.1178	30.1937	30.3477	30.2831	30.3323	30.386	30.4068	30.062	30.1261	30.5283	30.4789	29.9673	30.3388	30.4207	30.3281	11	11	27.3	27.3	45.954	0	70.938	9	10	6	9	5	8	9	9	9	10	8	10	8	6	7	9	9	10	8	12	5
P21734	P21734	Ubiquitin-conjugating enzyme E2 1	UBC1	619	S000002584	30.1732	30.2175	30.2768	30.4849	30.4162	30.291	30.2687	30.3838	30.3541	29.9303	30.5143	30.4703	30.1701	30.1432	30.2655	30.2643	13	13	87	87	24.178	0	323.31	7	5	6	8	6	5	9	7	8	3	7	7	9	6	6	9	6	5	6	9	6
P40970	P40970	Serine palmitoyltransferase 2	LCB2	2268	S000002469	30.3557	30.3058	30.2	30.1454	30.4835	30.5005	30.3561	30.3047	30.2724	30.2715	29.9225	30.1203	30.4177	30.4014	30.2544	30.2437	22	22	39.6	39.6	63.11	0	234.75	11	13	12	13	16	16	13	16	9	13	13	14	14	12	14	16	11	18	14	15	18
P40159	P40159	Uncharacterized protein YNL208W		2098	S000005152	29.8488	29.9671	29.867	29.5319	30.9057	31.5277	31.2646	31.2746	29.0339	28.6519	28.8388	28.8875	30.9608	31.4089	31.1454	31.3045	6	6	57.3	57.3	20.151	0	323.31	4	5	5	5	5	5	5	5	4	4	5	5	5	5	5	5	6	10	9	9	11
P53909	P53909	Adenine deaminase	AAH1	3011	S000005085	30.5652	30.5874	30.5928	30.6419	29.4881	29.4596	29.4005	29.3712	31.4781	31.3242	31.381	31.3026	29.6218	29.7458	29.7399	29.7182	19	19	62.2	62.2	39.635	0	186.81	15	11	15	14	11	11	11	12	15	17	15	13	14	12	13	10	16	16	17	14	9
P40518	P40518	Actin-related protein 2/3 complex subunit 5	ARC15	2209	S000001324	30.0932	30.2499	30.2591	30.223	30.6486	30.6866	30.4009	30.3106	29.7443	30.0192	30.1156	29.9925	30.2375	30.4289	30.5492	30.4045	11	11	85.1	85.1	17.134	0	115.73	6	6	6	7	8	8	7	8	7	7	7	6	8	7	7	7	8	9	8	8	13
P28495	P28495	F-actin-capping protein subunit alpha	CAP1	903	S000001490	30.5316	30.0772	30.1082	30.2564	30.6854	30.7152	30.3872	30.6069	29.7553	29.7875	29.9408	29.9197	30.3647	30.4725	30.3293	30.408	14	14	62.7	62.7	30.699	0	132.68	8	8	8	8	9	8	8	11	6	8	8	8	10	9	5	8	11	11	10	9	11
Q06505	Q06505	Transcription factor SPN1	SPN1	3685	S000006337	30.3696	30.3045	30.2209	30.236	30.1985	30.3377	30.218	30.2126	30.2713	30.2753	30.322	30.4108	30.1987	30.3705	30.186	30.2033	30	30	68.5	68.5	46.082	0	319.07	13	15	12	17	15	16	15	15	16	14	15	14	12	16	15	14	14	18	15	18	17
P38861	P38861	60S ribosomal export protein NMD3	NMD3	1827	S000001213	30.4256	30.4456	30.5045	30.4094	29.7698	29.7143	29.6783	29.4721	31.082	31.0907	30.9058	30.9968	30.0282	29.9615	29.8463	29.8921	18	18	39.2	39.2	59.095	0	198.98	11	16	13	12	13	12	14	10	15	15	15	12	12	15	15	12	10	19	17	14	16
P42842	P42842	Essential for maintenance of the cell wall protein 1	EMW1	2325	S000005257	30.4529	30.4635	30.5576	30.5305	29.9998	30.0633	29.9697	29.8492	30.5652	30.6501	30.6378	30.6743	29.8844	30.0076	30.0258	29.8707	43	43	52.3	52.3	102.34	0	314.14	25	26	24	27	22	21	24	24	28	26	26	26	22	20	16	25	29	27	28	32	18
P07277	P07277	Mevalonate kinase	ERG12	238	S000004821	30.3196	30.3315	30.3101	30.2152	30.3894	30.504	30.4422	30.231	30.1251	30.0165	29.8734	29.9205	30.4149	30.3298	30.3945	30.3619	19	19	52.1	52.1	48.459	0	323.31	12	12	10	12	12	6	12	11	12	12	10	9	13	13	10	12	16	18	15	17	14
P32860	P32860	NifU-like protein, mitochondrial	NFU1	1183	S000001523	30.469	30.3233	30.3268	29.9158	30.4056	30.691	30.136	30.287	30.2283	30.198	30.0655	29.947	30.3595	30.3108	30.2992	30.1979	13	13	59.4	59.4	29.174	0	249.5	8	9	9	9	12	11	9	8	9	9	10	9	10	8	9	9	13	11	11	11	16
Q12029	Q12029	Probable mitochondrial transport protein FSF1	FSF1	3974	S000005797	30.5912	30.51	30.5046	30.1886	30.1339	30.2503	29.9299	29.8315	30.5629	30.5806	30.58	30.4397	29.9633	30.1366	30.1699	29.7621	19	19	46.8	46.8	35.414	0	128.25	12	11	9	10	8	10	9	9	8	10	12	10	9	12	9	11	13	19	12	11	10
P54781	P54781	Cytochrome P450 61	ERG5	3071	S000004617	30.8681	30.6777	30.7507	30.6639	30.1764	30.0006	30.2617	30.2275	30.521	30.2783	30.2913	30.3908	29.8181	29.7873	29.6878	29.6779	24	24	48.9	48.9	61.334	0	159.38	17	15	18	15	15	11	16	16	15	13	17	15	13	11	11	13	22	16	25	17	14
P39936	P39936	Eukaryotic initiation factor 4F subunit p130	TIF4632	1991	S000003017	30.3657	30.346	30.2452	30.1041	30.3831	30.4243	30.248	30.2169	30.096	30.0751	30.1518	30.2395	30.2238	30.3348	30.3323	30.2152	33	33	38.3	38.3	103.9	0	323.31	18	24	22	23	22	21	24	23	21	20	18	21	18	23	20	25	19	28	23	23	21
P38137	P38137	Peroxisomal-coenzyme A synthetase	PCS60	1556	S000000426	30.252	30.1381	30.0409	29.879	30.9321	30.9783	30.8035	30.7764	29.157	29.1441	29.238	29.3019	30.9618	30.8163	30.7169	30.8417	21	21	42.9	42.9	60.488	0	191.23	13	13	11	11	15	14	15	16	10	9	9	11	16	13	15	14	17	13	14	16	19
P11075	P11075	Protein transport protein SEC7	SEC7	359	S000002577	30.2464	30.0338	30.0656	30.1205	30.1341	30.3798	30.2185	30.1648	30.3232	30.2573	30.2303	30.2696	30.3264	30.2966	30.4195	30.3911	69	69	42.4	42.4	226.88	0	323.31	28	27	27	30	37	29	30	29	30	39	33	30	41	34	32	32	29	32	27	31	46
P32608	P32608	Retrograde regulation protein 2	RTG2	1117	S000003221	30.1521	30.1163	30.2021	29.9906	30.4495	30.4491	30.3784	30.4122	29.9544	29.9382	29.9293	29.9653	30.3939	30.4796	30.5051	30.4583	26	26	50	50	65.571	0	139	16	19	18	14	20	15	19	13	15	17	18	17	17	19	18	17	17	21	22	15	20
P35180	P35180	Mitochondrial import receptor subunit TOM20	TOM20	1334	S000003314	30.8681	30.7599	30.7296	30.5734	30.1726	30.251	29.9951	29.9214	30.7958	30.5129	30.4065	30.3605	29.4184	29.9045	29.3677	29.7311	9	9	47.5	47.5	20.317	0	124.86	8	8	6	6	8	9	5	6	7	9	6	6	5	7	5	5	10	9	8	6	9
P32469	P32469	Diphthine synthase	DPH5	1047	S000004162	30.2186	30.3966	30.4095	30.4957	29.7435	29.8546	29.9044	29.9916	30.661	30.5861	30.7987	30.5985	30.1336	30.0282	29.9825	29.952	17	17	60.3	60.3	33.847	0	221.29	11	10	8	10	10	9	10	13	11	10	10	11	10	9	9	9	17	16	12	15	12
P32916	P32916	Signal recognition particle receptor subunit alpha homolog	SRP101	1212	S000002700	30.1999	30.1137	30.2751	30.1484	30.1441	30.2655	30.1552	30.1403	30.2546	30.2297	30.2512	30.3142	30.2626	30.3109	30.3583	30.2477	33	33	62.3	62.3	69.277	0	323.31	19	18	18	17	15	11	20	19	18	16	17	19	19	20	18	18	21	18	19	21	21
P47044	P47044	LOG family protein YJL055W		2487	S000003591	30.201	29.974	30.0536	30.0402	30.6114	30.4754	30.3904	30.381	30.0385	29.8342	30.0493	30.0755	30.4773	30.224	30.3089	30.4834	11	11	61.6	61.6	26.864	0	109.05	10	8	9	8	10	8	8	7	8	7	9	9	9	10	8	7	14	11	15	10	15
Q02776	Q02776	Mitochondrial import inner membrane translocase subunit TIM50	TIM50	3201	S000005984	30.3799	30.2535	30.0948	30.1055	30.2769	30.2509	30.1253	30.0682	30.5034	30.3856	30.3922	30.4256	30.1859	30.1237	30.0299	30.0022	21	21	46.6	46.6	55.098	0	136.48	11	11	11	12	10	12	13	15	12	13	13	13	12	12	14	13	18	18	13	16	16
P53261	P53261	Pescadillo homolog	NOP7	2839	S000003335	30.2243	30.2351	30.1881	30.5102	29.8094	30.0037	29.7712	29.8779	30.7601	30.9786	30.8869	30.9274	29.8022	29.8534	29.9585	29.8081	32	32	48.6	48.6	69.876	0	323.31	18	13	20	16	13	10	15	12	18	19	22	22	15	17	14	16	20	18	20	18	14
P32867	P32867	Protein SSO1	SSO1	1186	S000006153	30.0962	30.2841	30.0149	30.0405	30.5538	30.5059	30.3711	30.3138	29.8261	29.8226	29.9654	29.8831	30.6219	30.3522	30.4088	30.4596	12	12	35.5	35.5	33.106	0	323.31	8	7	8	6	7	6	9	9	7	7	10	8	7	8	7	9	10	11	11	6	11
P38069	P38069	Alpha-1,2-mannosyltransferase MNN2	MNN2	1526	S000000219	30.0793	30.1439	30.141	30.0826	30.3352	30.222	30.2239	30.0536	30.2108	30.1143	30.2634	30.1255	30.3633	30.4172	30.3347	30.3667	29	29	57.5	57.5	67.773	0	321.35	13	14	12	14	15	14	15	15	11	13	16	17	14	15	17	16	18	19	15	17	19
Q12178	Q12178	Cytosine deaminase	FCY1	4049	S000006266	30.7874	30.5522	30.5862	30.2774	30.2457	30.2132	30.0487	29.9136	30.3086	30.4658	30.6065	30.3711	29.7055	29.9215	29.724	29.7306	7	7	51.3	51.3	17.507	0	189.42	7	5	7	7	6	7	6	6	6	7	6	5	6	5	5	6	7	6	9	9	8
P25574	P25574	ER membrane protein complex subunit 1	EMC1	807	S000000550	30.3257	30.2429	30.2894	30.1796	30.1438	30.3953	30.2462	30.2425	30.4156	30.143	30.2879	30.2803	30.0771	30.2116	29.9848	29.9553	20	20	33.7	33.7	87.18	0	245.13	12	10	13	15	11	10	14	15	12	10	12	11	18	12	15	12	16	15	16	20	16
P32897	P32897	Mitochondrial import inner membrane translocase subunit TIM23	TIM23	1195	S000005300	30.3174	30.3775	30.4349	30.4533	30.2471	30.2681	30.0956	30.0576	30.2292	30.295	30.4255	30.534	29.9829	29.9123	29.7549	29.9851	8	8	40.5	40.5	23.243	0	323.31	7	6	6	7	6	7	7	7	7	5	6	6	7	5	6	6	10	10	8	12	11
P36775	P36775	Lon protease homolog, mitochondrial	PIM1	1492	S000000118	29.7079	29.8568	29.6213	29.7683	30.0443	30.1836	30.0062	30.0917	30.2441	30.4081	30.1737	30.3509	30.6677	30.7316	30.6986	30.7153	51	51	50.9	50.9	127.11	0	323.31	19	19	20	19	27	24	20	26	21	27	32	28	31	31	27	33	17	21	21	17	28
P38886	P38886	26S proteasome regulatory subunit RPN10	RPN10	1844	S000001243	29.8853	29.653	29.7371	29.7761	30.0054	29.9487	29.9109	29.9262	30.4852	30.3237	30.3873	30.5049	30.7337	30.5699	30.6551	30.7066	10	10	51.9	51.9	29.747	0	323.31	9	8	7	9	8	8	9	9	7	8	9	8	9	9	8	9	12	11	9	13	11
Q04458	Q04458	Fatty aldehyde dehydrogenase HFD1	HFD1	3471	S000004716	29.8975	29.9575	29.8903	29.654	30.8709	30.7721	30.7242	30.734	29.248	29.2451	29.178	29.3399	30.9279	30.9096	30.8251	30.9664	18	18	35.3	35.3	59.978	0	225.17	10	11	11	11	12	10	14	12	8	10	10	8	11	14	12	14	15	15	13	13	12
Q04175	Q04175	Importin beta SMX1	SXM1	3417	S000002803	30.2268	30.2865	30.3564	30.5682	29.849	29.5934	30.1719	30.2091	30.6106	30.4455	30.3403	30.4123	30.2452	29.957	29.8032	30.0547	28	28	32.3	32.3	108.4	0	294.56	16	16	16	15	15	14	15	14	16	19	17	15	13	14	13	12	17	16	14	19	16
P38066	P38066	GTP cyclohydrolase-2	RIB1	1523	S000000129	30.2749	30.1688	30.2873	29.8451	30.6806	31.0496	30.6689	30.6382	29.4617	29.5777	29.6025	29.5467	30.2373	30.3555	30.4533	30.2784	23	23	81.2	81.2	38.332	0	323.31	15	15	17	16	16	18	16	17	13	12	14	11	16	16	18	16	18	23	19	19	23
P81449	P81449	ATP synthase subunit e, mitochondrial	TIM11	3104	S000007255	30.3327	30.0556	30.1264	30.5428	30.1262	30.3602	30.0112	30.0974	30.0262	30.1228	30.0904	30.3038	30.1253	30.2086	30.269	30.26	7	7	64.6	64.6	10.875	0	128.79	6	5	5	6	5	2	7	5	6	5	4	5	4	5	5	5	7	5	5	6	7
P38773	P38773	2-deoxyglucose-6-phosphate phosphatase 2	DOG2	1764	S000001085	29.8531	29.5575	29.5988	29.3086	31.4262	31.2051	31.1339	30.8591	28.5421	28.3343	28.7186	28.6303	31.5211	31.4535	31.4844	31.429	13	4	62.6	26.8	27.165	0	168.57	7	9	7	6	12	12	9	7	4	4	4	4	13	11	13	10	7	9	10	5	16
P38765	P38765	Uncharacterized isomerase YHI9	YHI9	1758	S000001071	30.3148	30.2047	30.2893	30.15	30.145	30.218	29.7489	29.8931	30.3098	30.5714	30.4225	30.3546	30.0712	30.1287	30.1882	30.0389	14	14	55.4	55.4	32.563	0	207.31	9	9	13	10	9	10	12	10	11	13	12	12	8	11	12	11	12	11	12	11	13
P32898	P32898	Mitochondrial presequence protease	CYM1	1196	S000002838	30.3773	30.4236	30.3554	30.3115	30.3206	30.3826	30.2973	30.2876	30.0679	30.0566	30.0421	30.0409	29.9985	29.9251	30.0894	30.0619	48	48	54.5	54.5	112.18	0	182.59	27	34	29	31	29	28	29	35	27	28	26	27	27	26	23	24	32	37	34	36	37
Q07451	Q07451	Endoplasmic reticulum transmembrane protein 3	YET3	3761	S000002230	29.8747	29.6462	29.5873	30.0678	30.7244	30.989	30.774	30.867	29.2135	29.2881	29.3054	29.3228	30.9687	30.7641	30.8797	30.7424	14	14	45.8	45.8	22.902	0	323.31	8	9	4	6	10	10	8	8	6	5	6	5	8	10	8	12	12	12	7	7	15
P47047	P47047	ATP-dependent RNA helicase DOB1	MTR4	2489	S000003586	30.17	30.2921	30.2978	30.3939	29.6333	29.5713	29.697	29.6394	30.7724	30.8894	30.8485	30.7393	30.0177	30.1855	29.9653	29.8781	47	47	49.1	49.1	122.05	0	323.31	21	21	24	25	15	23	22	20	29	33	31	32	23	20	20	23	22	24	25	27	16
P32474	P32474	Protein disulfide-isomerase EUG1	EUG1	1051	S000002926	29.5077	29.5558	29.6004	29.5301	31.0101	30.966	30.7708	30.9505	28.9606	28.9109	29.2197	29.0418	31.2956	31.1202	31.2875	31.2524	21	21	53.6	53.6	58.981	0	323.31	9	8	9	6	14	12	17	14	6	9	6	7	15	14	15	17	8	10	13	8	20
P32319	P32319	Vacuolar protein sorting/targeting protein VPS10	PEP1	984	S000000113	29.7508	29.7916	29.7969	29.8119	30.4708	30.6274	30.4488	30.4417	29.6906	29.7593	29.7583	29.7515	30.716	30.808	30.6315	30.6746	57	49	41	36	177.78	0	323.31	15	20	16	19	29	30	32	32	15	18	20	22	35	31	33	34	17	22	18	21	33
P38795	P38795	Glutamine-dependent NAD(+) synthetase	QNS1	1782	S000001116	29.8607	30.1262	29.9904	30.1573	30.1327	30.4232	30.2973	30.346	29.8319	29.9505	29.903	29.9053	30.4614	30.4793	30.5251	30.5167	24	24	44.7	44.7	80.685	0	254.29	14	16	14	14	16	13	19	17	16	16	19	17	18	19	16	18	19	23	16	18	22
P38845	P38845	Cruciform DNA-recognizing protein 1;CRP1 short N-terminal subpeptide;CRP1 short C-terminal subpeptide	CRP1	1817	S000001189	30.0465	30.0488	29.984	30.1403	30.1197	30.1807	30.112	29.9766	30.4123	30.3603	30.4652	30.4165	30.0081	30.1746	30.1821	30.2655	28	28	59.6	59.6	51.115	0	274.49	12	16	17	16	17	16	13	14	17	19	17	17	16	14	15	15	14	20	18	16	21
P40471	P40471	NADPH-dependent 1-acyldihydroxyacetone phosphate reductase	AYR1	2176	S000001386	30.4081	30.0415	30.0738	29.8564	30.529	30.2308	30.6551	30.4803	29.7822	29.6069	29.6497	29.9686	30.4451	30.3468	30.115	30.6766	17	17	58.9	58.9	32.814	0	197.67	7	9	9	11	8	9	12	11	9	6	10	6	10	10	9	10	9	11	11	14	9
P27809	P27809	Glycolipid 2-alpha-mannosyltransferase	KRE2	882	S000002891	30.0189	29.9442	30.1011	30.1435	30.2106	30.0619	30.4696	30.5296	29.8256	30.0756	29.9828	30.2003	30.4661	30.1126	30.3093	30.3641	17	17	49.8	49.8	51.386	0	242.63	12	9	11	10	11	11	11	12	11	10	10	12	11	13	12	12	16	15	15	14	15
P48015	P48015	Aminomethyltransferase, mitochondrial	GCV1	2577	S000002426	30.6438	30.2163	30.3892	30.3209	30.9135	30.8943	30.759	30.823	30.0088	29.4978	29.7263	29.7349	29.8656	29.67	29.7477	29.5641	20	20	67.2	67.2	44.468	0	323.31	16	17	15	16	17	18	17	14	13	11	14	11	14	16	15	10	22	21	20	17	25
P38787	P38787	2-dehydropantoate 2-reductase	PAN5	1775		30.2397	30.1198	30.0832	29.9822	30.3027	30.3546	30.2987	30.2751	29.9702	29.9756	30.2029	29.9691	30.1633	30.1967	30.3868	30.2372	20	20	58.8	58.8	42.821	0	131.91	11	10	9	10	8	13	10	10	10	10	10	12	13	14	10	11	14	15	14	11	12
Q12355	Q12355	Cell wall mannoprotein PST1	PST1	4148	S000002462	29.0679	29.5048	29.1733	29.2805	31.8568	31.8546	32.0212	32.1541	28.0362	28.4367	28.3359	27.8707	31.3484	31.2108	31.1265	31.4507	16	16	54.3	54.3	45.776	0	323.31	5	4	5	4	12	10	11	9	4	3	6	3	12	9	10	10	7	5	6	5	16
P00127	P00127	Cytochrome b-c1 complex subunit 6	QCR6	53	S000001929	29.7677	30.4456	29.5331	30.5753	30.4497	30.7183	30.5164	30.921	29.8981	30.2485	29.3318	29.7779	30.5304	30.1042	29.7063	30.1871	5	5	46.3	46.3	17.257	0	78.927	2	3	2	3	3	2	3	4	2	4	2	4	3	3	2	3	6	6	3	7	5
P32795	P32795	Mitochondrial inner membrane i-AAA protease supercomplex subunit YME1	YME1	1154	S000006228	30.1885	30.1576	30.2149	30.2654	30.0623	30.2542	30.1045	30.1153	30.1123	30.2311	30.2075	30.2831	30.1482	30.1049	30.1122	30.1344	32	32	44.6	44.6	81.771	0	202.86	16	17	16	14	17	17	16	13	16	19	14	18	15	18	17	15	16	24	22	16	15
P38616	P38616	Protein YGP1	YGP1	1697	S000005104	31.8391	31.8483	31.9063	31.1739	31.7696	31.7827	31.5716	31.455	29.2256	28.6456	28.4952	27.9379	28.8772	28.6697	28.7928	28.5978	12	12	42.7	42.7	37.327	0	323.31	8	7	6	6	8	9	11	9	4	3	4	3	7	7	7	4	11	9	9	8	11
P14065	P14065	Glycerol 2-dehydrogenase (NADP(+))	GCY1	422	S000005646	30.4302	30.377	29.6962	29.9111	31.5756	31.6288	31.557	31.7497	28.7679	26.7923	28.2978	28.0539	30.8716	30.5998	30.7847	31.4758	22	21	69.9	66.7	35.079	0	203.85	15	15	11	16	18	17	17	18	4	3	4	4	15	16	14	21	13	19	14	19	23
P46969	P46969	Ribulose-phosphate 3-epimerase	RPE1	2452	S000003657	30.0839	30.3172	30.2888	29.8779	30.0124	30.2286	29.8699	30.114	30.6343	30.1948	30.1684	30.2806	30.0196	30.2919	30.0715	30.1041	8	8	54.2	54.2	25.967	0	100.48	7	7	8	6	6	7	6	6	8	8	6	7	7	7	7	6	14	14	13	12	12
P11914	P11914	Mitochondrial-processing peptidase subunit alpha	MAS2	376	S000001066	30.4443	30.2407	30.4518	30.0911	30.2406	30.4143	29.8874	29.9164	30.1483	30.25	30.2797	30.1882	29.8213	29.9828	30.1733	29.8329	21	21	50.4	50.4	53.337	0	276.28	18	17	14	14	16	15	13	15	16	16	17	15	13	14	14	13	20	20	19	16	19
P36046	P36046	Mitochondrial intermembrane space import and assembly protein 40	MIA40	1397	S000001678	30.2906	30.1855	30.1019	30.2853	29.9963	30.2056	30.4927	30.3813	30.0475	29.7652	29.6234	29.8547	30.3778	30.3007	30.025	30.4241	27	27	64.8	64.8	44.536	0	323.31	13	12	13	12	14	16	12	11	9	11	13	13	11	10	10	16	15	13	13	13	14
P38694	P38694	Putative aldehyde dehydrogenase-like protein YHR039C	MSC7	1718	S000001081	30.0943	29.9739	30.001	29.9027	30.3534	30.295	30.387	30.297	29.9086	29.8492	29.887	29.8711	30.5067	30.3351	30.3633	30.3185	21	21	44.7	44.7	71.32	0	248.24	14	14	15	15	15	15	13	17	14	14	14	14	14	14	15	15	17	17	16	17	16
P18899	P18899	Stress protein DDR48	DDR48	540	S000004784	29.3789	29.5021	29.9064	29.2146	31.6594	31.9812	31.3539	31.5543	27.8638	27.599	27.7021	27.3999	31.6667	31.8622	31.8973	31.7918	13	13	40	40	46.233	0	323.31	6	6	7	6	9	11	9	8	4	3	3	3	8	9	9	9	10	12	11	10	16
P23180	P23180	Probable oxidoreductase AIM17	AIM17	677	S000001013	29.9134	29.7597	29.6028	29.4065	31.9005	31.501	31.8073	32.0568	27.7642	27.5502	27.5696	27.5622	31.4778	31.5382	31.3899	31.5316	18	18	59.1	59.1	53.134	0	323.31	11	9	7	9	11	10	14	14	5	6	4	4	14	13	11	13	13	11	8	13	18
P13586	P13586	Calcium-transporting ATPase 1	PMR1	414	S000003135	29.9598	29.9997	29.8245	29.9781	30.2424	30.494	30.2588	30.4201	29.7845	29.9255	29.7778	29.7361	30.5091	30.4751	30.4994	30.4365	33	33	39.4	39.4	104.57	0	323.31	22	16	21	16	23	21	22	17	17	18	18	15	24	21	26	22	23	18	22	18	26
Q12044	Q12044	Regulator of calcineurin 2	RCN2	3983	S000005746	29.7834	29.6478	29.6765	29.239	31.0856	30.999	31.0348	30.9824	28.8902	28.8379	29.0411	28.9274	31.0989	31.0409	30.9766	30.9053	16	16	78.1	78.1	29.255	0	265.28	9	7	7	7	13	12	13	13	10	7	7	8	9	12	12	11	9	8	8	7	13
Q12496	Q12496	Uncharacterized protein YOL098C		4228	S000005458	29.8545	29.8542	29.9448	29.9246	29.9719	29.8476	30.0775	29.9442	30.2261	30.1905	30.2123	30.3564	30.4534	30.4814	30.3221	30.4277	40	40	39.3	39.3	118.39	0	110.39	20	20	19	20	22	19	22	26	24	26	25	20	25	23	25	20	23	21	20	18	22
P38688	P38688	Signal recognition particle subunit SRP72	SRP72	1713	S000006131	30.2015	30.3971	30.3507	29.8077	29.9133	29.7258	30.0054	29.716	30.3371	30.5045	30.3507	30.0338	30.0935	30.3499	30.2674	30.0119	28	28	40.2	40.2	73.54	0	323.31	18	19	21	15	20	14	18	16	20	19	18	17	19	20	16	17	22	26	27	17	22
P32495	P32495	H/ACA ribonucleoprotein complex subunit 2	NHP2	1066	S000002367	30.6219	30.5169	30.3223	30.1913	29.7557	29.5531	29.5487	29.3859	31.0456	30.8399	30.5807	30.69	29.7152	29.9109	29.6019	29.7509	9	9	57.1	57.1	17.122	0	65.763	4	5	3	4	6	6	3	4	5	5	5	3	5	5	4	3	6	7	3	4	6
Q06493	Q06493	LETM1 domain-containing protein YLH47, mitochondrial	YLH47	3681	S000006329	29.9386	30.1933	29.8362	29.8505	30.3895	30.4515	30.0268	29.7771	29.8989	30.0675	30.0084	29.9239	30.278	30.4824	30.5916	30.1933	24	24	52.9	52.9	52.174	0	183.32	9	9	9	13	10	8	11	16	8	11	9	10	13	12	11	14	12	11	10	11	10
Q12220	Q12220	U3 small nucleolar RNA-associated protein 12	DIP2	4069	S000004119	30.3902	30.4084	30.3958	30.6416	29.7312	29.4651	29.8253	29.7905	30.4793	30.5361	30.4365	30.6058	29.9241	29.7085	29.7882	29.7691	48	48	56.5	56.5	106.34	0	271.22	19	25	27	25	18	12	23	26	25	30	27	26	22	18	15	17	22	27	31	28	17
P38174	P38174	Methionine aminopeptidase 2	MAP2	1580	S000000187	29.8941	30.0237	29.9679	30.0278	29.9651	30.1866	30.1493	29.9757	30.2108	30.2276	30.2852	30.253	30.1179	30.2838	30.1636	30.1159	22	22	61.5	61.5	47.518	0	312.77	14	15	16	17	14	14	15	16	18	14	16	16	18	15	14	14	21	25	24	28	20
P40564	P40564	DnaJ-like protein 1	DJP1	2239	S000001443	30.3151	30.3461	30.3321	30.1101	30.3127	30.4159	30.2078	30.0499	29.8382	29.9445	29.987	30.0666	29.8887	30.0161	30.0576	29.9153	29	29	65.5	65.5	48.574	0	323.31	17	18	17	19	17	16	19	20	15	19	17	15	15	16	13	20	28	27	23	26	24
P36037	P36037	Protein DOA1	DOA1	1392	S000001696	29.9168	29.911	29.8495	29.8119	30.2706	30.2684	30.157	30.3387	29.8436	29.7708	29.8707	29.8811	30.4256	30.4601	30.5304	30.4055	37	37	63.2	63.2	79.505	0	323.31	22	19	18	18	24	22	22	25	23	21	25	23	22	25	24	25	22	21	20	19	28
P25644	P25644	DNA topoisomerase 2-associated protein PAT1	PAT1	835	S000000673	30.1334	30.0308	30.2145	30.0965	29.9997	30.2037	30.2521	30.1382	30.0426	30.147	30.0362	30.1633	30.0081	30.0325	30.1005	30.1086	27	27	33.8	33.8	88.51	0	254.62	15	13	14	15	16	17	14	16	15	15	14	16	17	15	14	15	14	16	13	13	19
P53295	P53295	Ribosome-interacting GTPase 2	RBG2	2862	S000003405	30.3347	30.3936	30.5521	30.3917	29.8025	29.9698	29.6879	29.5607	30.4157	30.5024	30.6372	30.5879	29.523	29.8516	29.8463	29.6015	19	19	56.8	56.8	41.006	0	169.59	13	15	12	12	12	13	11	16	12	12	14	13	11	13	11	12	13	19	15	14	13
Q01976-2;Q01976	Q01976-2;Q01976	ADP-ribose pyrophosphatase	YSA1	3159	S000000315	30.0461	30.1482	30.1791	30.1657	30.4474	30.4701	30.6629	30.5122	29.9241	29.4839	29.2286	29.8547	30.3464	30.1483	29.9044	30.0951	12	12	62.7	62.7	23.726	0	134.46	7	6	4	5	8	8	6	7	5	7	7	7	8	7	8	7	11	6	4	6	11
Q01080	Q01080	DNA-directed RNA polymerase I subunit RPA49	RPA49	3133	S000005192	30.2816	30.4772	30.5647	30.8114	28.9723	29.236	30.0837	29.9643	30.893	30.6958	30.5535	30.4999	29.8099	29.5642	29.3909	29.7102	25	25	57.8	57.8	46.65	0	323.31	15	11	14	12	8	10	8	10	16	16	19	17	8	9	14	12	18	15	18	17	11
Q04225	Q04225	Ribosome assembly protein RRB1	RRB1	3431	S000004738	30.4575	30.5051	30.3172	30.1833	29.727	29.8196	29.5413	29.6487	30.8167	30.7463	30.5432	30.6973	29.5177	29.7292	29.753	29.4523	18	18	42.3	42.3	57.261	0	204.8	12	14	10	14	10	7	14	12	14	14	13	16	10	12	11	10	16	19	16	20	11
P45978	P45978	Protein SCD6	SCD6	2417	S000006333	30.104	30.099	30.0087	29.8865	30.2026	30.3249	30.0335	30.1006	29.9756	30.1006	30.0861	29.8376	30.1207	30.2708	30.2263	30.0656	17	17	49	49	39.189	0	185.31	10	11	10	11	12	13	8	11	10	11	11	10	10	9	12	10	12	13	16	14	14
P37898	P37898	Alanine/arginine aminopeptidase	AAP1	1513	S000001089	30.054	30.0124	29.9404	29.703	29.7819	29.8429	29.6968	29.5545	30.4025	30.5471	30.5338	30.4281	30.1357	30.328	30.3167	30.1593	35	35	52.8	52.8	97.661	0	323.31	20	16	26	20	16	16	21	19	15	23	25	26	20	18	21	20	15	15	22	19	14
Q04439	Q04439	Myosin-5	MYO5	3470	S000004715	29.8589	29.9477	29.9986	29.8843	30.2028	30.3566	30.4575	30.2194	29.5819	29.8875	29.9151	29.9211	30.2502	30.2925	30.3643	30.2816	45	38	46	39.2	136.9	0	323.31	22	24	30	26	23	23	21	26	24	21	21	16	26	26	24	29	24	31	36	28	27
P40462	P40462	Protein TMA108	TMA108	2169	S000001399	30.0201	29.9683	29.9568	29.9705	30.0906	30.1117	30.0727	30.1112	29.8971	30.0996	29.9482	30.0414	30.1545	30.2295	30.3336	30.4088	36	36	43.9	43.9	107.72	0	323.31	17	20	19	22	21	20	19	20	16	22	17	21	20	22	21	23	21	20	21	27	24
P49954	P49954	Probable hydrolase NIT3	NIT3	2633	S000004343	29.9688	29.9958	30.046	29.9407	30.2642	30.2692	30.314	30.2937	29.7314	29.8039	30.0104	29.9869	30.0911	30.1939	30.3454	30.1021	16	16	62.5	62.5	32.549	0	198.9	13	10	8	12	10	9	10	12	13	9	10	9	9	8	12	13	17	15	12	11	12
P16622	P16622	Ferrochelatase, mitochondrial	HEM15	489	S000005702	29.7902	30.0434	30.0169	30.1625	30.2778	30.0322	30.1696	30.0469	29.7997	29.9675	29.8788	30.1655	30.1677	30.386	30.2856	30.1153	17	17	47.8	47.8	44.596	0	165.58	9	8	5	8	8	12	11	9	6	8	6	10	11	8	10	11	9	8	7	9	8
P33307	P33307	Importin alpha re-exporter	CSE1	1229	S000003207	30.1875	30.1693	30.1112	30.2738	29.8971	29.9833	30.0487	30.0682	30.0712	30.1394	30.242	30.0642	29.9761	30.0296	30.0788	29.8691	30	30	34.4	34.4	109.35	0	318.36	20	18	17	19	17	15	22	20	17	16	17	20	19	20	18	23	22	23	20	21	19
P24521	P24521	Phosphomevalonate kinase	ERG8	722	S000004833	30.132	30.0303	30.1055	30.2331	30.1961	29.9768	30.0227	30.2279	30.0133	30.0924	29.8771	30.045	30.1273	30.0562	29.9246	30.0646	27	27	67.6	67.6	50.454	0	304.95	14	15	18	14	16	13	12	18	16	14	15	14	15	16	17	17	18	23	22	18	22
P48231	P48231	Tricalbin-2	TCB2	2580	S000005031	30.0884	30.3774	30.3617	30.2057	29.8735	30.0545	29.9215	29.9745	30.0271	30.1819	30.1044	30.104	29.9806	29.9728	29.8909	29.9994	41	41	39	39	132.51	0	249.18	22	30	27	25	25	25	22	26	20	25	27	27	19	25	26	24	21	29	28	26	21
P15274	P15274	AMP deaminase	AMD1	453	S000004498	30.1202	30.128	29.9989	29.9478	30.2971	30.3806	30.1743	30.1968	29.7698	30.0238	29.9882	29.9293	29.8827	30.1495	30.109	29.9442	35	35	48.5	48.5	93.3	0	323.31	19	24	21	21	25	22	25	25	15	18	14	19	19	20	18	19	18	26	20	24	26
P53254	P53254	U3 small nucleolar RNA-associated protein 22	UTP22	2834	S000003322	30.2625	30.3164	30.2853	30.3251	29.8584	29.7581	29.7953	29.7217	30.324	30.4386	30.342	30.4454	29.7471	29.7995	29.7846	29.7863	51	51	49.9	49.9	140.48	0	300.57	27	28	23	27	18	19	21	23	30	28	24	23	25	20	16	23	30	31	22	27	17
Q04636	Q04636	FACT complex subunit POB3	POB3	3492	S000004534	29.8158	29.9098	29.9917	30.1688	30.2422	30.0514	29.9495	29.9178	29.8634	30.0355	30.0431	30.0654	30.1862	30.2584	30.2261	30.2611	30	30	65.8	65.8	62.993	0	256.44	15	15	17	22	13	15	17	16	15	14	14	17	17	17	18	20	20	22	22	28	18
P36047	P36047	Protein phosphatase 1 regulatory subunit SDS22	SDS22	1398	S000001676	29.9747	29.7555	29.8073	29.5211	30.541	30.615	30.4477	30.2834	29.5302	29.4009	29.3268	29.4997	30.5189	30.6112	30.6555	30.4436	17	17	60.4	60.4	38.887	0	250.62	9	10	7	10	8	9	11	15	8	6	8	9	12	9	7	12	8	9	7	10	10
P40202	P40202	Superoxide dismutase 1 copper chaperone	CCS1	2105	S000004641	29.9372	29.9546	30.1266	30.0609	29.8156	30.0674	29.8541	29.7107	30.3174	30.6655	30.5839	30.6201	29.815	29.7406	29.8003	29.8484	13	13	63.5	63.5	27.33	0	260.27	8	9	8	7	9	8	7	10	10	8	11	8	9	9	8	8	12	12	11	12	11
P36049	P36049	rRNA-processing protein EBP2	EBP2	1400	S000001655	30.1895	30.1944	30.3655	30.4017	29.453	29.3612	29.8659	29.6577	30.6822	30.7481	30.3603	30.4814	29.7716	29.703	29.7428	29.8698	24	24	43.3	43.3	49.734	0	271.63	14	10	10	12	15	10	11	14	13	16	12	16	15	10	9	14	20	17	15	17	18
P14747	P14747	Serine/threonine-protein phosphatase 2B catalytic subunit A2	CMP2	439	S000004521	30.0252	29.8766	29.8625	29.901	30.3577	30.335	30.3293	30.275	29.5556	29.472	29.625	29.6111	30.3721	30.498	30.2984	30.4168	26	24	46.4	43.2	68.527	0	209.56	15	14	11	17	16	18	17	17	15	10	14	15	17	13	18	17	15	17	13	21	19
Q06685	Q06685	Inositol hexakisphosphate and diphosphoinositol-pentakisphosphate kinase	VIP1	3727	S000004402	29.9712	29.828	29.9901	29.8199	30.0854	30.2392	30.025	30.0172	29.951	30.0798	30.0752	30.0287	30.0963	30.244	30.2325	30.107	54	54	52.5	52.5	129.75	0	272.37	23	28	34	26	27	30	27	27	27	25	36	27	28	33	32	26	24	32	33	24	33
P25303	P25303	DnaJ-related protein SCJ1	SCJ1	749	S000004827	29.5739	29.8128	29.79	29.6787	30.3375	30.4386	30.5891	30.4222	29.2772	29.3879	29.3506	29.4092	30.6646	30.6185	30.7365	30.6115	20	20	58.9	58.9	41.543	0	323.31	14	11	8	12	16	15	13	15	10	11	9	11	15	12	15	13	16	13	8	14	18
P32458	P32458	Cell division control protein 11	CDC11	1037	S000003837	30.1761	30.0125	29.8459	29.9156	30.0329	30.0053	30.2104	30.1912	29.9962	29.7786	29.9156	29.9286	30.1162	30.0981	30.1616	30.1923	17	17	50.6	50.6	47.648	0	96.437	10	12	13	10	11	11	12	9	9	8	10	10	11	12	12	10	13	14	14	15	14
Q06218	Q06218	ATP-dependent RNA helicase DBP9	DBP9	3644	S000004266	30.3072	30.4295	30.5258	30.1257	29.5383	29.4547	29.4393	29.4078	30.7448	30.7639	30.5821	30.5445	29.6427	29.8615	29.6598	29.5186	29	29	49	49	68.059	0	273.78	21	19	18	21	19	18	18	18	21	19	21	20	19	17	17	20	24	18	19	20	19
Q07878	Q07878	Vacuolar protein sorting-associated protein 13	VPS13	3810	S000003963	29.8846	29.9094	29.9885	29.7573	30.169	30.3396	30.0337	29.9557	29.843	29.9218	29.7128	29.777	30.2706	30.2866	30.3686	30.2822	94	94	33.7	33.7	357.85	0	323.31	36	34	33	37	43	37	50	46	29	28	35	41	48	49	42	43	34	35	33	38	39
P06782	P06782	Carbon catabolite-derepressing protein kinase	SNF1	197	S000002885	30.0111	29.994	29.9658	29.8215	30.3577	30.1714	30.0413	30.0923	29.8033	29.7409	29.9494	29.7894	30.2055	30.1739	30.3252	30.0014	27	27	52.3	52.3	72.045	0	254.04	16	15	17	20	13	15	20	20	15	17	13	14	18	19	15	18	17	19	19	25	17
P47096	P47096	3-hydroxyanthranilate 3,4-dioxygenase	BNA1	2517	S000003786	30.2134	30.355	30.1214	29.8191	30.5029	30.4067	30.0335	29.9134	29.792	29.7604	29.8866	29.5984	29.9045	30.0107	30.1304	29.9775	12	12	89.8	89.8	20.235	0	171.78	9	7	7	6	7	7	7	7	9	6	7	8	8	6	8	8	13	7	8	8	10
P53839	P53839	Glyoxylate reductase 1	GOR1	2961	S000005218	29.6576	29.8095	29.4438	29.6628	30.9952	30.9286	30.8778	31.0459	28.714	28.5546	28.7531	28.7883	30.7837	30.7549	30.7031	30.8403	20	20	74.9	74.9	38.831	0	211.5	11	11	11	11	14	11	16	17	9	8	9	8	16	15	15	14	13	17	15	18	25
P32264	P32264	Glutamate 5-kinase	PRO1	979	S000002708	30.1772	30.1388	30.1246	29.9258	29.8896	30.0355	29.6581	29.5322	30.3496	30.3024	30.398	30.18	29.8547	29.8976	30.0079	29.6976	21	21	64.5	64.5	47.162	0	172.12	14	13	14	14	13	11	12	12	17	17	16	16	14	14	14	16	17	13	15	15	18
P21306	P21306	ATP synthase subunit epsilon, mitochondrial	ATP15	607	S000006192	30.2172	29.9549	30.2084	30.0184	29.9937	29.9691	30.044	29.9156	29.9599	29.8747	29.7988	29.6746	30.063	30.1447	30.3227	29.9742	5	5	83.9	83.9	6.7425	0	46.258	2	3	3	2	4	3	3	3	3	3	3	2	3	3	3	2	2	4	3	2	5
Q08985;Q04898	Q08985	Homocysteine S-methyltransferase 2	SAM4	3954	S000006194	30.1559	30.2242	30.1246	30.2512	29.6059	29.6351	29.5638	30.1556	30.4983	30.4994	30.584	30.6625	29.2708	29.7973	29.5328	29.5663	21	21	68.6	68.6	36.668	0	237.55	12	11	11	12	9	9	9	8	8	10	15	15	5	10	9	10	10	10	11	9	9
P32621	P32621	Guanosine-diphosphatase	GDA1	1123	S000000768	29.957	30.0493	30.0663	30.1404	29.4921	29.5453	29.5109	29.4433	30.5498	30.595	30.6116	30.5936	29.8266	29.8111	29.9871	29.9396	19	19	49.2	49.2	56.821	0	168.92	11	13	13	12	8	13	12	13	13	13	13	13	10	11	10	9	16	13	17	13	9
P33399	P33399	La protein homolog	LHP1	1253	S000002209	30.1534	30.088	30.1595	30.0984	29.5629	29.9983	29.8121	29.6444	30.329	30.5884	30.4207	30.4683	29.6031	29.696	29.8015	29.6749	19	19	58.5	58.5	32.104	0	188.03	9	11	9	8	8	7	10	8	10	9	11	11	8	9	7	11	11	14	12	8	9
Q99383	Q99383	Nuclear polyadenylated RNA-binding protein 4	HRP1	4353	S000005483	29.8123	29.8515	30.0517	30.0967	29.8021	29.7907	30.1771	30.0795	30.0932	30.085	30.1428	30.2898	29.9998	29.7987	29.9599	30.0496	14	14	36.3	36.3	59.649	0	261.12	11	10	10	10	10	10	9	10	10	9	9	9	8	10	9	11	16	15	12	12	14
P53920	P53920	Pro-apoptotic serine protease NMA111	NMA111	3020	S000005067	30.1341	30.1394	30.1634	30.1248	29.7299	29.7999	29.7706	29.53	30.263	30.2559	30.2911	30.2877	29.724	29.9376	29.9773	29.9057	47	47	52.6	52.6	110.88	0	215.27	23	20	24	24	19	17	16	17	22	25	19	23	24	19	19	23	26	23	27	27	23
P53318	P53318	Ubiquinone biosynthesis monooxygenase COQ6, mitochondrial	COQ6	2878	S000003487	30.0979	29.9742	29.713	29.8411	30.7832	31.1718	31.26	31.1846	29.4881	26.1999	29.5104	27.6411	30.8638	30.4079	30.8663	30.9421	24	24	61.4	61.4	53.527	0	128.75	10	12	7	7	12	12	15	15	6	2	4	3	14	13	10	14	12	12	5	11	16
P32528	P32528	Urea amidolyase;Urea carboxylase;Allophanate hydrolase	DUR1,2	1080	S000000412	30.298	30.2857	30.393	29.9985	30.2596	30.4275	30.1687	30.1377	29.3985	29.6344	29.7384	29.5955	29.5814	29.9484	30.0537	30.0079	67	67	44.2	44.2	201.83	0	297.6	32	43	37	32	33	34	39	33	21	31	29	33	29	38	30	33	38	50	40	31	37
P50085	P50085	Prohibitin-2	PHB2	2641	S000003463	29.9833	29.8636	29.7454	29.8829	30.1216	30.1171	30.1524	29.8844	29.8143	29.8695	30.0718	30.0346	30.0339	30.0673	30.2091	30.0301	15	15	44.5	44.5	34.406	0	155.67	8	8	8	7	12	10	7	5	8	9	6	7	11	10	8	10	10	6	6	4	11
P11491	P11491	Repressible alkaline phosphatase;Soluble alkaline phosphatase	PHO8	367	S000002889	29.8558	29.5314	29.6319	29.5572	30.3914	30.4401	30.3385	30.374	29.2724	29.4005	29.578	29.5502	30.3603	30.4987	30.6061	30.471	24	24	58	58	63.003	0	262.65	8	13	12	12	12	11	16	19	9	9	10	10	13	15	18	18	11	17	15	18	18
P40893	P40893	Regulation of enolase protein 1	REE1	2257	S000003753	30.9699	30.9299	30.4431	30.5364	30.3681	30.4889	29.9671	29.7429	30.026	30.0865	29.9556	29.966	29.0832	29.1607	29.0273	29.035	15	15	82.3	82.3	21.966	0	268.27	10	11	10	11	11	10	9	12	10	11	11	10	8	10	10	6	17	17	14	15	17
Q08686	Q08686	Thiosulfate sulfurtransferase TUM1	TUM1	3897	S000005777	30.0397	29.8698	29.8886	29.8474	30.0794	29.938	29.9709	30.044	29.9471	29.9765	29.9198	30.053	30.0198	30.0509	30.0057	30.1159	24	24	84.5	84.5	34.219	0	207.3	16	14	17	12	13	16	13	12	16	17	11	14	13	15	16	12	18	16	22	17	17
P43585	P43585	Vacuolar transporter chaperone 2	VTC2	2377	S000001890	29.9056	29.671	29.7954	29.8888	30.2038	30.2555	29.9669	30.0083	29.9387	29.8323	29.85	29.9743	30.1189	30.0705	30.1715	30.0394	36	34	42.3	40.3	95.44	0	200.89	16	22	22	19	20	26	17	16	17	19	21	23	19	24	21	18	18	23	23	22	21
P53301	P53301	Probable glycosidase CRH1	CRH1	2867	S000003421	28.7912	28.989	28.4512	28.7477	31.4168	31.147	31.5795	31.711	27.9738	28.3787	27.9795	27.8927	31.6212	31.6521	31.5542	31.7746	13	13	20.9	20.9	52.757	0	237.91	5	4	4	5	10	10	10	9	4	4	4	4	10	10	10	11	6	6	6	8	16
P32610	P32610	V-type proton ATPase subunit D	VMA8	1118	S000000777	30.2435	30.2784	30.2248	29.5922	30.0956	30.2876	29.6871	29.2255	30.1368	30.3014	30.3284	30.1648	29.666	30.0897	29.9393	29.3967	9	9	59	59	29.194	0	143.68	3	4	5	4	2	4	3	2	6	3	6	5	5	5	5	5	5	4	6	4	3
P22213	P22213	Protein SLY1	SLY1	651	S000002597	29.6586	29.678	29.7298	29.8404	30.1862	30.1509	30.2042	30.2596	29.6374	29.6246	29.467	29.6075	30.2876	30.4797	30.4138	30.3642	25	25	45.9	45.9	74.678	0	306.24	15	15	14	17	12	12	18	20	16	14	14	13	17	14	14	19	13	16	14	18	12
P39685	P39685	Nucleoporin POM152	POM152	1952	S000004736	29.8782	29.9074	30.0877	29.8422	29.9143	30.0423	29.7627	29.8225	29.8957	30.1109	30.0624	30.1136	29.8482	30.1475	30.1486	29.9188	47	47	42.4	42.4	151.65	0	273.91	24	23	20	28	22	24	25	24	27	19	28	25	26	25	29	27	27	25	25	29	26
P53206	P53206	Putative cysteine synthase	YGR012W	2809	S000003244	29.8381	29.7493	29.7992	29.7309	30.0177	30.1256	30.0484	30.0125	29.8191	29.8077	29.7636	29.892	30.1873	30.1432	30.3199	30.1547	21	21	64.4	64.4	42.8	0	179.3	18	17	15	15	17	18	18	14	15	17	15	15	16	16	17	15	21	21	19	18	17
Q08645	Q08645	Folylpolyglutamate synthase	MET7	3889	S000005767	30.0127	30.2014	30.0746	29.911	29.8508	29.877	29.749	29.7589	29.9194	30.1842	29.9813	30.0084	29.9615	29.9386	30.0074	29.9545	24	24	50.9	50.9	62.151	0	103.23	11	13	13	13	11	14	14	9	11	14	18	13	12	15	11	9	10	13	14	15	10
Q08822	Q08822	Probable electron transfer flavoprotein-ubiquinone oxidoreductase, mitochondrial	CIR2	3918	S000005883	29.7076	29.4868	29.7118	29.5247	30.0612	29.9557	29.9657	29.8042	30.0661	29.9499	29.9841	29.8573	30.2091	30.3238	30.3999	30.2833	29	29	50.2	50.2	69.633	0	142	14	19	17	13	18	21	16	17	22	20	17	17	20	20	20	18	15	20	18	15	21
Q12263	Q12263	Serine/threonine-protein kinase GIN4	GIN4	4093	S000002915	29.8257	29.6239	29.67	29.984	30.0572	30.1007	30.0522	30.1334	29.7278	29.6837	29.6242	29.7903	30.2001	30.186	30.2652	30.3062	46	46	43.4	43.4	129.86	0	196.88	17	22	19	22	26	26	32	27	21	19	22	25	26	33	32	26	18	25	19	24	28
P47039	P47039	Probable kynurenine--oxoglutarate transaminase BNA3	BNA3	2484	S000003596	29.6625	29.821	29.6374	29.7051	30.5441	30.6084	30.3306	30.3612	29.0261	29.3428	29.4328	29.2528	30.3556	30.4498	30.3767	30.3217	16	16	43.5	43.5	50.082	0	197.63	9	10	10	10	12	12	11	15	10	9	7	10	13	14	10	14	9	11	12	9	15
Q08421	Q08421	Enhancer of translation termination 1	ETT1	3872	S000005577	30.2684	29.987	30.2578	30.3194	29.9073	29.4891	29.7145	29.7229	30.3356	30.4496	30.4262	30.5563	29.2578	29.5601	29.3336	29.5781	14	14	39.3	39.3	47.351	0	101.84	11	9	9	8	7	9	10	9	9	11	9	10	4	7	8	8	12	11	12	10	7
P26754	P26754	Replication factor A protein 2	RFA2	857	S000005256	29.6527	29.8782	29.8555	29.6451	29.857	30.1047	30.1383	30.1957	29.7455	29.7105	29.9453	29.8107	30.0873	30.0861	30.2064	30.1763	16	16	91.2	91.2	29.936	0	323.31	14	12	13	10	12	10	11	11	11	11	10	12	13	13	9	11	16	13	16	10	15
Q03262	Q03262	Phosphoribomutase	PRM15	3271	S000004891	29.6014	29.76	29.9647	29.841	30.2266	29.8972	30.4686	30.4108	29.6035	29.4023	29.4711	29.621	30.2758	30.0571	30.0363	30.3074	29	29	57.2	57.2	71.068	0	108.62	15	18	17	16	15	15	19	17	14	14	13	15	19	17	21	17	13	22	18	17	17
P38333	P38333	Essential nuclear protein 1	ENP1	1668	S000000451	30.3342	30.2108	30.2744	30.4434	29.4664	29.6263	29.4579	29.6184	30.3796	30.4867	30.6125	30.5009	29.3736	29.4338	29.4011	29.2785	29	29	64.2	64.2	55.136	0	323.31	18	17	18	13	17	16	11	11	15	19	22	19	15	14	16	10	19	20	19	12	19
P39727	P39727	ER-derived vesicles protein ERV46	ERV46	1972	S000000040	30.2166	30.2843	30.1483	30.1138	29.9001	29.7777	30.067	30.0001	29.8493	29.8884	30.0557	29.869	29.7032	29.785	29.4669	29.7565	19	19	54.7	54.7	46.235	0	221.31	7	10	9	10	11	9	10	13	9	10	9	7	11	6	7	10	8	11	10	15	10
P28273	P28273	5-oxoprolinase	OXP1	898	S000001698	29.6151	29.6581	29.6946	29.6443	30.1252	30.1017	30.1935	30.0317	29.3722	29.586	29.7615	29.5053	30.3698	30.4423	30.3162	30.3738	70	70	58.9	58.9	140.43	0	257.23	20	26	23	26	28	27	32	34	17	19	21	26	38	36	35	34	19	26	24	28	28
P53337	P53337	ER-derived vesicles protein ERV29	ERV29	2893	S000003516	29.6383	29.3572	29.5999	29.4259	30.6056	30.6792	30.6361	30.3096	28.7214	28.6709	28.9743	28.7772	30.8053	30.8949	30.9856	30.6996	4	4	16.1	16.1	35.012	0	51.62	3	3	4	3	4	3	3	3	4	3	3	4	4	4	4	4	3	3	5	4	3
P0CX34;P0CX33	P0CX34;P0CX33	40S ribosomal protein S30-B;40S ribosomal protein S30-A	RPS30B;RPS30A	319	S000004278;S000005708	32.1594	31.978	32.0751	32.226	31.4008	NaN	31.4717	31.4379	32.4766	32.4668	32.467	32.6642	30.6931	31.6676	31.7976	31.6658	3	3	39.7	39.7	7.1184	0	8.9166	2	1	3	3	2	2	3	3	2	2	2	2	2	2	3	2	3	3	4	4	3
Q07657	Q07657	Seventh homolog of septin 1	SHS1	3788	S000002384	29.9351	29.8818	30.0173	29.965	30.0956	30.1137	29.9796	30.0049	29.8021	29.7269	29.9286	29.9201	29.5861	29.7771	29.9837	29.823	26	26	49.9	49.9	62.629	0	256.7	14	12	12	15	15	14	15	18	15	12	11	16	18	12	12	18	15	12	13	16	17
P53011	P53011	Nucleoporin SEH1	SEH1	2704	S000003068	29.7377	29.8051	29.8387	29.7801	30.1664	30.1035	30.0946	29.9863	29.6618	29.8118	29.7477	29.7765	29.9265	30.0581	30.0266	29.9825	18	18	59.3	59.3	39.122	0	109.63	10	9	10	11	11	9	11	9	10	8	11	10	12	12	14	10	11	11	11	11	13
P34077	P34077	Nucleoporin NIC96	NIC96	1284	S000001898	29.9851	29.8614	30.0164	30.0444	29.6752	29.8605	30.0007	30.0287	29.7678	29.8208	29.8786	29.9548	29.947	29.7734	29.8279	29.9603	30	30	36.7	36.7	96.173	0	166.78	18	17	13	19	16	19	17	15	18	16	18	18	16	16	16	16	25	22	17	25	15
P22141	P22141	Proteasome subunit beta type-4	PRE1	642	S000000814	29.1988	29.0375	29.2492	29.0021	29.9177	29.9818	29.8002	29.7884	30.1488	30.0561	30.0774	30.038	30.3816	30.5241	30.633	30.5228	7	7	36.4	36.4	22.516	0	29.626	5	5	5	6	4	4	6	6	5	4	6	6	6	6	7	6	8	9	7	7	7
Q04493	Q04493	Prefoldin subunit 5	GIM5	3478	S000004559	29.9969	30.0552	30.03	29.8335	29.9971	29.9921	29.9004	29.745	29.8863	29.8591	29.8629	29.7688	29.6404	29.6866	29.9438	29.9481	9	9	56.4	56.4	18.356	0	24.451	7	5	4	6	6	7	6	7	5	7	6	7	6	6	5	6	7	5	5	7	6
P52893	P52893	Probable alanine aminotransferase, mitochondrial	ALT1	2693	S000004079	30.0402	29.865	29.7321	29.8143	30.1519	29.8559	30.1469	30.1387	29.6346	29.467	29.4798	29.5867	30.2897	29.9959	29.8878	30.0576	20	20	41.4	41.4	66.421	0	323.31	12	13	9	9	10	10	11	8	9	8	9	9	11	12	15	13	18	18	14	12	16
Q08220	Q08220	Glutathione synthetase	GSH2	3849	S000005409	29.6277	29.6685	29.7519	29.6552	30.0363	29.9766	29.8984	29.8988	29.7388	29.7357	29.9792	29.9337	29.99	30.021	30.1731	30.0081	23	23	50.3	50.3	55.815	0	288.44	18	13	13	13	17	13	12	16	17	15	14	15	14	16	17	16	22	16	19	16	21
P34160	P34160	Nuclear cap-binding protein complex subunit 1	STO1	1289	S000004732	29.8626	29.9585	29.8261	29.8407	29.7948	29.9516	29.6785	29.7734	29.901	29.8982	30.0704	30.0574	29.8534	29.8767	30.0317	29.6806	30	29	40.4	39.6	100.02	0	156.02	14	17	15	16	18	18	20	16	13	16	17	15	20	16	16	18	16	21	13	14	19
Q86ZR7	Q86ZR7	Putative uncharacterized hydrolase YKL033W-A	YKL033W-A	4311	S000007242	30.0284	30.067	30.0117	29.9428	29.663	29.5553	29.6319	29.4517	30.2907	30.2592	30.3102	30.3401	29.5116	29.6364	29.7163	29.5863	11	11	66.5	66.5	26.17	0	143.29	8	8	7	6	8	8	9	6	8	9	6	7	7	5	6	4	11	8	10	6	11
P09798	P09798	Anaphase-promoting complex subunit CDC16	CDC16	288	S000001505	31.1596	28.3622	30.687	28.9392	30.8138	31.3291	29.8863	29.9874	31.1637	30.6	30.463	27.3942	29.3597	28.9484	29.7172	29.1226	16	16	21.1	21.1	94.991	0	23.193	2	5	4	5	6	5	5	5	4	4	4	2	7	7	4	3	2	5	4	5	6
P46971	P46971	Dolichyl-phosphate-mannose--protein mannosyltransferase 4	PMT4	2454	S000003904	29.6993	29.823	29.8387	30.0618	29.5276	29.3059	29.8726	30.0092	29.9666	29.9566	29.9094	30.0303	30.1535	29.8565	29.8501	30.0239	21	21	31.6	31.6	87.965	0	167.11	13	14	14	10	14	12	12	13	13	16	13	13	12	15	14	11	13	17	15	12	15
P20435	P20435	DNA-directed RNA polymerases I, II, and III subunit RPABC2	RPO26	582	S000006391	30.1981	29.9923	30.2374	29.7186	29.5618	29.7334	29.7534	29.4872	30.2463	30.3897	29.7237	30.2746	29.3953	29.6946	29.7968	29.675	4	4	38.1	38.1	17.91	0	89.343	4	3	3	2	3	2	2	2	3	3	4	3	3	3	3	2	6	4	5	4	4
P53278	P53278	Uncharacterized protein YGR130C	YGR130C	2852	S000003362	30.1032	30.0383	30.1203	30.2254	30.3707	30.3328	30.226	30.2476	29.8948	29.6292	29.7465	29.9746	29.1605	29.0943	29.3079	29.3916	40	40	44.1	44.1	92.697	0	238.52	19	18	17	21	19	18	28	24	16	14	15	19	14	11	11	16	21	16	18	24	15
P22517	P22517	Calcium/calmodulin-dependent protein kinase II	CMK2	665	S000005376	29.4531	29.4193	29.406	29.4023	30.6861	30.8081	30.6732	30.7067	28.5709	28.4901	28.7655	28.7802	30.6255	30.7022	30.7607	30.5794	24	24	58.4	58.4	50.447	0	77.526	10	12	11	13	13	12	16	13	7	7	9	10	16	14	14	16	12	15	12	14	16
P47089	P47089	Translation machinery-associated protein 22	TMA22	2513	S000003775	30.2307	30.1821	30.3056	30.0001	29.5004	29.7394	29.0127	29.4505	30.3328	30.2503	30.166	30.3107	29.4166	29.6054	29.6864	29.5785	8	8	41.4	41.4	22.495	0	310.09	6	7	5	4	7	8	3	4	6	6	7	7	7	5	8	4	7	11	7	5	10
P38755	P38755	Oxysterol-binding protein homolog 7	OSH7	1753	S000001043	29.8276	29.8436	29.8564	29.6593	29.8803	30.082	30.0576	29.7609	29.8247	29.684	29.734	29.78	29.9411	29.9383	29.8878	30.0012	25	22	61.8	57.4	49.804	0	188.42	14	16	13	14	12	17	15	17	14	16	13	13	16	14	13	15	16	17	16	16	14
Q99297	Q99297	Mitochondrial 2-oxodicarboxylate carrier 2	ODC2	4342	S000005748	29.8509	29.6489	30.0469	29.889	29.3839	29.3603	29.4659	29.3588	30.6983	30.5412	30.6075	30.3678	29.6039	29.523	29.7239	29.5854	15	15	50.8	50.8	34.007	0	106.03	11	11	8	8	8	9	8	10	12	13	12	12	9	9	7	7	15	14	16	11	12
P30771	P30771	ATP-dependent helicase NAM7	NAM7	945	S000004685	29.956	29.8573	30.0174	29.8019	29.6183	29.6665	29.7746	29.5508	29.9841	30.1298	30.1333	30.0774	29.771	29.8005	29.8814	29.6236	37	37	49.3	49.3	109.43	0	323.31	19	20	25	24	22	20	22	20	23	24	23	27	18	20	21	23	19	20	26	27	26
P39109	P39109	Metal resistance protein YCF1	YCF1	1924	S000002542	29.6673	29.5993	29.5961	29.5397	30.1034	30.0434	29.9058	29.7538	29.8199	29.9487	29.7601	29.9225	29.9514	29.8964	30.119	29.9376	46	43	34.8	33.2	171.12	0	262.82	17	18	19	22	20	21	20	21	22	20	20	22	25	25	23	22	16	23	23	24	24
P25384	P25384	Transposon Ty2-C Gag-Pol polyprotein;Capsid protein;Ty2 protease;Integrase;Reverse transcriptase/ribonuclease H	TY2B-C	787	S000000524	30.0758	30.6724	30.1568	30.1941	29.9323	30.2959	30.1267	30.1683	28.9326	29.2445	29.2696	29.3096	29.3534	29.9287	29.8222	30.0303	6	0	5.4	0	202.09	0	323.31	52	61	56	51	42	36	35	36	36	37	34	32	33	33	32	36	10	9	9	9	7
Q12125	Q12125	Golgi to ER traffic protein 4	GET4	4024	S000005690	29.8044	29.6647	29.9837	29.783	29.853	29.8858	29.8289	29.6629	29.8214	29.8553	29.9323	29.9131	29.9096	29.8643	29.9126	29.8067	13	13	44.6	44.6	36.28	0	71.64	10	9	11	11	10	10	7	11	12	10	10	11	10	11	8	11	13	11	17	14	13
Q08601	Q08601	Metacaspase-1	MCA1	3885	S000005723	29.5805	29.8161	29.6879	29.745	29.9292	30.1935	29.8906	29.9228	29.6968	29.6967	29.7125	29.6405	30.0919	30.0923	29.8593	29.9198	13	13	37.7	37.7	47.982	0	202.32	8	6	8	9	9	11	10	10	8	7	10	11	9	7	9	9	10	12	13	12	12
P50107	P50107	Lactoylglutathione lyase	GLO1	2653	S000004463	30.1481	30.2111	30.0272	30.0866	30.4894	30.2641	30.3253	30.4465	29.1376	29.0446	28.9813	28.8648	30.1471	29.8892	29.5938	29.7948	11	11	42	42	37.208	0	102.19	11	10	10	8	10	10	10	10	7	8	8	8	10	10	10	11	14	16	15	11	16
Q08647	Q08647	Multisubstrate pseudouridine synthase 7	PUS7	3890	S000005769	29.8962	29.8496	30.0571	30.0741	29.6867	29.7174	29.5097	29.6693	30.0859	30.0806	30.1007	30.0909	29.5821	29.6624	29.6549	29.6123	34	34	60.4	60.4	77.001	0	323.31	18	15	19	19	16	13	18	14	15	17	24	22	13	17	19	16	22	18	22	22	16
P21538	P21538	DNA-binding protein REB1	REB1	614	S000000253	29.6154	29.681	29.7124	29.8886	29.6771	29.8031	29.814	29.4779	30.2624	30.1714	30.1371	30.161	29.7795	29.646	29.7494	29.6451	28	27	37.3	36.4	91.873	0	264.06	10	10	11	12	14	13	17	7	9	11	15	14	12	10	14	10	13	14	12	14	23
P53629	P53629	Sterol O-acyltransferase 2	ARE2	2920	S000005302	29.6128	29.2464	29.3637	29.2928	30.1938	30.0761	30.1176	30.1385	29.1871	29.5263	29.2094	29.3918	30.5242	30.5398	30.4536	30.3347	15	15	23.7	23.7	74.022	0	242.17	8	8	6	9	8	9	6	10	8	7	8	6	10	10	8	10	11	11	11	12	13
P32335	P32335	Protein MSS51, mitochondrial	MSS51	994	S000004193	29.9273	29.7907	29.7552	29.7102	30.0673	29.9671	29.831	29.7976	29.6957	29.7206	29.8973	29.7964	29.6984	29.7828	29.9499	29.7941	22	22	52.3	52.3	50.88	0	84.729	18	18	17	18	16	17	15	15	17	17	18	15	17	17	17	15	25	25	23	23	21
P48606	P48606	Tubulin-specific chaperone A	RBL2	2612	S000005791	29.6459	29.8146	29.6895	29.9276	29.7356	29.8597	29.5492	30.3312	29.6723	29.6721	29.7399	29.9083	29.7669	29.9275	29.9066	30.0301	13	13	84.9	84.9	12.379	0	29.817	6	5	4	6	6	7	3	4	5	6	6	4	6	6	6	6	5	6	3	4	5
P36135;P46955	P36135	Probable secreted beta-glucosidase UTH1	UTH1	1450	S000001750	29.8868	29.7785	29.7437	29.4175	30.4261	30.6944	30.4535	30.3772	29.244	29.2357	29.1642	29.1623	29.6652	29.6377	29.8071	30.4817	6	6	26	26	36.955	0	182.68	6	6	5	5	6	6	6	6	6	6	5	6	5	6	6	5	7	7	5	5	6
Q12018	Q12018	Cell division control protein 53	CDC53	3968	S000002290	29.5819	29.5535	29.5042	29.2103	30.0587	30.0737	30.1377	29.9944	29.3797	29.5567	29.2418	29.4022	30.3877	30.3769	30.3404	30.232	46	46	54.7	54.7	93.943	0	323.31	16	18	16	21	23	23	18	24	15	16	14	17	28	29	22	25	22	23	20	23	28
P38828	P38828	Protein LSM12	LSM12	1808	S000001163	29.8104	29.7046	29.9776	29.8069	29.6732	29.7128	29.6741	29.7186	29.8468	29.811	29.9113	30.0358	29.7558	29.881	29.88	29.7711	15	15	78.1	78.1	21.313	0	229.95	9	8	8	10	9	9	7	9	7	8	7	8	7	8	8	9	11	11	11	12	11
P38836	P38836	Putative metallocarboxypeptidase ECM14	ECM14	1811	S000001174	29.4319	29.7473	29.3709	29.8912	29.8659	29.9495	30.038	30.0009	29.5991	29.498	29.8232	29.7871	30.0048	29.8501	29.8729	30.2392	17	17	53.7	53.7	49.829	0	131.83	8	8	7	11	10	9	8	13	10	7	8	8	12	11	10	10	10	13	8	13	11
Q12068	Q12068	NADPH-dependent methylglyoxal reductase GRE2	GRE2	3995	S000005511	29.4778	29.8061	29.2322	29.0044	30.7524	30.8971	30.685	30.6462	28.8881	28.8023	28.7106	28.3074	30.3266	30.4469	30.6792	30.2906	18	18	58.5	58.5	38.169	0	205.5	8	9	7	8	9	9	15	13	7	7	6	4	12	11	9	12	10	13	7	13	13
P21825	P21825	Translocation protein SEC62	SEC62	622	S000006015	29.6655	29.5194	29.4354	29.4893	29.8987	29.9588	30.1974	30.0665	29.4376	29.4013	29.5017	29.4378	30.167	30.3918	30.2019	30.1255	13	13	36.9	36.9	31.346	0	86.488	5	7	8	7	8	6	7	9	7	7	5	7	7	9	9	7	8	9	8	10	10
P54861	P54861	Dynamin-related protein DNM1	DNM1	3085	S000003924	29.8219	29.8028	29.773	29.7196	30.0093	30.0614	29.8349	29.8839	29.402	29.6194	29.5111	29.5668	29.8247	30.0473	30.0096	29.9783	36	36	50.3	50.3	84.971	0	232.54	20	19	21	23	18	17	26	19	18	19	19	18	21	19	19	22	18	21	24	24	18
P53742	P53742	Nucleolar GTP-binding protein 2	NOG2	2947	S000005336	30.5471	30.5574	30.4183	30.5374	28.9072	28.9244	28.7595	28.7852	31.274	31.3243	31.1921	31.1709	28.724	28.8159	28.5551	28.3112	32	32	61.9	61.9	55.488	0	204.4	19	16	17	17	12	11	9	9	25	24	21	25	13	9	7	7	22	23	19	21	10
Q12189	Q12189	Ribose-5-phosphate isomerase	RKI1	4054	S000005621	29.9633	29.9302	29.9933	30.2155	29.016	28.895	28.7803	29.0275	30.9018	30.8705	30.7626	30.9843	29.0671	29.5066	29.4585	29.3791	18	18	81.4	81.4	28.258	0	168.48	7	7	9	10	6	6	9	7	9	13	9	10	5	7	10	7	8	7	10	10	5
P46982	P46982	Alpha-1,2-mannosyltransferase MNN5	MNN5	2456	S000003722	29.7045	29.7362	29.8471	30.0785	29.58	29.4541	29.6597	29.8717	29.9232	30.038	29.9841	29.9805	29.627	29.6333	29.7386	29.873	28	28	60.4	60.4	67.204	0	281.36	14	11	11	18	10	12	16	18	18	13	14	15	16	14	11	16	14	12	11	22	12
P53066	P53066	Ankyrin repeat-containing protein YGL242C		2721	S000003211	29.8995	29.5846	29.4233	29.8685	30.3159	30.4749	30.0341	30.1338	29.2851	29.2771	29.3991	29.2353	29.7471	29.8809	30.0639	30.0675	8	8	63.5	63.5	20.073	0	323.31	5	6	7	6	6	7	6	6	5	6	7	7	6	6	7	5	7	7	9	5	8
P39744	P39744	Nucleolar complex protein 2	NOC2	1980	S000005732	29.6674	29.5395	29.6461	29.9137	29.4042	29.5576	29.5108	29.2435	30.355	30.4995	30.3834	30.3698	29.3856	29.6596	29.5814	29.8409	34	34	43	43	81.6	0	104.6	19	17	20	18	14	16	12	14	24	23	22	21	14	15	16	15	21	19	20	20	15
Q04344	Q04344	Hit family protein 1	HNT1	3450	S000002283	30.0299	29.94	30.1472	30.1092	29.2099	29.23	29.0981	29.137	30.685	30.7893	30.814	30.6688	29.074	29.1674	29.2269	29.2082	6	6	56.3	56.3	17.679	0	83.985	3	5	4	5	4	5	3	4	5	4	5	4	5	4	3	4	5	6	4	7	5
P38145	P38145	Riboflavin synthase	RIB5	1562	S000000460	29.9923	30.0197	30.0414	29.7616	29.9292	29.7103	29.8815	30.0889	29.6428	29.5289	29.7006	29.5647	29.7442	29.6193	29.7146	29.5502	12	12	56.7	56.7	26.195	0	140.51	10	9	10	9	10	9	9	9	8	9	9	9	10	10	8	9	12	10	12	9	12
P52286	P52286	Suppressor of kinetochore protein 1	SKP1	2679	S000002736	29.6579	29.6609	29.4883	30.1802	30.0133	30.2815	29.6828	29.7187	29.6834	29.7715	29.8171	29.9028	29.503	29.4871	29.5591	30.0563	11	11	51.5	51.5	22.33	0	130.24	7	6	7	6	7	7	7	5	7	7	8	6	9	7	7	7	9	7	10	7	11
P15565-2;P15565	P15565-2;P15565	tRNA (guanine(26)-N(2))-dimethyltransferase, mitochondrial	TRM1	461	S000002527	29.9664	30.0235	29.9489	29.9671	29.3554	29.4044	29.272	29.1562	30.4553	30.5272	30.4031	30.3351	29.4197	29.4682	29.3903	29.3176	31	31	58.1	58.1	62.183	0	282.86	17	16	17	20	16	10	11	13	21	19	23	18	11	13	14	15	20	18	21	21	19
P30656	P30656	Proteasome subunit beta type-5	PRE2	942	S000006307	28.9449	29.4601	29.0733	29.6315	29.5939	29.4391	29.7218	29.8834	29.6436	30.1069	30.0061	29.9369	30.1158	30.2637	30.0665	30.4702	14	14	55.1	55.1	31.636	0	105.5	5	5	4	6	6	7	5	8	6	4	8	5	8	7	8	8	6	7	6	6	7
Q99257	Q99257	mRNA export factor MEX67	MEX67	4334	S000006090	29.7263	29.8804	29.9008	29.7297	29.7454	29.6733	29.7517	29.6176	29.61	29.8595	29.8325	29.6316	29.7368	29.9512	29.9376	29.6972	16	16	31.6	31.6	67.351	0	147.66	13	10	9	11	11	12	10	12	9	11	12	11	13	10	11	12	15	14	11	13	14
P53145	P53145	Large subunit GTPase 1	LSG1	2770	S000003067	29.9214	29.8027	30.0133	29.9272	29.5256	29.5891	29.3939	29.3714	30.3104	30.1606	30.1598	30.1504	29.3448	29.5095	29.5804	29.437	27	27	45.5	45.5	72.727	0	161.53	16	16	15	17	12	14	12	13	14	16	19	20	16	15	15	14	20	19	18	18	13
Q12211	Q12211	tRNA pseudouridine synthase 1	PUS1	4065	S000006133	30.0061	29.8515	30.0854	29.9912	29.3369	29.4266	29.5171	29.3514	30.2118	30.1733	30.3761	30.3061	29.2539	29.3414	29.505	29.389	30	30	51.8	51.8	62.142	0	161.97	11	12	15	12	17	14	13	15	17	14	13	19	9	12	13	15	12	15	18	15	16
P53276	P53276	U3 small nucleolar RNA-associated protein 8	UTP8	2850	S000003360	29.9187	30.0877	30.1049	30.1125	29.1324	29.3655	29.2532	29.272	30.235	30.3228	30.4429	30.3843	29.3672	29.3932	29.4249	29.3016	28	28	49.1	49.1	80.19	0	323.31	18	19	17	18	15	11	16	14	19	19	18	16	15	12	13	14	21	23	17	21	14
Q07938	Q07938	S-methyl-5-thioadenosine phosphorylase	MEU1	3819	S000004007	30.1418	29.8946	29.9603	29.8264	29.3053	29.3029	29.3425	29.3594	30.255	30.374	30.4486	30.202	29.4581	29.3543	29.362	29.332	13	13	49	49	37.856	0	116.59	8	12	12	12	10	9	7	11	12	11	11	11	10	9	8	8	15	17	22	19	15
P00424	P00424	Cytochrome c oxidase polypeptide 5A, mitochondrial	COX5A	63	S000004997	29.9951	29.9998	29.6571	29.7319	29.6582	29.6425	29.8254	29.7491	29.7715	29.437	29.2592	29.4345	29.7362	30.0259	30.2405	29.746	7	6	47.1	37.9	17.14	0	88.837	4	4	6	5	4	5	4	4	4	4	5	5	4	5	4	4	6	7	6	5	5
P89886	P89886	Translation machinery-associated protein 20	TMA20	3111	S000002957	29.8204	29.9978	30.0266	29.7286	29.7348	29.6845	29.4376	29.3901	30.1519	30.1168	30.1051	29.9386	29.4892	29.4587	29.4867	29.3255	12	12	74.6	74.6	20.277	0	53.259	8	7	9	3	7	7	6	5	7	7	8	8	6	7	8	7	8	9	9	4	9
Q06010	Q06010	A-factor-processing enzyme	STE23	3603	S000004381	29.706	29.6367	29.7268	29.6821	29.7115	29.6239	29.8565	29.8473	29.5265	29.6634	29.6738	29.813	29.7928	29.9241	29.7434	29.9513	46	46	52.3	52.3	117.58	0	269.86	19	21	20	26	21	21	25	27	17	22	21	24	28	20	25	23	23	24	23	31	21
P33204	P33204	Actin-related protein 2/3 complex subunit 4	ARC19	1220	S000001496	29.6447	29.8082	29.661	29.7638	30.0589	30.132	29.9581	29.857	29.2244	29.2925	29.6825	29.5274	29.6445	29.8966	29.8357	29.8081	6	6	53.2	53.2	19.916	0	96.836	5	5	6	5	6	6	6	5	5	5	5	5	5	5	5	6	8	10	11	10	10
P11938	P11938	DNA-binding protein RAP1	RAP1	377	S000005160	29.8888	29.8143	29.9932	29.8591	29.4561	29.5751	29.3974	29.4703	30.0856	30.1448	30.1716	30.2745	29.0512	29.4222	29.6109	29.4719	29	29	44.5	44.5	92.412	0	323.31	14	16	19	19	16	13	16	18	17	19	22	21	9	13	11	12	17	19	27	20	17
P53877	P53877	Pre-rRNA-processing protein IPI3	IPI3	2989	S000005126	30.0738	29.829	30.0583	29.9134	29.2914	29.368	29.1561	29.1505	30.3594	30.3879	30.4695	30.3899	29.2422	29.3308	29.3801	29.2526	29	29	57.8	57.8	61.772	0	259.12	18	17	17	18	11	12	13	15	20	16	15	16	11	12	13	15	16	18	16	23	10
P47077	P47077	Nucleolar protein 9	NOP9	2505	S000003547	29.9735	29.9769	29.9245	29.9176	29.3121	29.3088	29.3391	29.4025	30.2033	30.1691	30.0486	30.1261	29.4505	29.5283	29.4305	29.3815	33	33	46.7	46.7	77.721	0	158.26	14	19	17	15	19	14	18	21	18	19	17	22	18	15	18	16	15	21	19	16	21
P43582	P43582	WW domain-containing protein WWM1	WWM1	2375	S000001884	29.1595	29.802	29.6935	29.4881	30.2674	30.4386	29.8247	29.8444	29.8965	29.0284	29.3449	29.4103	29.5962	30.1873	29.9446	29.5591	5	5	43.6	43.6	22.655	0	109.12	4	4	4	5	4	5	5	5	4	5	4	4	3	5	4	4	6	6	5	7	6
Q12480	Q12480	Probable electron transfer flavoprotein subunit alpha, mitochondrial	AIM45	4216	S000006208	29.8999	29.7268	29.9591	29.905	29.8609	29.9813	29.6604	29.7122	29.5003	29.5185	29.5405	29.6229	29.6403	29.6565	29.6965	29.6042	14	14	54.7	54.7	36.802	0	144.17	10	10	9	9	11	9	12	7	9	9	10	7	11	9	9	6	13	14	12	11	15
P38081	P38081	Uncharacterized glycosyl hydrolase YBR056W		1535	S000000260	29.3283	28.9743	29.1026	29.0786	30.6746	30.5902	30.9883	31.098	27.822	28.1942	27.6769	27.7915	31.0377	30.8775	31.0356	31.0936	34	34	62.5	62.5	57.821	0	126.69	13	8	14	9	17	14	19	19	6	7	6	6	19	21	18	17	13	10	16	10	24
P48570	P48570	Homocitrate synthase, cytosolic isozyme	LYS20	2608	S000002341	30.2977	30.11	30.1737	30.0089	29.4552	29.6316	29.1198	29.3611	30.4642	30.4693	30.1921	30.086	28.9657	29.1376	28.9166	28.9441	9	9	23.8	23.8	47.098	0	174.3	22	21	21	21	19	20	22	19	20	21	23	22	17	20	19	19	14	10	10	10	11
A5Z2X5	A5Z2X5	UPF0495 protein YPR010C-A	YPR010C-A	2	S000122558	29.7748	29.7064	29.5532	30.0435	29.7547	30.0054	29.574	29.5692	29.5396	29.6963	29.3302	29.6775	29.9549	29.904	29.7112	29.4709	3	3	33.3	33.3	7.9021	0	50.985	2	2	2	2	2	2	2	3	2	2	2	2	2	2	2	2	4	4	4	4	5
P38882	P38882	U3 small nucleolar RNA-associated protein 9	UTP9	1840	S000001239	30.0441	29.8826	29.903	30.0632	29.2149	29.3017	29.1033	29.1826	30.2505	30.3662	30.2903	30.3332	29.2763	29.322	29.4213	29.2906	26	26	60.5	60.5	65.271	0	208.41	11	14	12	16	13	12	13	15	16	15	17	20	12	13	12	15	14	21	15	20	12
P54114	P54114	Aldehyde dehydrogenase [NAD(P)+] 2	ALD3	3067	S000004779	29.2717	29.234	29.095	28.852	31.4343	31.1718	31.1572	31.268	27.8088	27.7629	27.6132	27.716	30.6613	30.6701	30.8242	30.6971	32	16	73.9	37	55.385	0	323.31	12	12	8	11	21	21	25	24	11	9	7	7	21	23	17	20	13	10	8	12	25
P53741	P53741	UBP3-associated protein BRE5	BRE5	2946	S000005334	29.7727	29.6702	29.6707	29.4313	29.5264	29.478	29.4789	29.411	29.9671	30.0349	29.8793	29.7578	29.7885	29.8282	29.7688	29.7463	23	23	50.3	50.3	57.673	0	293.9	14	15	15	11	14	11	15	13	14	17	16	17	17	16	14	14	15	19	16	14	15
P42935	P42935	Elongator complex protein 2	ELP2	2335	S000003432	29.7747	29.9636	29.9837	29.9499	29.4081	29.4314	29.3214	29.3356	29.9798	30.084	30.1405	29.9642	29.4454	29.5641	29.4225	29.296	39	39	56	56	89.409	0	200.1	22	22	21	20	20	19	17	16	26	26	18	22	19	17	15	18	26	26	20	22	20
P40319	P40319	Elongation of fatty acids protein 3	ELO3	2124	S000004364	29.4985	29.7714	29.8936	30.1878	29.3695	29.3377	29.5727	29.6908	29.9333	29.9672	30.0214	29.7262	29.7322	29.6085	29.3758	29.36	7	7	29.6	29.6	39.465	0	74.171	4	4	3	5	3	4	4	5	4	5	3	5	4	4	5	3	4	5	3	5	3
P50086	P50086	Probable 26S proteasome regulatory subunit p28	NAS6	2642	S000003464	29.7178	29.4188	29.7769	29.6009	29.9068	29.5908	29.7536	29.8893	29.6218	29.4921	29.2268	29.4834	29.968	29.9452	29.7192	29.9237	14	14	58.3	58.3	25.616	0	58.1	9	9	8	8	10	11	9	11	10	9	9	9	10	6	11	8	12	13	8	11	12
P43594	P43594	MICOS complex subunit MIC19	MIC19	2386	S000001907	29.9764	29.942	29.7231	29.7987	29.8249	29.876	29.8047	29.8899	29.6589	29.4539	29.3638	29.2588	29.6599	29.4284	29.7495	29.6229	14	14	62.4	62.4	18.855	0	323.31	10	10	9	9	9	7	9	10	9	7	4	7	7	7	6	7	12	13	11	14	11
Q04773	Q04773	Uncharacterized protein YMR074C		3509	S000004678	29.7428	29.7275	29.7505	29.7763	29.5397	29.6428	29.4694	29.6508	29.8149	30.0095	29.8314	29.736	29.6551	29.521	29.5783	29.4748	8	8	40	40	15.977	0	65.231	6	6	6	5	5	6	6	5	5	6	6	6	5	6	4	5	4	4	6	6	4
P36051	P36051	GPI ethanolamine phosphate transferase 1	MCD4	1401	S000001648	29.0303	28.6576	28.6872	28.7011	30.835	30.8798	30.9335	31.0076	27.9803	27.8628	27.7209	28.0063	31.4111	31.019	31.0996	31.0666	19	19	29.5	29.5	105.69	0	230.18	6	4	4	7	11	10	17	14	5	4	3	7	14	11	10	17	5	4	4	6	17
P20434	P20434	DNA-directed RNA polymerases I, II, and III subunit RPABC1	RPB5	581	S000000358	29.9094	29.8547	30.0632	29.7893	29.3109	29.0636	29.4318	29.5128	30.0814	29.9347	30.2055	30.1763	29.564	29.3517	29.1615	29.3815	7	7	37.2	37.2	25.079	0	323.31	7	5	5	6	6	6	6	5	5	5	6	6	5	7	5	5	13	11	10	11	8
P47008	P47008	Phosphatidylinositol transfer protein SFH5	SFH5	2469	S000003681	29.8474	29.5986	29.6917	29.9181	29.5025	29.5163	29.4923	29.7137	30.0142	29.8399	29.7664	29.7547	29.5977	29.4866	29.4711	29.5697	19	19	59.2	59.2	34.388	0	178.13	9	12	11	10	8	9	13	13	10	11	11	10	13	11	14	8	10	16	14	11	8
P26570	P26570	Serine/threonine-protein phosphatase PP-Z1	PPZ1	854	S000004478	29.6552	29.7172	29.474	29.427	29.9276	30.0002	30.0701	30.0642	29.0032	29.2931	29.0137	29.3789	29.8492	30.0282	29.8019	30.0656	24	16	49	37.3	77.49	0	265.25	15	17	14	14	20	16	17	17	12	13	11	10	19	18	16	18	18	19	13	19	28
P21182	P21182	S-adenosylmethionine decarboxylase proenzyme;S-adenosylmethionine decarboxylase alpha chain;S-adenosylmethionine decarboxylase beta chain	SPE2	599	S000005412	29.894	30.012	30.0553	30.102	29.4507	29.4044	29.4844	29.3625	29.8962	29.9736	30.1436	30.0153	29.0987	29.2494	29.3468	29.2473	14	14	52	52	46.232	0	217.92	10	12	9	13	8	8	11	10	12	9	11	13	9	9	9	9	13	13	13	18	12
P20049	P20049	Prephenate dehydrogenase [NADP(+)]	TYR1	570	S000000370	29.5444	29.3593	29.4112	29.4871	29.6125	29.7994	29.8117	29.9034	29.3703	29.359	29.3255	29.4708	30.1208	30.0974	29.9435	30.079	18	18	52.7	52.7	50.923	0	106.61	11	12	10	10	12	10	11	11	13	12	11	9	13	14	11	11	14	14	12	16	14
Q08162	Q08162	Exosome complex exonuclease DIS3	DIS3	3838	S000005381	29.6509	29.7134	29.7649	29.822	29.5459	29.588	29.4456	29.5842	29.8884	29.6896	29.8761	29.8482	29.4793	29.5544	29.6567	29.572	48	48	51.1	51.1	113.71	0	265.17	20	24	21	20	20	20	18	23	24	23	23	21	25	21	18	19	22	29	23	24	23
P33317	P33317	Deoxyuridine 5-triphosphate nucleotidohydrolase	DUT1	1238	S000000456	29.8191	29.6255	29.7764	29.8989	29.5672	29.5363	29.365	29.4567	29.91	30.2443	29.9974	30.149	29.1905	29.4578	29.3174	29.2642	8	8	49.7	49.7	15.307	0	90.101	3	5	5	4	3	5	4	4	3	3	5	4	5	4	4	4	5	7	8	5	4
Q04373	Q04373	Pumilio homology domain family member 6	PUF6	3455	S000002904	29.9428	29.8022	29.7092	29.9503	29.2264	29.4437	29.3378	29.2497	30.1928	30.272	30.0682	30.3018	29.3163	29.2172	29.1245	29.3902	22	22	31.4	31.4	75.105	0	66.532	10	9	13	14	9	9	13	13	10	11	14	14	11	11	9	11	9	10	15	18	8
P46654	P46654	40S ribosomal protein S0-B	RPS0B	2420	S000004038	31.1769	32.1689	31.3902	33.1951	30.429	NaN	31.873	32.3031	32.1224	32.0902	31.9357	31.5389	31.6417	31.068	30.3045	31.2958	4	4	25.8	25.8	27.962	0	219.39	13	12	12	14	12	10	12	14	13	12	13	13	12	12	12	12	3	3	4	6	3
P32501	P32501	Translation initiation factor eIF-2B subunit epsilon	GCD6	1071	S000002619	29.5068	29.4234	29.5078	29.7796	29.5707	29.5482	29.5734	29.3371	29.8235	30.1112	30.008	30.0123	29.5687	29.436	29.6374	29.6557	25	25	42.1	42.1	81.16	0	161.36	12	17	12	17	16	11	18	18	13	20	16	18	15	14	14	18	14	23	14	21	18
P37299	P37299	Cytochrome b-c1 complex subunit 10	QCR10	1506	S000003529	29.3077	29.6857	29.6415	29.4409	29.6529	29.5504	29.4462	29.8661	29.3781	29.2592	29.5138	29.5665	29.8573	30.0842	30.0688	30.1707	4	4	46.8	46.8	8.5928	0	34.923	4	3	3	4	3	3	3	4	3	3	3	3	3	4	3	4	4	3	3	5	3
P32505	P32505	Nuclear polyadenylated RNA-binding protein NAB2	NAB2	1074	S000003090	29.387	29.5621	29.396	29.5892	29.4614	29.5195	29.3331	29.4985	29.9406	30.0908	29.8652	30.0368	29.6633	29.7581	29.5721	29.8047	19	19	48.4	48.4	58.32	0	183.47	12	16	13	13	13	11	15	14	14	14	14	13	14	13	11	14	11	18	14	14	16
Q05584	Q05584	Hydroxyacylglutathione hydrolase, cytoplasmic isozyme	GLO2	3561	S000002680	29.5166	29.672	29.5774	29.5045	29.7861	29.8478	29.9137	29.8364	29.3203	29.4277	29.1874	29.3092	29.9658	29.9136	29.8145	29.879	16	16	60.2	60.2	31.326	0	81.035	9	11	10	11	12	11	12	11	9	11	9	11	9	11	11	13	10	13	13	13	13
P46989	P46989	Autophagy-related protein 27	ATG27	2460	S000003714	29.6731	29.7252	29.4767	29.5617	29.5282	29.7279	29.7509	29.5896	29.6695	29.5303	29.5343	29.5835	29.9154	29.7828	29.7045	29.683	15	15	53.1	53.1	30.201	0	157.18	7	9	7	9	11	11	7	10	9	8	8	11	10	11	10	10	8	10	8	10	10
Q07381	Q07381	Ribosome biogenesis protein TSR1	TSR1	3758	S000002218	29.7714	29.9372	29.9014	30.1358	29.1112	29.3676	29.2239	29.3131	30.0515	30.1676	30.0215	30.1221	29.2367	29.3933	29.271	29.4099	28	28	40.2	40.2	90.746	0	267.99	16	13	16	16	12	12	15	13	16	16	18	14	13	14	11	13	17	16	16	20	13
P38353	P38353	Sec sixty-one protein homolog	SSH1	1684	S000000487	29.502	29.7346	28.4923	29.8401	29.4093	29.4867	29.3973	29.5694	30.0158	30.2674	30.0426	30.0346	29.7361	29.6359	29.5356	29.691	12	12	29.6	29.6	53.311	0	120.56	4	4	3	8	4	3	7	9	7	5	5	7	6	3	4	6	3	5	2	12	4
Q6Q547	Q6Q547	H/ACA ribonucleoprotein complex subunit 3	NOP10	4307	S000007455	29.8618	29.8247	30.1079	29.976	29.0229	28.9092	29.1075	29.4854	30.1568	30.2502	30.2525	30.6959	28.5321	29.4628	28.9241	29.7553	3	3	37.9	37.9	6.6356	0	33.155	2	3	3	3	2	2	2	3	3	3	3	2	2	3	2	3	5	7	7	7	5
P04161	P04161	Phosphoribosylglycinamide formyltransferase	ADE8	121	S000002816	29.9882	29.7487	29.8438	29.5509	29.7563	29.7343	29.3641	29.5974	29.819	29.8607	29.811	29.756	29.3475	29.2277	29.5153	29.3902	8	8	47.2	47.2	23.54	0	97.017	7	7	7	8	5	6	7	7	7	5	6	6	7	5	6	5	9	7	10	10	5
P14743	P14743	Glycylpeptide N-tetradecanoyltransferase	NMT1	438	S000004185	29.6468	29.5977	29.46	29.6599	29.7068	29.6658	29.849	29.754	29.5404	29.4275	29.4875	29.39	29.7942	29.8126	29.7201	29.7221	20	20	50.5	50.5	52.837	0	178.08	11	8	10	8	11	12	10	9	9	9	9	11	10	10	13	9	12	10	12	8	13
P36041	P36041	Protein EAP1	EAP1	1395	S000001687	29.8297	29.8455	29.9007	29.7988	29.7602	29.8439	29.7311	29.6561	29.6105	29.5344	29.5044	29.3693	29.3941	29.6794	29.3867	29.367	21	21	49.7	49.7	69.761	0	323.31	12	17	10	13	14	14	15	14	11	13	11	9	12	13	10	10	12	22	11	18	15
P32799	P32799	Cytochrome c oxidase subunit 6A, mitochondrial	COX13	1158	S000003159	29.5704	29.6625	29.1586	29.567	29.5684	30.0534	29.8943	30.0266	29.325	29.2521	28.96	29.294	29.9541	29.9772	29.8956	30.0343	11	11	72.9	72.9	15.021	0	27.39	7	9	6	10	8	7	8	11	7	6	6	7	10	9	8	9	10	14	6	15	10
P39106	P39106	Alpha-1,3-mannosyltransferase MNN1	MNN1	1921	S000000803	29.6377	29.5928	29.7249	29.4998	29.7463	29.7403	29.6279	29.6909	29.5395	29.5933	29.6377	29.6472	29.5136	29.604	29.5926	29.6554	32	32	51.2	51.2	88.528	0	174.32	14	15	14	16	16	13	18	18	12	13	14	17	18	15	16	16	13	18	13	16	16
P23595	P23595	Serine/threonine-protein phosphatase PP2A-2 catalytic subunit	PPH22	698	S000002347	29.5773	29.646	29.5323	29.4383	29.961	29.9889	29.9475	29.8567	29.2697	29.314	29.1848	29.3558	29.8489	29.8252	29.635	29.6487	17	6	66.8	28.4	43.046	0	323.31	11	13	11	13	15	11	12	12	11	12	9	12	14	13	13	13	13	16	15	20	19
P23292	P23292	Casein kinase I homolog 2	YCK2	686	S000005098	29.7336	29.6228	29.5922	29.6594	29.6573	29.4336	29.5739	29.535	29.9166	29.59	29.5592	29.7254	29.5482	29.5596	29.5183	29.7919	23	20	39	35.2	62.078	0	296.4	12	13	12	12	13	12	15	14	15	16	17	13	12	13	15	15	14	18	18	15	17
P47165	P47165	Xanthine phosphoribosyltransferase 1	XPT1	2560	S000003894	29.933	29.9906	29.7188	29.8292	29.55	29.4772	29.572	29.4857	29.8484	29.8227	29.8641	29.8625	29.4165	29.1589	29.1585	29.3163	12	12	79.9	79.9	23.671	0	90.164	6	9	7	10	8	7	6	8	9	7	6	8	8	5	9	4	9	14	11	16	11
Q02784	Q02784	Monothiol glutaredoxin-5, mitochondrial	GRX5	3202	S000005980	29.9011	29.7157	29.6559	29.4232	29.9839	29.9119	29.6185	29.5933	29.4723	29.6563	29.5639	29.2947	29.611	29.5518	29.7502	29.2635	8	8	71.3	71.3	16.931	0	191.02	5	6	4	6	6	6	5	6	5	5	6	5	6	6	6	5	8	10	6	6	8
P25555	P25555	Single-strand telomeric DNA-binding protein GBP2	GBP2	798	S000000517	29.9366	29.734	29.8951	29.9798	29.2895	29.3103	29.1218	29.1877	30.1151	30.212	30.2605	30.2284	28.9844	29.2123	29.3405	29.1574	24	24	61.4	61.4	48.728	0	234.31	13	15	16	13	10	10	10	10	17	16	17	17	10	11	14	11	14	14	17	14	11
P04051	P04051	DNA-directed RNA polymerase III subunit RPC1	RPO31	118	S000005642	29.7399	29.866	29.7739	29.8567	29.3172	29.4427	29.2284	29.2024	29.9191	30.1136	30.014	30.0783	29.2989	29.397	29.358	29.3539	65	65	49.8	49.8	162.3	0	268.47	27	29	29	28	19	21	27	22	37	32	35	38	22	24	19	27	30	30	30	28	19
P31384	P31384	Glucose-repressible alcohol dehydrogenase transcriptional effector	CCR4	963	S000000019	29.6732	29.6344	29.7554	29.7122	29.8096	30.0718	29.6693	29.8709	29.2119	29.3535	29.5588	29.297	29.5836	29.4852	29.6244	29.6256	32	32	44.1	44.1	94.669	0	208.07	17	18	18	15	19	17	18	16	14	13	13	16	19	19	19	15	21	22	21	19	21
P39105	P39105	Lysophospholipase 1	PLB1	1920	S000004610	29.4682	29.2516	29.426	28.8225	30.7683	30.8905	30.6444	30.6415	27.7595	26.9179	28.1995	27.5735	30.8871	30.7664	30.8814	30.8289	17	17	40.2	40.2	71.667	0	237.83	7	6	5	5	12	15	12	13	4	2	4	3	15	11	14	14	10	7	6	7	16
P39960	P39960	GTPase-activating protein BEM2/IPL2	BEM2	2003	S000000957	29.3678	29.5044	29.5598	29.6358	29.6774	29.5131	29.7795	29.6872	29.4486	29.5269	29.5501	29.524	29.6927	29.679	29.7344	29.7655	58	58	33.4	33.4	245.43	0	295.85	20	24	25	26	31	27	30	27	25	20	27	25	31	27	31	30	19	21	25	28	32
P38129	P38129	Transcription initiation factor TFIID subunit 5	TAF5	1552	S000000402	29.3306	29.557	29.5689	29.7403	29.5131	29.5669	29.6518	29.6869	29.7152	29.5732	29.5253	29.742	29.6511	29.5085	29.5717	29.6936	32	32	49.5	49.5	88.967	0	203.19	12	18	12	19	22	18	17	17	18	19	21	20	18	19	20	17	12	21	15	20	23
Q02908	Q02908	Elongator complex protein 3	ELP3	3224	S000006007	29.6104	29.724	29.8249	29.8421	29.1412	29.0455	29.2678	29.2006	30.0869	30.201	30.1817	30.188	29.2274	29.2964	29.4147	29.3307	30	30	62.5	62.5	63.656	0	145.24	14	18	12	17	11	14	16	16	21	21	19	20	17	12	15	15	15	20	12	19	11
P42940	P42940	Probable electron transfer flavoprotein subunit beta	CIR1	2339	S000003439	30.0611	29.6571	29.6727	29.6816	29.891	29.8417	29.5934	29.5464	29.6524	29.2752	29.3218	29.4678	29.6658	29.3205	29.5687	29.3661	11	11	46.4	46.4	28.758	0	110.47	6	4	8	8	7	7	6	7	6	5	5	5	6	6	6	6	8	6	8	9	8
P40340	P40340	Tat-binding homolog 7	YTA7	2130	S000003502	29.3321	28.982	29.0541	29.3172	29.9855	30.1756	30.5959	31.0387	29.1039	28.6814	28.6928	28.7772	30.602	29.6552	29.8027	29.7528	32	32	24.4	24.4	157.41	0	44.153	10	7	6	10	12	15	13	16	9	7	6	5	15	9	13	11	10	7	6	9	12
P32466	P32466	Low-affinity glucose transporter HXT3	HXT3	1045	S000002753	30.3333	30.1589	30.1333	30.3432	29.4546	29.4017	28.9417	29.1756	30.1229	30.3449	30.2929	30.1972	28.7701	28.5912	28.7875	28.4994	15	12	33.5	25.6	62.557	0	283.37	9	11	8	10	9	9	5	5	8	11	9	10	7	4	5	4	13	14	11	12	11
P32787	P32787	Mitochondrial genome maintenance protein MGM101	MGM101	1146	S000003905	29.5266	29.3105	29.587	29.5031	29.6644	29.5609	29.4623	29.5211	29.3717	29.6492	29.7293	29.6793	29.6653	29.6996	29.7776	29.828	17	17	67.7	67.7	30.09	0	153.12	8	13	11	7	8	10	11	8	10	13	11	7	11	13	13	8	8	15	12	6	9
P20436	P20436	DNA-directed RNA polymerases I, II, and III subunit RPABC3	RPB8	583	S000005750	29.8075	29.8688	29.8739	29.9453	29.0788	29.0329	29.3381	29.8358	29.7596	30.1917	29.5724	30.2143	29.2523	29.3896	28.8895	29.4458	5	5	41.8	41.8	16.511	0	323.31	5	4	3	4	4	2	4	3	2	5	5	4	4	4	3	4	8	7	5	6	4
P36152	P36152	Fe-S cluster assembly protein DRE2	DRE2	1461	S000001779	30.3193	30.1011	30.124	30.171	29.3783	28.9206	29.1459	28.5409	30.3455	30.2784	30.0962	30.0607	29.1958	29.0459	28.7608	28.9965	14	14	45.4	45.4	38.542	0	173.73	9	10	9	10	9	6	7	5	8	11	11	10	7	8	8	9	8	12	9	11	8
P20107	P20107	Zinc/cadmium resistance protein	ZRC1	576	S000004856	29.8387	29.7268	29.7931	29.9273	29.0424	29.1539	29.2748	29.1816	30.1943	30.2989	30.2829	30.2297	29.1281	29.095	29.2303	28.9931	9	9	29.9	29.9	48.344	0	200.42	5	6	6	7	4	5	6	7	6	5	7	7	6	6	5	6	7	10	12	12	6
P28321	P28321	Monoglyceride lipase	YJU3	902	S000001577	29.5455	29.2185	29.4427	29.3561	30.0169	30.0064	29.8385	29.9625	29.2114	29.2006	29.2846	29.1662	29.7811	29.8271	29.6859	29.8121	17	17	63.9	63.9	35.562	0	135.42	7	13	12	14	12	11	13	13	11	12	10	11	13	13	12	12	11	14	14	17	15
Q04305	Q04305	U3 small nucleolar RNA-associated protein 15	UTP15	3443	S000004699	29.7355	29.8054	29.8387	29.906	28.9853	29.2518	29.2545	29.1632	30.0634	30.1904	30.1832	30.1953	29.0954	29.2997	29.1984	29.1847	23	23	61.8	61.8	57.686	0	232.39	12	14	15	12	9	10	10	7	14	18	17	15	9	13	9	11	15	20	16	16	12
Q07825	Q07825	Putative Xaa-Pro aminopeptidase FRA1	FRA1	3803	S000003952	29.2973	29.4897	29.5104	29.4079	29.7571	30.1359	29.9524	29.985	29.0409	28.9674	29.1192	29.1156	29.804	29.8455	29.8307	29.868	30	30	49.5	49.5	84.923	0	187.28	15	17	16	14	15	17	18	20	12	12	11	12	22	17	20	17	15	20	17	18	18
P46985	P46985	Probable alpha-1,6-mannosyltransferase MNN11	MNN11	2458	S000003719	29.7059	29.7489	29.7904	29.6955	29.3842	29.4453	29.4169	29.2531	29.8543	29.9309	29.9563	29.9828	29.1715	29.0974	29.277	29.4114	16	16	52.1	52.1	47.858	0	294.08	10	12	11	11	7	6	12	9	14	10	12	12	8	9	11	11	12	15	14	14	9
P38629	P38629	Replication factor C subunit 3	RFC3	1705	S000005234	29.9191	29.5337	29.6295	29.6014	29.6311	29.5232	29.3782	29.5511	29.5666	29.5252	29.4847	29.5926	29.4953	29.5437	29.5779	29.5676	23	23	77.4	77.4	38.203	0	185.92	11	14	11	12	11	13	10	13	10	14	16	15	12	11	12	13	10	17	9	13	11
Q00416	Q00416	Helicase SEN1	SEN1	3118	S000004422	29.6908	29.7337	29.5368	29.7359	28.605	29.3064	30.6047	29.18	28.8141	29.7789	29.7872	30.3007	29.535	29.5035	29.5129	29.4768	36	36	19	19	252.49	0	77.684	15	10	10	14	6	9	13	11	10	12	18	15	8	13	15	10	15	11	10	13	6
Q99190	Q99190	Very-long-chain enoyl-CoA reductase	TSC13	4327	S000002173	29.74	29.3692	29.301	29.7531	29.629	29.4973	29.5914	29.6963	29.6075	29.3495	29.4052	29.4183	29.7754	29.7194	29.4856	29.7554	11	11	22.3	22.3	36.767	0	31.594	4	5	6	6	5	7	5	6	5	7	5	7	6	5	5	6	8	6	6	7	7
Q02201	Q02201	Oxysterol-binding protein homolog 6	OSH6	3166	S000001711	29.6535	29.585	29.4234	29.2205	30.1066	30.1892	30.0026	30.0448	29.0066	28.9665	28.7187	28.1205	30.0921	29.9954	29.9719	29.883	21	21	52	52	51.587	0	98.829	14	13	12	13	18	16	18	17	11	12	10	6	14	12	18	15	11	16	7	13	18
P22696	P22696	Peptidyl-prolyl cis-trans isomerase ESS1	ESS1	668	S000003778	29.495	29.5271	29.4363	29.0864	29.8888	29.7434	29.4206	29.5765	29.4706	29.3818	29.6317	29.262	29.6604	29.8405	29.6938	29.861	12	12	70	70	19.404	0	288.34	7	8	6	6	7	9	7	7	7	6	7	6	7	8	10	8	10	10	8	8	10
P40477	P40477	Nucleoporin NUP159	NUP159	2179	S000001377	29.6365	29.55	29.7077	29.6003	29.4824	29.6154	29.449	29.3605	29.687	29.7303	29.6083	29.694	29.3513	29.4082	29.5724	29.4668	54	54	45.2	45.2	158.91	0	231.24	25	24	30	31	26	19	22	32	18	20	24	27	27	25	20	24	29	24	32	34	28
P17883	P17883	Superkiller protein 3	SKI3	517	S000006393	29.5942	29.6503	29.7016	29.757	29.4638	29.3351	29.5986	29.5559	29.5468	29.5301	29.4818	29.4777	29.4966	29.5605	29.5576	29.5498	59	59	43.4	43.4	163.72	0	276.92	27	33	26	28	29	22	29	31	25	28	27	29	29	30	24	23	29	35	29	31	30
P10507	P10507	Mitochondrial-processing peptidase subunit beta	MAS1	341	S000004153	29.5483	29.9935	29.8359	29.6605	29.5563	29.6596	29.6282	29.5248	29.4842	29.6577	29.527	29.5522	29.2264	29.2689	29.4808	29.2091	18	18	44.6	44.6	51.083	0	89.151	8	10	10	14	11	12	14	11	12	8	8	10	9	10	10	10	11	12	14	17	10
P38698	P38698	Exopolyphosphatase	PPX1	1721	S000001244	29.6264	29.3986	29.5575	29.4842	29.4973	29.3004	29.55	29.3982	29.6812	29.5237	29.7849	29.6715	29.6529	29.6005	29.5988	29.4839	17	17	44.6	44.6	45.051	0	90.697	11	11	10	10	13	9	11	8	11	13	9	11	11	11	10	11	13	11	11	14	14
Q08224	Q08224	Hydroxymethylpyrimidine/phosphomethylpyrimidine kinase THI20	THI20	3851	S000005416	28.2832	28.5474	28.5428	28.0875	31.1302	31.1636	31.1365	31.307	26.0221	27.1147	26.7222	26.8076	32.0131	31.9916	31.9578	31.9465	30	22	65.9	47.2	61.269	0	323.31	8	9	11	6	18	19	21	23	2	5	5	4	24	23	24	22	9	10	13	8	26
Q04660	Q04660	Ribosome biogenesis protein ERB1	ERB1	3495	S000004652	29.73	29.558	29.5477	30.0148	29.3383	29.1048	29.1444	29.1979	30.1168	30.0752	29.8975	30.1	29.3729	29.1736	29.2146	29.123	33	33	40.6	40.6	91.704	0	231.92	15	15	12	14	12	13	15	12	17	17	17	20	13	11	17	14	14	14	12	14	11
P38144	P38144	ISWI chromatin-remodeling complex ATPase ISW1	ISW1	1561	S000000449	29.3543	29.3444	29.4173	29.4263	29.5818	29.7205	29.6347	29.5048	29.4013	29.4669	29.4767	29.4752	29.8005	29.7718	29.6763	29.6505	53	53	44.1	44.1	131.1	0	323.31	19	20	15	20	19	17	25	29	17	16	24	21	28	23	22	25	17	20	14	19	19
P24031;P38693;P35842	P24031	Constitutive acid phosphatase	PHO3	715	S000000296	30.5009	30.2255	30.4891	30.5054	29.7021	29.825	29.7778	29.4877	29.6803	29.8315	29.78	29.7782	28.3407	28.3419	28.008	28.4144	16	11	42	34	52.776	0	224.99	8	10	11	9	10	10	11	11	7	7	8	7	6	7	3	8	9	12	14	13	12
P22579	P22579	Transcriptional regulatory protein SIN3	SIN3	667	S000005364	29.6643	29.5032	29.6572	29.6612	29.4202	29.4415	29.7465	29.5204	29.5971	29.5855	29.6661	29.6768	29.3563	29.2314	29.455	29.4983	39	39	31.5	31.5	174.84	0	259.23	21	20	22	22	15	18	20	20	26	22	21	17	20	18	15	20	22	21	23	23	19
P35194	P35194	U3 small nucleolar RNA-associated protein 20	UTP20	1343	S000000100	29.6899	29.7789	29.8322	29.8155	28.9223	29.117	29.1048	29.1373	30.0837	30.0788	29.9665	30.0165	29.3462	29.3622	29.1695	29.2394	71	71	29.8	29.8	287.56	0	186.72	33	37	28	37	19	16	27	28	42	41	39	36	33	22	17	23	33	40	27	37	19
P39704	P39704	Protein ERP2	ERP2	1955	S000000005	29.0458	29.4947	29.1002	29.1236	30.1234	29.9327	29.661	29.7441	28.9765	29.3034	29.367	28.9959	30.0383	29.7621	30.0289	29.8887	6	6	29.3	29.3	24.063	0	112.42	6	4	3	4	4	4	5	5	6	4	4	4	5	5	4	7	5	3	2	3	3
Q03219	Q03219	Uncharacterized protein YMR178W		3266	S000004790	29.6509	29.4262	29.6033	29.4048	29.8308	29.7909	29.6761	29.6208	29.3108	29.2204	29.3817	29.3894	29.5227	29.6941	29.4883	29.5146	15	15	66.4	66.4	31.144	0	169.82	9	10	9	10	11	11	9	8	8	10	9	9	9	10	9	11	9	14	13	11	14
Q08818	Q08818	Meiotic sister-chromatid recombination protein 6, mitochondrial	MSC6	3917	S000005881	29.741	29.9847	29.7276	29.8696	29.8509	29.7317	29.8523	29.6455	29.267	29.3114	29.2736	29.1899	29.368	29.3403	29.1537	29.1917	29	29	50.3	50.3	79.946	0	323.31	17	16	11	18	16	16	18	21	18	16	15	13	16	15	15	19	19	18	13	20	18
P38902	P38902	DNA-directed RNA polymerase II subunit RPB11	RPB11	1851	S000005365	29.6311	29.6513	29.8	29.5878	29.4412	29.4002	29.3717	29.3682	29.7264	29.6969	29.6586	29.6059	29.3559	29.4493	29.2801	29.4661	9	9	59.2	59.2	13.615	0	15.205	4	6	7	6	6	6	5	5	8	6	7	7	6	5	5	6	6	8	10	8	7
Q01477	Q01477	Ubiquitin carboxyl-terminal hydrolase 3	UBP3	3142	S000000953	29.494	29.5074	29.554	29.5287	29.2855	29.1787	29.3726	29.2638	29.6306	29.7275	29.6193	29.793	29.664	29.5743	29.7558	29.5198	40	40	45.8	45.8	101.92	0	323.31	19	19	18	18	16	16	15	17	22	19	19	22	20	17	15	19	22	25	18	18	19
P41818	P41818	Protein GLC8	GLC8	2300	S000004928	29.049	29.2074	29.1673	29.1102	30.0652	30.0919	30.097	30.1625	29.1466	28.7113	28.7482	29.0226	29.8368	29.8439	30.0718	30.1218	18	18	76	76	26.649	0	190.41	4	9	6	8	13	8	11	11	5	6	7	5	9	11	10	10	4	11	5	10	14
P49687	P49687	Nucleoporin NUP145;Nucleoporin NUP145N;Nucleoporin NUP145C	NUP145	2629	S000003060	29.504	29.5159	29.5359	29.5405	29.4502	29.3921	29.5136	29.5387	29.6716	29.7022	29.5863	29.8586	29.366	29.4416	29.3543	29.4136	43	43	36.2	36.2	145.66	0	182.35	19	22	20	23	23	20	25	24	21	21	19	23	26	23	20	18	21	25	21	23	23
P33755	P33755	Nuclear protein localization protein 4	NPL4	1273	S000000374	28.9969	28.9334	28.7628	29.5271	29.2711	30.3781	29.4148	29.6964	29.2262	29.1271	29.0977	29.2186	29.9664	30.1933	30.2919	30.2705	32	32	59.3	59.3	65.781	0	288.2	10	9	8	8	11	9	11	13	11	12	11	13	18	22	17	17	9	10	7	10	11
P17106	P17106	Centromere-binding protein 1	CBF1	501	S000003821	29.8358	29.6165	29.725	29.6115	29.5526	29.4815	29.4036	29.6237	29.5802	29.5136	29.4508	29.5854	29.2107	29.2848	29.4063	29.4609	18	18	49.6	49.6	39.387	0	323.31	10	11	10	9	12	15	9	8	7	12	11	9	11	9	10	9	12	14	13	13	15
Q03835	Q03835	Monothiol glutaredoxin-3	GRX3	3373	S000002505	29.0996	29.3197	29.3746	29.1432	29.8274	29.8728	29.5125	29.7423	29.1829	29.3092	29.2922	29.3122	29.8773	29.8456	30.0487	29.4841	4	4	23.2	23.2	28.261	0	139	4	3	3	3	4	3	3	5	4	4	3	3	3	4	3	4	3	7	8	9	7
P07285	P07285	Anthranilate phosphoribosyltransferase	TRP4	243	S000002762	29.8725	29.6514	29.5494	29.496	29.0878	29.4067	29.2102	28.9658	29.7813	30.0111	30.1995	30.0607	29.0802	29.4238	29.2294	29.109	16	16	53.7	53.7	41.374	0	279.81	9	8	9	10	8	8	8	8	7	11	10	12	9	8	9	10	15	11	11	14	10
P49017	P49017	2-methoxy-6-polyprenyl-1,4-benzoquinol methylase, mitochondrial	COQ5	2616	S000004578	29.8651	29.7611	29.6341	29.6565	29.8147	29.5243	29.8098	29.9582	29.267	28.9907	28.6642	29.2585	29.4814	29.5249	29.1097	29.7352	17	17	60.9	60.9	34.684	0	103.97	8	7	7	8	10	10	10	8	8	6	8	5	9	9	6	8	8	9	8	7	10
P42941	P42941	Phosphoserine phosphatase	SER2	2340	S000003440	29.7179	29.6628	29.821	29.5544	29.3822	29.3667	29.278	29.1863	29.742	29.7686	29.7788	29.8184	29.2802	29.2885	29.1638	29.1857	12	12	40.8	40.8	34.207	0	55.019	7	7	8	7	7	7	6	9	5	7	6	8	5	7	7	8	10	10	10	7	10
Q06385	Q06385	Vacuolar protein sorting-associated protein 74	VPS74	3665	S000002780	29.2978	29.3981	29.4521	29.2488	29.7306	29.8832	29.5078	29.7161	28.9516	29.3985	29.2897	29.1696	29.6125	29.6342	29.7958	29.871	13	13	42	42	39.286	0	237.46	8	8	8	7	10	11	8	7	8	9	10	6	9	11	8	7	9	10	12	9	13
P08679	P08679	Citrate synthase, peroxisomal	CIT2	273	S000000598	30.5059	30.5085	30.5415	30.1992	29.5953	29.7559	29.664	29.5426	29.2018	29.4661	29.3801	29.1849	28.8546	28.6334	28.6525	28.2571	22	21	52.8	50.4	51.413	0	232.64	15	20	17	17	16	11	11	15	13	13	10	14	10	13	10	7	18	23	21	24	19
P10363	P10363	DNA primase small subunit	PRI1	340	S000001447	29.6851	29.3651	29.6139	29.4254	29.2951	29.3683	29.3267	28.987	29.7836	29.9562	29.8182	29.992	29.245	29.5228	29.5093	28.9719	18	18	39.9	39.9	47.69	0	29.864	5	6	4	6	6	7	5	6	4	7	5	6	5	6	5	8	6	6	5	7	6
P53550	P53550	mRNA-decapping enzyme subunit 2	DCP2	2907	S000005062	29.4134	29.2776	29.4085	29.4987	29.632	29.8352	29.5633	29.5355	29.3313	29.383	29.4716	29.4189	29.481	29.3959	29.5806	29.4527	44	44	47.4	47.4	108.67	0	270	21	26	22	21	18	22	23	25	21	23	17	20	18	20	17	20	19	27	22	20	19
P54860	P54860	E4 ubiquitin-protein ligase UFD2	UFD2	3084	S000002349	29.3943	29.3907	29.5401	29.4038	29.5627	29.7149	29.6606	29.6456	29.0129	29.2015	29.0591	29.1734	29.6589	29.682	29.7239	29.8485	36	35	35.8	35	109.91	0	180.8	18	21	21	17	19	22	22	22	16	14	17	22	20	19	20	18	22	24	25	21	25
P39929	P39929	Vacuolar-sorting protein SNF7	SNF7	1987	S000004015	29.6125	29.4276	29.5151	29.2785	29.666	29.7658	29.799	29.7737	29.2687	29.1264	29.0634	29.1458	29.5175	29.5581	29.5283	29.6225	11	11	46.7	46.7	26.987	0	190.25	6	6	7	6	7	8	7	6	6	5	5	6	8	6	6	7	4	4	9	7	8
Q12450	Q12450	Protein ERP4	ERP4	4195	S000005542	29.4439	29.0723	29.4627	29.2757	29.7254	29.8176	30.0185	28.9672	29.7188	29.0411	29.3369	29.6087	29.7268	29.3326	29.6594	29.4288	8	7	30.9	27.1	23.515	0	78.28	3	6	7	5	5	6	4	2	4	6	5	5	5	6	4	4	5	8	7	6	5
P25043	P25043	Proteasome subunit beta type-2	PUP1	736	S000005683	29.1917	29.1348	29.0672	29.267	29.5518	29.5804	29.3194	28.8035	29.4351	29.551	29.569	29.6379	29.8239	30.1995	29.8819	29.6034	12	12	51.3	51.3	28.268	0	176.2	4	4	6	5	5	6	4	6	5	4	8	7	5	6	6	6	6	6	6	6	5
P36161	P36161	Nucleoporin NUP133	NUP133	1467	S000001790	29.4942	29.5204	29.6152	29.671	29.446	29.4307	29.3568	29.4402	29.4618	29.5867	29.5717	29.6213	29.3696	29.3716	29.37	29.2485	40	40	36.8	36.8	133.32	0	200.83	21	25	21	25	23	18	19	21	21	24	15	20	21	22	18	20	22	24	21	26	21
P32191	P32191	Glycerol-3-phosphate dehydrogenase, mitochondrial	GUT2	976	S000001417	28.7419	28.7054	28.5023	28.8666	30.6152	30.4177	30.9022	30.8119	28.029	27.2547	27.8455	27.6647	30.8781	30.5897	30.8222	30.8894	37	37	62.4	62.4	72.388	0	323.31	13	12	9	16	23	22	25	25	10	7	10	8	25	23	28	23	13	12	9	15	25
P40029	P40029	Peptide methionine sulfoxide reductase	MXR1	2039	S000000844	29.3005	29.1076	29.4699	29.3733	29.1911	29.5825	29.3737	29.302	29.2875	29.6469	29.9287	29.8586	29.3277	29.5822	29.6719	29.5131	12	12	63	63	21.141	0	54.58	6	10	9	9	7	9	10	8	7	10	7	9	8	10	9	9	10	12	11	11	10
P36114	P36114	Mitochondrial outer membrane protein YKR018C	YKR018C	1437	S000001726	29.1205	29.0363	29.1061	29.1351	29.6675	29.7213	29.7696	29.7299	29.0424	29.3525	29.2284	29.4259	29.9204	29.6756	29.765	29.7072	26	26	39.4	39.4	81.753	0	153.07	10	11	12	11	19	18	19	15	12	14	15	14	16	20	15	14	10	11	15	13	21
P07347	P07347	N-terminal acetyltransferase A complex catalytic subunit ARD1	ARD1	246	S000001055	29.6226	29.5879	29.7558	29.6351	29.2454	29.092	29.0515	29.2335	29.6864	29.7876	29.7988	29.8251	29.4188	29.3595	29.1412	29.1588	15	15	68.5	68.5	27.603	0	57.729	8	9	9	9	9	7	6	7	9	8	9	8	8	8	9	6	9	12	9	12	10
P43619	P43619	Nicotinate-nucleotide pyrophosphorylase [carboxylating]	BNA6	2404	S000001943	29.4289	28.8225	29.1328	28.922	29.7747	29.7997	29.7875	29.859	29.2402	28.9102	28.9463	28.9552	30.0828	29.9101	29.8164	29.9633	14	14	49.8	49.8	32.365	0	39.643	6	6	6	10	11	8	8	10	6	6	9	9	7	7	10	12	10	7	7	12	14
P53008	P53008	Mannosyl-oligosaccharide glucosidase	CWH41	2701	S000002995	29.1261	29.1814	28.9885	29.0229	29.6703	29.5557	29.537	29.5799	29.3941	29.3582	29.3417	29.1943	29.8708	29.8719	29.8121	29.8067	32	32	44.4	44.4	96.506	0	241.55	16	14	16	14	20	18	18	18	12	13	19	17	19	22	20	18	19	15	17	13	24
Q10740	Q10740	Leukotriene A-4 hydrolase homolog	LAP2	3956	S000004990	29.3291	29.2691	29.2994	29.3084	29.6432	29.6556	29.401	29.3897	29.5917	29.574	29.5788	29.5603	29.3672	29.3609	29.5741	29.3855	27	27	48.9	48.9	77.352	0	290.36	12	15	17	15	16	11	17	19	13	15	16	19	14	17	11	17	13	14	18	17	15
P22276	P22276	DNA-directed RNA polymerase III subunit RPC2	RET1	657	S000005733	29.4004	29.5077	29.6467	29.6043	29.2216	29.2093	29.1313	29.3844	29.7817	29.8229	29.6776	29.7077	29.3945	29.271	29.2839	29.2382	44	44	46.2	46.2	129.46	0	224.47	16	20	18	17	16	16	20	11	21	25	25	25	18	14	15	16	19	25	21	22	17
P34241	P34241	Nucleolar pre-ribosomal-associated protein 1	URB1	1311	S000001497	29.5894	29.5327	29.8738	29.7159	29.0601	28.824	28.8959	28.6978	29.9607	30.1204	30.0576	30.0466	29.3208	29.2129	29.3302	29.0377	49	49	29.7	29.7	203.28	0	187.3	19	17	20	19	12	11	12	16	21	22	23	25	12	15	13	17	19	18	16	17	12
P43590	P43590	Uncharacterized peptidase YFR006W	YFR006W	2382	S000001902	28.9144	29.1813	29.0577	29.0706	29.3854	29.2208	29.4414	29.1884	29.4216	29.5369	29.5229	29.4509	29.9001	30.0522	30.0194	29.8846	22	22	51	51	61.753	0	151.21	7	12	12	9	10	13	16	13	12	14	13	10	15	16	16	12	8	14	13	10	13
P38716	P38716	Uncharacterized trans-sulfuration enzyme YHR112C	YHR112C	1734	S000001154	29.0895	29.0636	29.0727	28.9568	30.2529	30.2015	30.2937	30.1793	28.2896	28.279	28.3274	28.3082	30.4873	30.1915	30.0692	30.1702	14	14	43.1	43.1	42.445	0	107.37	7	10	9	7	9	9	8	10	6	7	8	6	8	9	10	10	10	9	10	8	11
P20484	P20484	Protein MAK11	MAK11	590	S000001504	29.5189	29.5339	29.5425	29.689	29.1719	29.092	29.2473	29.1929	29.784	29.8187	29.8104	29.6638	29.0687	29.3862	29.2658	29.4065	17	17	60.6	60.6	47.29	0	183.63	11	14	10	15	12	11	14	14	14	15	13	14	15	12	11	11	15	18	12	18	14
P36516	P36516	54S ribosomal protein L3, mitochondrial	MRPL3	1478	S000004626	29.6849	29.7476	29.7962	29.575	29.6147	29.7461	29.5541	29.3713	29.4321	29.4017	29.335	29.3564	29.0272	29.0484	29.2348	29.1504	20	20	52.8	52.8	43.999	0	82.325	13	15	12	12	14	14	13	14	13	12	15	12	12	9	13	12	15	17	13	19	17
P56628	P56628	60S ribosomal protein L22-B	RPL22B	3091	S000006436	29.4821	29.7039	29.6861	29.8601	28.8072	29.0217	28.4859	29.0056	30.0364	30.5009	30.5147	30.1739	28.5069	29.0944	29.0543	29.0576	3	3	55.7	55.7	13.826	0	259.48	2	4	3	4	3	3	3	4	3	4	4	4	3	4	4	3	2	4	2	6	3
P40341	P40341	Mitochondrial respiratory chain complexes assembly protein YTA12	YTA12	2131	S000004695	29.1779	29.2216	29.3635	29.2663	29.4878	29.5628	29.5104	29.3195	29.4345	29.5061	29.235	29.3402	29.6694	29.4917	29.6962	29.6435	35	33	41.2	38.9	93.275	0	219.33	8	15	12	14	16	16	20	16	10	12	15	14	15	23	17	21	9	16	15	14	19
P29295	P29295	Casein kinase I homolog HRR25	HRR25	921	S000006125	29.4394	29.2902	29.3147	29.4292	29.4759	29.6286	29.6239	29.5244	29.3013	29.2629	29.2984	29.3225	29.5329	29.5576	29.4337	29.4739	20	19	40.5	38.7	57.339	0	283.6	13	11	10	7	12	13	12	10	12	8	10	10	13	14	9	9	17	12	11	6	16
P04786	P04786	DNA topoisomerase 1	TOP1	126	S000005366	29.4375	29.9636	28.7153	29.8908	29.6374	29.7745	29.9383	29.3255	29.2165	29.0519	28.822	28.5742	29.5957	29.7125	29.5879	29.6459	33	33	41.4	41.4	89.994	0	91.712	12	13	8	9	14	14	13	10	10	7	10	9	16	19	17	12	13	12	8	10	16
P22202	P22202	Heat shock protein SSA4	SSA4	646	S000000905	32.7369	32.937	32.7844	32.4439	32.7873	33.02	32.4476	32.4368	NaN	29.1684	27.2754	27.3197	31.2897	30.9584	31.6798	31.5712	36	26	52.3	42.7	69.65	0	323.31	39	38	39	37	40	39	35	38	16	19	18	19	33	32	34	33	35	37	42	33	34
P33750	P33750	Protein SOF1	SOF1	1269	S000003934	29.8223	29.9239	29.7779	29.8382	28.7737	28.8691	28.7974	28.6803	30.2507	30.2863	30.2281	30.1663	28.8959	28.8878	29.0104	28.592	23	23	52.6	52.6	56.788	0	168.19	12	15	16	13	11	11	11	12	18	16	16	18	12	12	9	9	14	15	17	17	14
P43591	P43591	ATP-dependent kinase YFH7	YFH7	2383	S000001903	29.6991	29.4626	29.6089	29.6155	29.6405	29.9255	29.7775	29.8358	29.1595	28.79	29.162	28.8772	29.0706	28.5439	29.2556	30.3722	16	16	54.7	54.7	39.885	0	58.532	8	10	7	6	8	6	6	9	9	6	5	6	7	4	5	8	6	9	7	8	9
P35207	P35207	Antiviral helicase SKI2	SKI2	1350	S000004390	29.3898	29.3805	29.3797	29.3091	29.4704	29.5947	29.3926	29.4776	29.3349	29.3747	29.2645	29.3566	29.4205	29.5358	29.5064	29.4914	47	47	42.1	42.1	146.06	0	216.98	23	27	22	22	25	23	21	22	26	20	22	20	26	24	23	23	23	28	24	22	28
P39705	P39705	Nucleoporin NUP60	NUP60	1956	S000000063	29.3006	29.2306	29.4797	29.2949	29.256	29.4305	29.3485	29.1604	29.5791	29.5255	29.6942	29.557	29.3547	29.5305	29.539	29.392	34	34	75.3	75.3	59.039	0	323.31	14	16	18	18	11	16	18	19	18	16	21	19	19	15	17	17	18	18	21	19	11
Q12746	Q12746	Plasma membrane-associated coenzyme Q6 reductase PGA3	PGA3	4261	S000004594	29.3399	29.2066	29.1541	29.3896	28.9611	28.995	28.6691	28.5444	30.1046	30.219	30.2445	30.1287	29.5371	29.4685	29.4567	29.2346	17	17	55.4	55.4	35.287	0	285.88	8	10	8	10	9	6	9	10	11	9	11	12	11	11	10	9	10	12	11	14	12
P53299	P53299	Mitochondrial import inner membrane translocase subunit TIM13	TIM13	2866	S000003413	29.4609	29.4026	29.6129	29.2497	29.4921	29.8073	29.3265	29.3736	29.5355	29.3202	29.4381	29.2639	29.298	29.3006	29.4118	29.3472	7	7	74.3	74.3	11.286	0	86.288	4	4	4	2	6	4	4	4	5	6	3	3	5	3	4	3	5	5	5	3	7
P33753	P33753	tRNA (uracil(54)-C(5))-methyltransferase	TRM2	1271	S000001764	29.6003	29.6661	29.6503	29.6928	29.0528	29.1823	29.0269	28.9703	29.9334	30.0238	29.9248	29.9061	28.9678	29.0339	29.0066	28.9909	24	24	49.6	49.6	72.851	0	304.67	13	14	16	14	11	9	12	9	16	19	16	16	13	13	13	10	17	15	17	16	12
P53152	P53152	Ubiquitin-conjugating enzyme variant MMS2	MMS2	2773	S000003055	29.3804	29.2408	29.288	29.1027	29.9183	29.7325	29.5362	29.3515	28.9771	29.0686	29.1424	28.8531	29.6482	29.786	29.7793	29.7434	8	8	75.9	75.9	15.544	0	141.07	3	4	5	6	4	4	4	7	5	4	3	4	5	5	5	5	3	7	6	5	5
P53045	P53045	Methylsterol monooxygenase	ERG25	2712	S000003292	29.617	29.9662	29.7646	30.0242	29.4132	29.9611	29.4897	29.4353	29.7006	29.8854	29.4635	29.7029	28.3572	28.5992	28.4563	28.4107	3	3	12	12	36.479	0	56.435	2	3	3	3	3	2	3	3	2	3	3	3	2	3	3	3	3	3	4	4	4
P32597	P32597	Nuclear protein STH1/NPS1	STH1	1107	S000001388	29.3593	29.2246	29.202	29.2033	29.2722	29.5447	29.2046	29.2693	29.5488	29.5583	29.4473	29.4524	29.457	29.5225	29.5276	29.3798	47	47	38	38	156.74	0	152.22	18	26	17	20	17	18	19	22	26	21	20	21	23	26	22	24	19	23	17	21	16
P40348	P40348	Replication factor C subunit 2	RFC2	2136	S000003829	29.3818	29.3795	29.4067	29.3593	29.3003	29.4805	29.2768	29.1799	29.4701	29.4127	29.3945	29.602	29.2362	29.558	29.4539	29.2561	27	27	72.2	72.2	39.741	0	224.68	14	15	14	16	11	16	14	14	15	16	16	15	16	14	11	16	15	16	12	15	9
P38853	P38853	Kelch repeat-containing protein 1	KEL1	1820	S000001201	29.3848	29.3443	29.3997	29.373	29.3585	29.5061	29.4949	29.4502	29.2601	29.2254	29.3737	29.2891	29.3576	29.4496	29.4572	29.4129	56	56	51.4	51.4	131.09	0	323.31	23	28	20	26	24	19	30	28	29	28	26	27	27	24	21	31	25	29	22	28	27
P51402	P51402	60S ribosomal protein L37-B	RPL37B	2673	S000002908	31.3171	NaN	31.6825	30.2188	30.5905	31.2563	31.0974	30.8717	32.263	30.8744	32.0383	31.7284	30.9841	31.3572	31.785	32.0174	5	3	46.6	30.7	9.8682	0	15.642	3	1	2	4	3	3	3	3	3	2	4	2	4	5	5	4	2	1	3	4	4
P39007	P39007	Dolichyl-diphosphooligosaccharide--protein glycosyltransferase subunit STT3	STT3	1900	S000002990	29.0675	29.3227	29.3129	29.2118	29.6392	29.5714	29.2565	29.5562	29.3964	29.2109	29.3355	29.3364	29.4037	29.4849	29.5089	29.461	16	16	22.6	22.6	81.528	0	66.046	8	8	8	9	9	6	11	10	10	7	7	11	12	9	9	12	7	7	8	8	8
Q08444	Q08444	20S-pre-rRNA D-site endonuclease NOB1	NOB1	3875	S000005582	29.8354	29.7674	29.7564	29.7781	28.8716	29.0449	28.9132	28.8776	30.2502	30.0729	30.1361	30.2903	28.4856	28.6428	28.6524	28.6685	16	16	31.6	31.6	51.741	0	112.73	13	9	10	13	9	8	10	10	12	10	13	11	6	6	9	10	16	10	11	14	10
Q06506	Q06506	Ribosomal RNA-processing protein 9	RRP9	3686	S000006341	29.5473	29.5531	29.4731	29.8016	29.076	28.9365	28.9723	28.8938	30.0162	30.031	29.9474	30.0655	28.7958	28.818	29.076	29.0118	22	22	40.5	40.5	65.053	0	217.16	10	13	15	15	12	12	11	9	13	15	13	13	12	12	9	7	13	15	16	14	11
Q08962	Q08962	60S ribosome subunit biogenesis protein NIP7	NIP7	3941	S000006132	29.6193	29.599	29.7162	29.6229	28.8674	29.0559	28.8031	28.6849	29.9421	30.0956	29.9862	30.1162	28.8842	29.0778	29.113	28.7954	12	12	61.9	61.9	20.38	0	53.413	5	7	9	8	7	5	7	8	8	6	7	9	8	6	5	4	6	8	10	9	8
P47176	P47176	Branched-chain-amino-acid aminotransferase, cytosolic	BAT2	2569	S000003909	30.0916	30.2292	29.7262	30.0879	29.7352	29.9942	29.6296	29.7616	28.5082	28.6329	28.6859	28.7243	29.0945	28.6312	29.054	29.3524	15	15	47.6	47.6	41.624	0	158.77	13	15	11	10	10	11	10	8	7	8	8	7	9	5	7	11	13	15	9	12	9
Q05946	Q05946	U3 small nucleolar RNA-associated protein 13	UTP13	3595	S000004212	29.6017	29.7926	29.8583	29.7153	28.8033	28.9567	28.8724	28.8758	30.0053	30.1359	30.0748	29.8987	28.6473	28.9695	28.8543	28.8367	26	26	38.8	38.8	91.031	0	323.31	15	18	17	16	13	9	13	14	18	19	16	17	11	12	11	10	20	21	22	21	16
P40553	P40553	Peroxiredoxin DOT5	DOT5	2229	S000001272	29.4343	29.2793	29.3275	29.2502	29.7594	29.9137	29.629	29.6177	28.9662	28.8221	28.6642	28.9161	29.6501	29.504	29.5347	29.5646	16	16	58.6	58.6	24.119	0	74.479	9	10	7	8	11	12	8	9	9	10	6	6	11	12	8	6	8	12	6	10	14
P25635	P25635	Periodic tryptophan protein 2	PWP2	829	S000000653	29.5833	29.3051	29.5258	29.7088	28.7766	28.8097	29.067	28.9212	29.9617	29.9121	30.0131	29.9931	28.9784	28.9476	29.0378	29.265	34	34	38.1	38.1	103.98	0	133.15	19	22	22	24	11	9	18	20	24	22	25	22	17	16	15	20	19	24	23	28	10
Q06697	Q06697	Cell division control protein 73	CDC73	3731	S000004410	29.5484	29.4318	29.3605	29.1076	29.285	29.5091	29.2978	29.2891	29.506	29.3513	29.3899	29.2653	29.3629	29.436	29.4509	29.2008	15	15	46.8	46.8	44.456	0	271.29	10	9	8	8	9	8	11	11	10	13	12	7	11	10	9	12	11	12	10	9	9
Q07457	Q07457	E3 ubiquitin-protein ligase BRE1	BRE1	3763	S000002232	29.497	29.3946	29.538	29.4017	29.1456	29.2988	29.2606	29.023	29.6268	29.7185	29.5879	29.5901	29.1225	29.2429	29.3344	29.0006	39	39	55.4	55.4	80.691	0	323.31	20	21	24	21	16	21	18	17	26	23	23	24	18	18	15	17	20	22	25	22	16
P30657	P30657	Proteasome subunit beta type-7	PRE4	943	S000001946	29.1087	29.0714	28.6089	28.8313	29.1588	29.383	28.8909	29.191	29.6177	29.9134	29.1656	29.3778	30.0743	29.8664	29.7678	29.7112	8	8	43.6	43.6	29.443	0	117.5	3	5	5	3	5	5	5	4	4	4	4	4	4	2	4	4	5	6	8	4	5
Q05785	Q05785	Epsin-2	ENT2	3570	S000004196	29.3815	29.1502	29.1083	29.1785	29.6231	29.5513	29.7385	29.8023	29.1594	28.8367	29.1527	29.0739	29.4559	29.42	29.3903	29.691	22	18	40.1	34.4	71.806	0	307.68	8	14	14	12	15	12	18	16	13	8	13	18	11	15	14	14	9	15	16	11	17
P38116	P38116	ADP-ribosylation factor-like protein 1	ARL1	1547	S000000368	29.3302	29.2618	29.2582	29.1911	29.2597	29.1831	29.516	29.5135	29.2406	29.3936	29.1832	29.2519	29.6602	29.4921	29.5092	29.4344	8	8	43.7	43.7	20.434	0	42.741	5	5	5	6	5	5	7	7	4	5	5	4	6	5	6	5	5	4	3	5	5
P38217	P38217	Importin subunit beta-2	KAP104	1603	S000000221	29.3104	29.4166	29.3508	29.3085	29.368	29.2799	29.1178	29.0161	29.5088	29.5667	29.6031	29.5893	29.1561	29.3904	29.4341	29.2259	20	20	25.2	25.2	103.68	0	101.85	13	12	12	13	9	11	12	10	13	14	13	12	15	12	12	12	18	15	14	16	10
Q06144	Q06144	Protein ORM2	ORM2	3625	S000004342	28.828	28.5949	28.2853	28.5122	30.5474	30.7138	30.3033	30.3424	27.5534	27.4724	27.518	27.7988	30.8596	30.9453	30.6463	30.6775	7	6	37	32.9	24.854	0	323.31	3	3	4	3	5	5	6	5	4	3	2	2	6	4	5	5	3	4	5	4	8
P43603	P43603	LAS seventeen-binding protein 3	LSB3	2393	S000002968	28.9762	28.959	29.2244	28.8877	29.4125	29.5088	29.5019	29.4443	29.2049	29.3397	29.4192	29.3437	29.55	29.6382	29.6205	29.5176	21	15	42.3	34.2	49.343	0	143.84	10	10	11	13	12	11	14	12	10	13	14	15	13	14	14	12	11	12	13	14	16
P34237	P34237	Protein CASP	COY1	1308	S000001662	29.1296	29.0606	29.1471	29.0588	29.5431	29.8689	29.5283	29.5199	28.9137	28.963	29.0639	29.1026	29.5337	29.6301	29.8049	29.6489	33	33	50.2	50.2	77.513	0	205.51	11	16	14	18	21	18	19	22	14	17	16	16	17	21	21	22	12	13	16	19	21
P40579	P40579	Uncharacterized oxidoreductase YIR035C	YIR035C	2245	S000001474	29.528	29.4583	29.6221	29.0711	29.6199	29.6153	29.2582	29.2914	29.1057	29.2412	29.1377	29.0033	29.3211	29.4652	29.4229	29.3221	10	10	56.3	56.3	27.48	0	152.03	8	10	8	8	7	9	9	8	9	9	6	8	8	8	7	8	12	14	14	11	14
Q12288	Q12288	Putative glutamine amidotransferase YLR126C		4111	S000004116	28.77	29.079	29.1303	28.8503	29.8321	30.1047	30.2303	30.1039	28.3843	28.3924	28.0005	28.2598	30.2745	30.1727	29.7224	30.1706	18	18	88.4	88.4	28.825	0	253.31	8	7	9	10	12	8	14	13	8	7	4	5	13	11	11	15	7	8	9	12	13
Q08924	Q08924	Regulator of Ty1 transposition protein 10	RTT10	3930	S000006104	29.8104	29.5949	29.7477	29.7226	29.0221	29.0045	29.0406	29.0383	29.8428	29.6804	29.7227	29.6875	28.8905	28.9755	28.8045	28.8777	44	44	49.1	49.1	114.46	0	251.43	28	27	20	28	23	19	20	19	26	26	25	23	14	19	13	14	27	31	22	25	27
P14164	P14164	ARS-binding factor 1	ABF1	425	S000001595	29.3553	29.1623	29.371	29.5289	29.224	29.2358	29.4276	29.2158	29.6276	29.5524	29.5571	29.5992	28.967	29.26	29.2349	28.9855	27	27	50.2	50.2	81.752	0	323.31	11	13	11	12	10	10	12	13	11	11	15	16	9	11	10	14	14	16	15	16	14
P53953	P53953	SED5-binding protein 2	SFB2	3043	S000004994	28.8492	28.76	28.8969	28.9183	29.7752	29.7068	29.8243	29.6084	28.722	28.6984	28.747	28.6039	30.0574	29.9352	30.1092	30.0664	30	30	39.6	39.6	98.942	0	293.61	16	13	14	15	17	16	19	15	10	14	19	15	19	22	16	23	15	11	13	13	18
P43597	P43597	Uncharacterized protein YFR016C	YFR016C	2388	S000001912	29.3491	29.0774	29.1652	28.988	29.7941	29.6748	29.5289	29.4392	28.8951	28.7063	28.6409	28.8738	29.7344	29.827	29.8046	29.7038	55	55	52	52	137.7	0	323.31	19	22	16	17	28	24	26	33	15	15	14	16	25	27	28	26	21	23	14	18	31
P09950	P09950	5-aminolevulinate synthase, mitochondrial	HEM1	292	S000002640	29.9852	30.2084	29.9183	30.0214	29.0041	28.7462	29.0044	29.1388	29.9302	29.8639	29.881	29.7522	28.4629	28.4901	28.2594	28.516	19	19	41.4	41.4	59.362	0	179.91	12	9	10	9	10	11	10	8	7	10	11	9	8	5	7	5	18	13	16	13	13
P13856	P13856	Ras-related protein RSR1	RSR1	418	S000003384	29.2695	29.0896	29.3405	29.2006	29.3131	29.4261	29.5244	29.3015	29.2064	29.2073	29.3099	29.3435	29.2654	29.4507	29.6141	29.2954	14	14	55.9	55.9	30.39	0	80.013	9	9	8	11	7	6	10	11	9	7	10	12	9	10	11	9	8	9	6	10	8
O13563-2;O13563	O13563-2;O13563	26S proteasome regulatory subunit RPN13	RPN13	40	S000004413	29.0382	28.902	28.8886	29.2641	29.4258	29.3263	29.0689	29.5622	29.1482	29.6813	29.1618	29.1747	29.7639	29.6992	29.6982	29.2937	8	8	53.2	53.2	17.684	0	52.4	5	4	4	6	4	4	5	6	4	4	4	6	5	5	6	6	7	7	5	7	6
P38063	P38063	Ribose-phosphate pyrophosphokinase 4	PRS4	1520	S000000164	29.413	29.5114	29.4805	29.5196	29.1483	29.1067	29.1883	29.148	29.8232	29.5411	29.6588	29.6351	29.1954	29.1811	28.5336	29.0014	13	9	52.5	39.6	35.72	0	106.16	10	12	11	10	8	7	7	10	14	12	10	11	9	8	5	8	13	11	16	13	11
Q12271	Q12271	Polyphosphatidylinositol phosphatase INP53;SAC1-like phosphoinositide phosphatase;Phosphatidylinositol 4,5-bisphosphate 5-phosphatase	INP53	4099	S000005635	29.1599	29.1631	29.21	29.1048	29.291	29.4925	29.4273	29.2666	29.2237	29.2401	29.2464	29.1909	29.4812	29.5011	29.5485	29.5235	37	36	40.9	40.1	124.58	0	193.3	16	22	17	20	21	13	23	28	20	21	16	18	24	24	20	25	17	23	19	22	22
P53200	P53200	Protein-lysine N-methyltransferase EFM5	EFM5	2804	S000003233	29.4164	28.8874	29.2057	29.4507	29.2305	29.263	28.7676	29.0636	29.7575	29.6309	29.9379	29.8627	29.166	29.0531	29.1064	29.2357	14	14	52	52	28.582	0	170.5	9	8	7	11	7	7	9	11	10	6	8	9	12	7	7	9	10	10	10	13	7
P47133	P47133	ER membrane protein complex subunit 2	EMC2	2540	S000003848	29.4268	29.399	29.369	29.1561	29.4278	29.369	29.2719	29.2544	29.6947	29.3141	29.2087	29.1902	29.3415	29.3416	29.3059	28.9621	12	12	37	37	33.855	0	147	9	5	7	9	7	9	8	8	3	5	8	9	6	8	10	8	8	8	6	9	7
Q12166	Q12166	2-isopropylmalate synthase 2, mitochondrial	LEU9	4046	S000005634	29.6124	29.5667	29.6456	29.5479	28.9493	28.9811	29.0097	28.4858	30.0169	29.9176	30.0317	29.9802	28.6526	29.1461	28.8662	28.5622	14	14	33.8	33.8	67.199	0	241.48	21	19	20	23	19	18	20	19	22	19	25	21	16	18	16	15	13	10	10	14	8
Q12500	Q12500	Late secretory pathway protein AVL9	AVL9	4231	S000004104	28.4179	28.9613	28.9698	31.1019	29.0658	28.7807	29.522	29.9083	28.8106	29.0697	29.2385	29.9811	29.3852	29.1122	29.3108	29.2782	18	18	29.2	29.2	86.425	0	97.738	4	5	9	7	6	5	8	8	5	6	7	9	8	9	7	11	3	5	9	6	6
P40693	P40693	Ribosome biogenesis protein RLP7	RLP7	2249	S000004947	29.9642	29.8401	29.7885	29.8777	28.1912	28.4822	28.0537	28.2996	30.6575	30.4894	30.6437	30.414	28.8307	28.6645	28.1653	28.5372	17	17	50.6	50.6	36.559	0	216.04	9	10	6	11	4	6	4	5	9	9	12	10	4	6	5	5	9	11	6	9	4
P38883	P38883	Pre-rRNA-processing protein RIX1	RIX1	1841	S000001240	29.5568	29.4056	29.4688	29.6013	28.8673	28.8	28.8765	29.0641	29.9448	29.8097	29.7162	29.7972	29.0604	29.0065	28.9197	28.9988	27	27	38.8	38.8	86.738	0	260.58	18	20	17	17	13	11	17	13	19	20	17	20	15	15	13	14	20	25	18	22	14
Q05029	Q05029	Protein BCH1	BCH1	3536	S000004850	29.118	29.2371	29.3372	29.3588	29.3192	29.5493	29.5657	29.7028	28.9403	28.9094	28.8957	28.9399	29.5602	29.5346	29.5437	29.3497	23	23	44.1	44.1	82.048	0	323.31	10	13	9	11	11	10	17	14	9	10	11	10	11	16	16	10	9	15	8	15	12
P38181	P38181	Nucleoporin NUP170	NUP170	1584	S000000175	29.3567	29.3043	29.3831	29.4148	29.1268	29.2781	29.0513	28.9705	29.4349	29.5563	29.5149	29.4866	29.2477	29.2271	29.2678	29.1887	46	45	33.5	32.6	169.47	0	226.26	23	24	24	21	20	17	15	21	28	23	22	21	23	22	17	17	22	26	25	20	20
P40008	P40008	Protein FMP52, mitochondrial	FMP52	2025	S000000806	29.4743	29.4757	29.5346	29.5008	29.1948	29.5331	29.2378	29.2695	29.2262	29.0948	29.3552	29.4562	28.8919	29.0569	29.2214	29.2207	11	11	50.6	50.6	25.086	0	166.24	8	9	9	7	9	8	8	6	7	9	8	7	7	8	6	10	10	12	7	8	7
P37838	P37838	Nucleolar protein 4	NOP4	1512	S000005964	30.0466	29.8848	29.9086	29.9771	28.4793	28.6528	28.5453	28.357	30.5361	30.5011	30.3837	30.3649	28.2662	28.2624	28.417	28.154	33	33	50.9	50.9	77.824	0	218.73	17	19	16	13	9	9	9	8	21	18	18	19	8	8	8	6	17	22	16	14	10
Q00245	Q00245	GTP-binding protein RHO3	RHO3	3113	S000001380	29.4501	29.1657	29.4995	29.2407	29.2455	29.0078	29.0553	28.941	29.5691	29.5817	29.6451	29.6695	29.087	29.1869	29.2503	29.1225	11	11	58.9	58.9	25.312	0	98.555	8	6	6	8	6	6	7	7	6	8	7	5	6	6	6	6	9	6	5	9	7
Q02046	Q02046	Methylenetetrahydrofolate dehydrogenase [NAD(+)]	MTD1	3160	S000001788	29.5349	29.5347	29.6719	29.625	29.4866	29.0351	29.6532	29.5047	29.0965	28.9423	29.3291	29.4099	28.8036	29.1704	28.8322	29.0403	16	16	57.8	57.8	36.239	0	192.57	8	10	9	10	8	10	10	9	9	6	10	9	7	6	4	8	9	11	9	10	6
P38235	P38235	Uncharacterized protein YBR053C		1614	S000000257	29.0478	29.0504	29.23	28.9291	29.913	29.8871	29.6371	29.7154	28.3185	28.3991	28.1594	28.5225	29.8634	29.9991	29.9256	30.07	17	17	55.3	55.3	40.295	0	160.37	9	8	6	8	14	11	9	10	8	7	6	6	13	12	13	12	11	10	7	6	18
P43569	P43569	CCR4-associated factor 16	CAF16	2367	S000001866	29.5215	29.526	29.5123	29.3738	29.3333	29.2739	29.391	29.288	29.1259	29.0787	29.185	29.4107	29.2026	29.2176	29.1496	29.036	14	14	47.8	47.8	33.09	0	42.266	9	10	12	10	6	9	9	9	8	8	7	8	11	10	10	8	9	13	13	12	6
P47122	P47122	GPN-loop GTPase 1	NPA3	2531	S000003833	29.2758	29.2451	29.4436	29.3298	28.9475	28.9154	28.727	29.0335	29.6462	29.764	29.9136	29.7795	28.9647	29.1266	29.2023	29.085	14	14	34.3	34.3	43.194	0	95.722	11	9	11	9	9	6	9	9	10	11	10	10	9	9	10	7	14	13	15	12	12
P32623	P32623	Probable glycosidase CRH2	UTR2	1124	S000000766	29.509	29.5815	29.6671	29.4367	28.5631	28.6465	28.4814	28.5802	29.92	30.1089	30.2055	30.057	29.0008	28.9679	29.0177	28.6121	6	6	18.2	18.2	49.906	0	108.81	4	4	4	3	5	5	6	6	4	4	4	4	5	5	5	6	7	9	8	8	7
P40533	P40533	Protein TED1	TED1	2220	S000001301	28.8829	29.1129	29.0511	29.1076	29.4547	29.3989	29.5688	29.4681	28.7959	29.082	28.9284	28.7458	29.8816	29.7573	29.4192	29.607	19	19	44.4	44.4	54.927	0	64.207	5	6	7	10	8	7	11	14	5	5	6	4	12	11	10	11	7	9	10	12	11
P39742	P39742	Translocation protein SEC72	SEC72	1978	S000004283	29.0746	28.9469	29.1814	28.9062	29.5547	29.7969	29.7021	29.4943	28.8059	28.4283	29.0433	28.7528	29.6867	29.6857	29.661	29.515	11	11	42	42	21.607	0	25.81	6	6	7	5	6	9	7	8	6	6	8	7	6	7	10	8	8	9	10	7	7
Q04432	Q04432	Glutathione-independent glyoxalase HSP31	HSP31	3467	S000002941	28.4801	28.4387	28.0502	28.1375	29.9712	29.9638	29.8545	29.8089	28.7115	28.9879	28.7516	28.6775	30.2848	29.8815	29.9643	30.2051	10	10	56.1	56.1	25.67	0	121.28	6	7	6	6	8	8	8	8	6	4	7	7	7	7	9	10	6	9	6	4	9
P36104	P36104	COMPASS component SWD2	SWD2	1431	S000001501	29.3169	29.3002	29.3987	29.0707	29.0948	29.1499	29.4713	29.0759	29.4504	29.24	29.2469	29.3013	29.337	29.2498	29.3975	29.0277	10	10	27.7	27.7	37.122	0	31.124	5	6	7	5	7	6	4	4	7	6	6	6	7	6	6	6	5	7	7	4	8
P38623	P38623	Serine/threonine-protein kinase RCK2	RCK2	1699	S000004238	29.1141	28.9655	29.1102	29.0759	29.7744	29.9523	29.6614	29.5625	28.8181	28.8628	28.9821	28.9611	29.1935	29.3122	29.4536	29.2932	21	21	34.1	34.1	68.061	0	76.388	13	9	11	11	14	14	16	14	9	11	12	10	14	10	10	14	11	11	10	12	14
P25340	P25340	Delta(24(24(1)))-sterol reductase	ERG4	756	S000002980	29.6104	29.4158	29.3351	29.5287	29.3909	29.1409	29.0697	29.2944	29.7145	29.3659	29.0072	29.3318	29.3372	29.043	28.5776	28.9069	10	10	19.2	19.2	56.039	0	15.544	4	4	4	4	4	4	3	5	4	4	3	6	4	3	3	4	3	3	4	3	3
P40582	P40582	Glutathione S-transferase 1	GTT1	2248	S000001477	29.5103	29.2154	29.2059	29.2433	29.6766	29.7455	29.6757	29.5717	28.866	28.5099	28.6794	28.8142	29.1613	29.2445	29.3945	29.5021	7	7	33.3	33.3	26.794	0	16.795	6	7	6	6	6	6	7	7	4	5	6	5	4	6	6	6	6	6	6	6	6
Q12028	Q12028	AP-1 complex subunit gamma-1	APL4	3973	S000006233	29.0686	29.0357	29.0535	29.0115	29.4853	29.3494	29.5077	29.5461	28.8764	28.8148	28.8383	28.8057	29.6124	29.6697	29.5819	29.7437	29	29	41.1	41.1	93.623	0	182.7	11	12	10	16	12	11	20	21	13	12	11	9	20	16	16	14	12	12	10	17	13
Q07527	Q07527	tRNA (guanosine(18)-2-O)-methyltransferase	TRM3	3771	S000002270	29.316	29.4132	29.2943	29.4577	28.7986	28.8553	29.0828	29.037	29.6077	29.6801	29.3347	29.6117	29.3233	29.1521	28.9346	29.062	55	55	40	40	165.05	0	140.64	19	29	22	27	14	14	24	26	29	24	25	25	20	21	17	17	17	26	24	27	14
P28007	P28007	H/ACA ribonucleoprotein complex subunit 1	GAR1	893	S000001131	29.2634	29.4855	29.6182	29.0742	28.8829	28.2741	28.6747	28.3048	29.7116	30.2497	29.3885	30.6501	29.0545	29.6241	29.2264	28.4723	5	5	36.1	36.1	21.48	0	127.92	3	4	4	3	3	3	3	4	5	3	3	2	3	3	3	3	4	8	6	3	4
P38130	P38130	Probable mannosyltransferase KTR3	KTR3	1553	S000000409	29.1985	29.3943	29.1142	29.3093	29.0045	29.1892	29.1218	29.3059	29.3257	29.428	29.1294	29.3013	29.2613	29.2334	29.223	29.4129	17	17	45.8	45.8	47.482	0	74.156	10	14	12	15	12	11	14	14	11	13	11	13	15	14	9	13	12	17	15	18	12
Q04214	Q04214	Transposon Ty1-MR1 Gag-Pol polyprotein;Capsid protein;Ty1 protease;Integrase;Reverse transcriptase/ribonuclease H	TY1B-MR1	3428	S000004648	30.1405	30.0488	30.1483	30.0733	29.0776	29.309	29.1179	29.1309	29.4488	29.6386	29.4282	29.4903	28.2111	28.2625	28.2901	28.1128	9	1	6	0.7	198.9	0	82.579	45	48	46	47	33	32	34	34	40	42	45	44	29	24	32	25	9	5	7	7	8
P06102	P06102	General negative regulator of transcription subunit 3	NOT3	165	S000001300	29.2162	29.1694	29.4109	29.2714	29.1934	29.2744	29.0088	28.9827	29.3018	29.4392	29.5349	29.4557	29.0564	29.1969	29.193	29.1306	39	39	45.8	45.8	94.402	0	193.01	15	16	18	22	15	12	14	21	15	15	19	20	16	18	17	17	16	15	19	22	15
Q07362	Q07362	Protein PBP4	PBP4	3755	S000002211	29.508	29.3516	29.5224	29.3618	28.9238	29.3509	29.1177	28.8566	29.4611	29.4211	29.5557	29.6181	28.8521	28.7942	28.9994	29.0198	12	12	64.9	64.9	19.881	0	255.44	9	8	9	7	10	6	6	6	9	8	7	6	9	6	6	6	10	9	8	9	11
P53140	P53140	Protein RMD9, mitochondrial	RMD9	2767	S000003075	29.6719	29.466	29.4971	29.3274	29.4219	29.5791	29.1883	29.1271	29.1086	29.2199	29.017	29.0758	29.0503	28.9302	29.137	28.8615	25	24	45.7	44	74.595	0	181.11	16	19	17	19	13	13	15	21	13	13	12	16	16	12	11	13	14	19	14	21	13
P36523	P36523	54S ribosomal protein L15, mitochondrial	MRPL15	1483	S000004304	29.5122	29.8657	29.5001	29.8928	29.0128	28.8691	29.3932	29.6539	29.3055	29.0815	29.0614	29.026	29.2253	28.7993	28.4027	29.01	16	16	59.3	59.3	28.167	0	118.75	11	8	9	7	9	8	8	7	11	9	9	7	7	8	7	8	11	8	10	8	11
Q12176	Q12176	Ribosome biogenesis protein MAK21	MAK21	4048	S000002467	29.3365	29.3267	29.478	29.7474	28.8835	29.128	28.8148	28.5994	29.9083	29.9414	29.6689	29.8745	28.6581	28.8033	28.699	28.7432	35	35	39	39	116.68	0	310.6	16	13	11	16	13	13	10	14	18	19	15	13	12	10	10	12	17	12	13	19	14
P21560	P21560	Protein CBP3, mitochondrial	CBP3	615	S000006136	29.6162	29.4947	29.434	29.3758	29.5133	29.4653	29.5336	29.3394	29.0657	28.9543	28.8662	28.9403	28.9962	28.841	29.0231	29.0854	18	18	45.7	45.7	39.083	0	110.98	10	9	10	9	10	13	6	11	10	9	7	9	9	8	10	7	11	9	10	9	11
P48813	P48813	High-affinity glutamine permease	GNP1	2613	S000002916	29.5162	29.4373	29.4538	29.3681	29.005	28.9198	28.5952	28.7533	29.8429	29.9586	29.6202	29.7131	28.8832	28.661	28.8934	28.9188	21	21	29.7	29.7	73.597	0	178.7	14	11	12	14	9	10	13	13	13	10	16	14	9	10	12	9	16	15	14	18	11
Q12515	Q12515	Protein PAR32	PAR32	4242	S000002332	29.0746	29.0318	28.9535	28.8618	29.5707	29.5515	29.7488	29.6538	28.7219	28.7629	28.5824	28.75	29.6797	29.5366	29.5202	29.5308	13	13	52.2	52.2	31.886	0	323.31	9	8	9	8	8	8	9	9	7	7	6	7	8	10	10	8	12	8	10	6	9
Q06631	Q06631	Protein BFR2	BFR2	3709	S000002707	29.4376	29.1336	29.3604	29.592	28.9455	28.9456	28.7232	28.7523	29.8169	29.878	29.8442	29.9279	28.512	28.8663	28.9086	28.8609	23	23	48.1	48.1	61.202	0	207.18	15	15	14	17	11	11	16	15	16	17	19	17	12	10	13	13	15	16	14	18	12
P10662	P10662	37S ribosomal protein MRP1, mitochondrial	MRP1	348	S000002755	29.6096	29.7055	29.48	29.3502	29.4592	29.4678	29.2001	29.2862	29.2799	29.2793	29.1267	29.0609	28.8578	28.741	28.654	28.8981	15	15	48	48	36.728	0	128.16	11	8	9	9	9	9	9	10	8	10	9	9	11	8	8	11	12	10	13	10	11
Q04600	Q04600	Translation machinery-associated protein 64	TMA64	3487	S000002524	28.8483	28.7763	28.828	28.5089	29.368	29.5295	29.4343	29.4311	28.8013	28.8398	29.0024	29.0428	29.6056	29.7092	29.8328	29.8535	24	24	47.6	47.6	63.991	0	140.1	7	11	8	7	10	11	12	12	10	11	11	10	12	14	14	13	7	11	8	7	12
P39931	P39931	Protein SSP120	SSP120	1988	S000004240	29.3442	29.2057	29.2644	29.0532	29.4354	29.3299	29.4642	29.5148	29.1011	28.885	29.1132	28.6814	29.4594	29.2748	29.0796	29.1575	9	9	40.2	40.2	27.289	0	155.24	5	5	6	6	6	4	7	7	4	4	5	3	4	3	7	6	6	4	5	7	7
P53136	P53136	Ribosome biogenesis protein NSA1	NSA1	2764	S000003079	29.4309	29.4237	29.3726	29.3913	28.73	28.9456	28.6097	28.5141	29.7718	29.7738	29.8665	29.8493	28.8341	28.8508	29.0508	28.9147	24	24	55.5	55.5	51.906	0	138.13	13	13	12	14	8	9	14	10	14	14	14	16	12	12	11	12	16	16	10	15	8
P38875	P38875	GPI transamidase component GPI16	GPI16	1835	S000001231	28.9883	29.0228	28.9691	28.8287	29.4584	29.8016	29.4065	29.3988	28.522	28.8691	28.8227	28.7303	29.5398	29.5444	29.7666	29.6538	16	16	36.2	36.2	68.771	0	125.08	8	9	7	10	10	9	11	11	8	6	7	6	10	10	9	13	11	13	12	13	15
P40580	P40580	Benzil reductase ((S)-benzoin forming) IRC24	IRC24	2246	S000001475	29.1439	28.8302	28.8076	28.9023	29.631	29.5782	29.4542	29.4945	28.9007	28.6256	28.849	28.8302	29.6556	29.4894	29.558	29.5556	16	16	73	73	28.804	0	174.82	12	11	9	12	10	11	12	13	10	9	9	10	11	11	12	14	18	14	12	12	15
P38199	P38199	Heterogeneous nuclear rnp K-like protein 2	HEK2	1591	S000000128	29.1586	29.3279	29.1943	29.2233	29.0357	28.9102	29.2532	28.7698	29.7969	29.5059	29.4079	29.5012	29.3881	29.0541	28.6907	29.0333	15	15	36	36	41.682	0	105.75	5	6	7	7	5	8	5	5	8	7	12	7	7	10	8	6	6	6	9	9	8
Q01476	Q01476	Ubiquitin carboxyl-terminal hydrolase 2	UBP2	3141	S000005650	29.0079	28.8933	29.0186	28.8378	29.2756	29.367	29.096	29.2202	29.0912	28.9292	29.1282	29.0835	29.4769	29.6171	29.6645	29.5393	43	43	37.7	37.7	146.35	0	213.33	17	15	17	22	18	19	19	29	19	19	20	26	20	23	22	26	17	16	21	24	20
P35729	P35729	Nucleoporin NUP120	NUP120	1361	S000001540	29.4333	29.139	29.1826	29.095	29.1946	29.2495	29.2608	29.2605	29.1549	29.0973	29.1042	29.0782	29.2792	29.2965	29.255	29.073	31	31	33.7	33.7	120.45	0	223.97	14	18	16	20	16	17	22	23	14	18	16	19	19	22	14	19	15	18	17	21	17
P32347	P32347	Uroporphyrinogen decarboxylase	HEM12	1004	S000002454	29.1494	29.2196	29.0252	29.1405	29.5791	29.2736	29.529	29.6302	28.6929	28.7055	28.5447	28.6826	29.7184	29.4848	29.2971	29.4799	14	14	39.8	39.8	41.349	0	103.46	8	9	8	7	8	9	9	8	7	7	6	7	8	9	8	9	13	13	10	10	12
Q03761	Q03761	Transcription initiation factor TFIID subunit 12	TAF12	3351	S000002552	29.2955	29.2404	29.173	29.067	29.2575	29.4197	29.2261	29.2875	29.1482	29.2286	29.1682	29.1164	29.098	29.1702	29.1397	29.0631	23	23	42.5	42.5	61.072	0	147.14	17	14	15	12	13	12	14	10	14	12	14	13	12	10	15	13	18	16	15	15	11
Q08746	Q08746	Regulator of ribosome biosynthesis	RRS1	3907	S000005820	29.4746	29.5653	29.5799	29.7624	28.5269	28.6847	28.488	28.9161	30.0337	30.0941	29.6993	29.7981	28.7344	28.6611	28.4001	28.651	10	10	44.3	44.3	22.963	0	133.67	5	7	6	6	5	4	5	5	6	4	6	6	4	6	5	5	8	13	9	9	5
P53281	P53281	LAS seventeen-binding protein 1	LSB1	2854	S000003368	29.5175	29.6038	29.3774	29.515	29.5637	29.4672	29.8387	29.9124	28.8362	28.7112	28.6167	28.4773	28.9762	28.9403	28.6139	29.0572	8	8	34.9	34.9	26.139	0	53.367	5	6	7	6	6	5	6	5	5	5	5	4	6	6	5	6	6	5	7	6	9
P23201	P23201	Protein SPA2	SPA2	678	S000003944	29.1388	29.0176	29.0976	29.0723	29.0687	29.4247	29.0776	29.1589	29.3391	29.3602	29.434	29.3381	28.9938	29.1663	29.0473	29.2382	63	63	47.5	47.5	163.14	0	323.31	18	23	13	24	19	17	22	25	29	23	20	24	21	17	21	22	18	22	14	25	21
P53155	P53155	Uncharacterized protein YGL082W	YGL082W	2775	S000003050	28.865	29.1668	29.1793	28.9089	29.51	29.773	29.2228	29.2483	28.7948	29.0433	28.9743	28.8429	29.2397	29.4196	29.5774	29.0356	15	15	47	47	43.321	0	143.56	8	9	7	11	10	10	13	13	9	8	10	11	9	9	10	10	10	12	8	13	14
P26755	P26755	Replication factor A protein 3	RFA3	858	S000003709	29.0812	29.1784	29.0817	29.1492	29.323	29.3046	29.038	29.0244	29.1362	29.1535	29.3832	29.2861	29.1495	29.2361	29.2715	28.9857	7	7	72.1	72.1	13.816	0	246.68	5	4	6	5	6	5	4	4	5	6	5	6	5	6	5	6	8	6	9	9	9
P50101	P50101	Ubiquitin carboxyl-terminal hydrolase 15	UBP15	2648	S000004920	28.9126	28.853	28.9671	28.7289	29.5673	29.6209	29.4966	29.4861	28.6147	28.608	28.508	28.5963	29.5937	29.7449	29.7521	29.7157	36	36	37.6	37.6	143.56	0	193.66	15	13	11	16	17	24	21	23	12	13	11	11	22	21	24	24	15	12	11	17	20
P40055;REV__P69850	P40055	U3 small nucleolar RNA-associated protein 7	UTP7	2059	S000000884	29.2799	29.2929	29.4086	29.4127	28.7828	28.7882	28.8161	28.8179	29.6102	29.5935	29.5754	29.5859	28.8899	29.0392	28.8314	29.0146	25	25	51.8	51.8	62.316	0	197.02	14	17	13	14	9	10	15	11	18	15	13	17	16	12	9	12	16	20	15	17	11
Q03516	Q03516	Uncharacterized protein RSN1	RSN1	3309	S000004879	29.3993	29.2921	29.2963	29.2981	29.1867	29.2997	28.9832	29.0345	29.2197	29.4132	29.3572	29.3302	28.9734	29.0017	28.9369	28.6882	29	29	30.8	30.8	107.67	0	109.58	12	14	12	18	12	12	13	14	14	14	11	14	14	13	13	13	13	16	14	22	12
P22214	P22214	Protein transport protein SEC22	SEC22	652	S000004258	29.298	29.3312	29.23	28.8507	29.0072	29.2949	29.0024	28.9304	29.2162	29.3891	29.3065	29.3045	28.9865	29.3049	29.311	28.9409	9	9	42.5	42.5	25.057	0	248.92	6	7	7	8	8	7	8	8	8	6	8	8	8	7	8	7	7	10	8	10	8
Q07897	Q07897	Protein CMS1	CMS1	3813	S000003993	29.4072	29.3479	29.3602	29.1572	29.3256	28.6367	28.4824	28.7326	29.8362	29.7703	29.621	29.6395	28.6491	28.88	29.0711	28.6666	15	15	48.1	48.1	33.394	0	57.327	7	10	8	5	7	4	5	6	9	9	7	6	6	7	5	5	8	10	8	6	6
Q12404	Q12404	Protein disulfide-isomerase MPD1	MPD1	4171	S000005814	28.8133	28.7423	28.7103	28.7179	29.7995	29.7595	29.9422	29.854	28.0949	27.9538	28.0623	28.0428	29.9754	30.0133	30.0513	30.0384	19	19	61.3	61.3	36.408	0	64.644	11	9	10	8	14	14	14	12	8	8	11	8	16	16	17	13	14	9	12	9	16
P40422	P40422	DNA-directed RNA polymerases I, II, and III subunit RPABC4	RPC10	2158	S000001185	29.4753	29.328	29.3119	29.596	28.6909	28.8586	28.6432	28.7361	29.6669	29.4988	29.4006	29.8102	28.8104	28.7769	28.8982	29.0531	3	3	51.4	51.4	7.7159	0	20.954	2	2	2	3	2	2	2	2	2	2	2	3	2	2	2	2	3	3	3	4	3
P32502	P32502	Translation initiation factor eIF-2B subunit beta	GCD7	1072	S000004282	29.4712	29.3486	29.4766	29.316	28.7269	28.8869	28.8055	28.891	29.5905	29.6515	29.3834	29.5556	28.5934	29.0368	28.9943	28.8176	13	13	45.7	45.7	42.569	0	158.2	9	9	9	6	9	7	8	6	7	10	9	8	6	7	6	5	9	10	9	6	10
P15790	P15790	Casein kinase II subunit alpha	CKA1	470	S000001297	29.1628	29.0962	29.3014	28.9993	29.1342	29.2567	29.1341	28.943	29.2737	29.2875	29.2494	29.1252	29.0543	29.1255	29.2244	29.1734	20	20	47	47	44.667	0	54.484	9	11	8	8	11	9	10	8	10	9	11	14	10	9	11	8	10	12	7	10	12
P47054	P47054	Nucleoporin NUP192	NUP192	2495	S000003576	29.323	29.0992	29.2713	29.2343	29.0657	29.098	29.1851	29.2195	29.1354	29.1387	29.252	29.1601	29.0601	29.0939	29.0119	29.184	43	43	27.4	27.4	191.53	0	191.5	20	21	21	20	20	18	20	18	19	19	20	18	22	22	20	20	22	21	21	17	21
P43636	P43636	Alpha-1,3/1,6-mannosyltransferase ALG2	ALG2	2410	S000003033	28.8404	28.8552	28.8416	28.8373	29.2678	29.5919	29.4854	29.4314	28.7903	28.6999	28.8048	28.7383	29.6246	29.6042	29.584	29.5329	21	21	52.5	52.5	58.046	0	252.56	8	11	10	14	7	8	14	12	9	10	8	8	12	14	11	13	9	13	11	15	7
P53879	P53879	GTP-binding protein RHO5	RHO5	2991	S000005124	29.0356	28.9984	28.901	28.9654	29.5091	29.6446	29.3142	29.2779	29.1845	29.4088	29.2427	29.3742	28.8179	28.8151	29.0939	28.9434	12	12	41.7	41.7	36.818	0	101.34	10	10	7	7	7	11	8	7	7	9	7	7	10	8	8	5	11	12	7	8	9
Q12000	Q12000	Translation machinery-associated protein 46	TMA46	3957	S000005617	29.5908	29.3777	29.5646	29.707	28.6432	28.5995	28.7496	28.7359	29.9954	30.0607	29.9993	29.8785	28.1644	28.6159	28.4497	28.3513	16	16	38.6	38.6	39.514	0	104.14	10	9	8	7	7	8	7	8	9	10	12	11	4	5	4	4	17	13	10	7	12
P20604	P20604	Serine/threonine-protein phosphatase PP1-1	SIT4	593	S000002205	29.2595	29.3308	29.0765	29.3583	29.1258	28.9992	29.2311	29.1281	29.1369	29.145	29.2275	29.2104	29.1759	28.9763	29.1431	28.941	14	14	45	45	35.537	0	60.339	10	11	11	9	8	10	9	11	8	12	13	10	9	13	10	8	12	14	14	13	11
P32802	P32802	Transmembrane 9 superfamily member 1;Protein p24a	EMP70	1161	S000004073	29.2476	29.2659	29.2021	29.3545	28.8704	28.7928	28.7881	28.7489	29.6873	29.712	29.3752	29.5549	28.9905	28.8943	29.0058	28.9607	15	15	22.5	22.5	75.962	0	84.29	8	9	8	11	5	9	7	9	9	9	10	9	10	8	7	10	9	11	9	10	5
Q07688	Q07688	Phosphorelay intermediate protein YPD1	YPD1	3790	S000002394	29.15	28.9408	29.0169	29.0541	29.3438	28.9634	29.5574	29.5174	28.7454	28.8222	28.5606	28.6528	29.9599	29.421	29.0838	29.6478	8	8	49.7	49.7	19.168	0	126.06	5	4	5	6	5	3	5	5	4	3	3	5	6	5	4	7	6	5	5	6	5
Q12451	Q12451	Oxysterol-binding protein homolog 2	OSH2	4196	S000002177	29.075	28.9825	28.9861	28.9016	29.5305	29.4114	29.4429	29.469	29.0226	28.7275	28.8253	28.6956	29.3471	29.2767	29.359	29.3083	49	49	44.8	44.8	145.79	0	230.2	17	22	21	20	26	25	26	24	16	14	16	16	24	24	26	19	18	25	21	19	26
P51601	P51601	GTP cyclohydrolase 1	FOL2	2675	S000003499	29.6167	29.3745	29.4761	29.3665	29.1498	29.2816	28.8683	28.7765	29.5907	29.3743	29.2024	29.3742	28.9705	28.7018	28.5919	28.6435	14	14	59.7	59.7	27.769	0	114.54	11	11	12	13	7	7	10	11	11	8	7	9	10	9	8	8	17	15	17	18	12
P54003	P54003	Protein SUR7	SUR7	3061	S000004516	29.1213	28.8267	29.4021	29.4293	29.0207	28.9442	28.8611	29.0725	29.6723	29.5715	29.6114	29.7505	28.8374	28.6959	28.7528	28.7646	9	9	50.7	50.7	33.829	0	206.58	5	3	5	7	5	5	6	6	5	5	5	5	5	5	6	7	6	3	7	8	7
P38993	P38993	Iron transport multicopper oxidase FET3	FET3	1889	S000004662	29.1606	29.7483	29.7201	30.0409	28.0052	28.6687	28.8683	29.1016	29.6269	30.0239	29.8395	29.9761	28.3592	28.3334	28.2732	28.5696	11	11	31.8	31.8	72.359	0	199.22	6	6	6	6	6	7	6	9	6	7	7	6	5	7	4	3	12	13	12	10	7
Q01163	Q01163	37S ribosomal protein S23, mitochondrial	RSM23	3135	S000003097	29.3806	29.5007	29.3699	29.3551	28.8972	28.9058	29.0059	29.1238	29.0925	29.2049	29.2419	29.1122	28.9553	29.0175	29.1184	28.9622	29	29	60.4	60.4	50.866	0	81.962	19	19	17	17	9	11	13	15	19	16	15	12	17	12	15	12	20	25	19	21	12
P40363	P40363	S-formylglutathione hydrolase		2149	S000003604	28.8424	28.9193	28.5979	28.4648	29.624	29.4555	29.4041	29.5483	28.6903	28.3885	28.5354	28.4964	29.8332	29.7026	29.8504	29.8575	13	13	54.8	54.8	33.934	0	97.243	8	7	7	6	8	9	9	10	9	9	7	7	10	9	8	8	9	7	9	7	13
P53738	P53738	Multifunctional methyltransferase subunit TRM112	TRM112	2943	S000005329	29.3771	29.2631	29.4343	29.1247	29.0808	29.0473	28.5403	28.4741	29.5535	29.867	29.7522	29.6234	28.8905	28.8754	28.822	28.4744	4	4	34.8	34.8	15.066	0	71.825	4	3	3	4	3	4	2	4	3	4	4	4	3	4	4	3	4	3	5	5	3
P38840	P38840	Aromatic amino acid aminotransferase 2	ARO9	1813	S000001179	28.3884	28.2989	28.7673	28.1664	29.6754	29.9698	29.9369	29.8162	27.7772	28.294	28.6402	28.24	29.971	30.0366	30.1162	30.0874	26	26	55.6	55.6	58.527	0	163.66	11	10	13	10	18	18	16	16	10	12	10	11	22	19	18	18	11	11	12	10	22
P38109	P38109	Putative serine carboxypeptidase YBR139W		1543	S000000343	28.9304	28.5718	28.6028	28.7462	29.9651	30.226	29.9399	30.0017	27.9774	27.7389	27.8943	27.9785	30.0497	29.6353	30.2061	29.7031	9	9	22.4	22.4	57.638	0	130.6	6	5	4	5	7	8	6	6	6	4	4	5	8	5	6	6	7	6	4	6	12
Q01802	Q01802	Aspartate aminotransferase, mitochondrial	AAT1	3152	S000001589	29.2019	29.0851	29.2652	29.0418	29.0093	29.1494	29.2112	28.9807	29.2918	29.3494	29.1345	29.262	28.8944	29.0924	29.049	29.0945	24	24	63.9	63.9	51.795	0	97.368	15	14	14	14	12	15	14	16	17	15	13	13	14	14	14	15	17	17	16	20	15
Q08742	Q08742	Thiosulfate sulfurtransferase RDL2, mitochondrial	RDL2	3906	S000005812	29.3014	29.3496	29.4017	29.3095	29.2064	29.3834	29.0734	28.9783	29.2822	29.3423	29.2468	29.1594	28.7709	28.7965	28.9713	28.4852	10	10	68.5	68.5	16.697	0	89.541	6	6	5	6	6	7	5	5	5	5	6	7	6	6	6	5	9	9	7	9	7
P12687	P12687	54S ribosomal protein L2, mitochondrial	MRP7	389	S000004950	29.5374	29.5287	29.473	29.3698	29.1029	29.099	29.23	29.3271	29.2321	29.2256	28.7717	28.9871	29.0666	28.7429	28.6416	28.7218	20	20	51.5	51.5	43.226	0	112.74	10	12	11	10	11	14	12	10	10	10	11	10	9	10	7	11	16	17	12	12	16
P53172	P53172	Protein SDS23	SDS23	2786	S000003024	29.5678	29.2952	29.0637	29.501	29.0231	28.7915	28.9683	28.9069	29.4848	29.3194	29.4099	29.1052	29.1493	28.6291	28.8179	29.0199	15	15	43.5	43.5	58.097	0	197.21	8	8	9	9	9	9	9	6	7	10	8	9	9	7	11	10	8	10	12	11	11
P14741	P14741	Translation initiation factor eIF-2B subunit alpha	GCN3	436	S000001734	29.5173	29.3793	29.3225	29.1788	28.9204	28.8274	28.8774	28.8451	29.4851	29.4335	29.2542	29.2837	29.0063	28.9074	28.9094	28.8789	16	16	56.4	56.4	34.025	0	323.31	8	8	10	8	10	9	8	9	12	9	8	9	10	9	7	10	8	10	13	10	11
P57744	P57744	Mitochondrial import inner membrane translocase subunit TIM8	TIM8	3093	S000007348	29.4374	29.4716	29.6053	29.3312	28.9777	29.2578	29.2046	28.8981	29.0663	29.4443	29.0742	28.9604	28.863	28.8079	28.8962	28.6788	8	8	95.4	95.4	9.7638	0	269.55	6	6	5	5	7	5	4	6	6	6	4	3	6	3	4	4	6	7	6	6	7
P53721	P53721	Respiratory supercomplex factor 2, mitochondrial	RCF2	2928	S000005301	29.5043	29.7636	29.5953	29.5308	29.0171	29.0562	28.9118	28.78	29.1058	29.2336	29.2168	29.1371	28.8671	28.8049	28.8959	28.5426	7	7	22.3	22.3	25.344	0	17.839	4	5	3	5	4	4	4	2	3	3	4	4	5	4	4	4	4	6	4	7	4
P53898	P53898	Protein NSG2	NSG2	3004	S000005100	28.8752	28.8393	28.9629	28.5605	29.4131	29.5324	29.1964	29.0031	28.657	28.9052	29.0796	29.107	29.3772	29.5834	29.631	29.1925	13	13	37.8	37.8	33.666	0	86.567	7	6	6	7	7	5	7	8	6	6	5	7	6	6	8	7	11	10	6	8	8
Q08954	Q08954	Smr domain-containing protein YPL199C	YPL199C	3937	S000006120	28.9915	29.092	29.0259	29.2544	28.7895	28.7647	29.2042	29.1825	29.3694	29.2492	29.6763	29.4853	28.7408	28.8562	29.2123	29.0045	11	11	43.3	43.3	26.757	0	113.11	10	8	8	7	9	6	8	6	7	9	8	8	7	8	7	7	12	9	9	10	11
P38203	P38203	U6 snRNA-associated Sm-like protein LSm2	LSM2	1594	S000000122	29.0597	29.3104	29.1272	29.1389	29.1256	29.2953	29.006	29.0585	29.2326	29.2277	29.2485	29.1308	29.0861	29.0889	28.9439	28.8156	6	6	57.9	57.9	11.163	0	54.336	3	4	5	5	4	5	5	5	5	3	5	3	4	5	5	5	4	5	7	8	5
P69771	P69771	Vacuolar protein-sorting-associated protein 46	DID2	3096	S000006435	29.369	29.1851	29.3755	29.1001	29.2916	29.4217	29.2814	29.3536	28.6154	28.7421	28.9528	29.106	28.7479	28.9823	29.2426	29.0943	13	13	54.4	54.4	23.091	0	104.83	7	7	7	8	6	7	5	7	7	7	8	9	6	8	7	6	10	8	10	8	7
P89105	P89105	RNA polymerase-associated protein CTR9	CTR9	3110	S000005505	29.0282	28.8561	28.4911	29.1077	29.161	29.3135	29.1142	29.2103	29.2253	29.2426	28.8873	29.0096	29.3518	29.2927	29.1976	29.3333	39	39	35.7	35.7	124.71	0	76.713	11	13	8	18	18	12	17	22	15	14	15	14	20	9	13	19	11	14	8	19	19
P39013	P39013	Actin cytoskeleton-regulatory complex protein END3	END3	1906	S000005028	29.1742	29.1436	29.0111	28.9756	29.09	29.3648	29.0968	29.0556	29.0313	29.1385	29.203	29.1167	29.1012	28.9241	29.2095	29.1726	25	25	69.6	69.6	40.297	0	123.09	9	11	14	9	8	10	13	10	14	9	9	9	10	7	9	10	14	13	13	13	10
P53551	P53551	Histone H1	HHO1	2908	S000006048	29.2233	29.3103	29.3671	29.5101	28.8975	28.8367	28.6543	28.7408	29.8206	29.8153	29.5752	29.7477	27.9808	28.7725	28.7682	28.6564	12	12	43.4	43.4	27.803	0	52.678	5	6	8	5	5	6	4	6	8	9	7	8	3	7	5	6	3	6	8	5	5
Q06106	Q06106	Multiple RNA-binding domain-containing protein 1	MRD1	3618	S000006316	29.7504	29.7821	29.8831	29.8596	28.5979	28.7608	28.6348	28.6237	30.19	30.2253	30.093	30.1592	27.5977	28.4452	27.5686	27.4281	43	43	51.2	51.2	101.12	0	273.39	21	23	24	25	13	10	15	16	26	23	23	31	9	11	8	9	22	29	27	29	13
P47124	P47124	Putative glycosyltransferase HOC1	HOC1	2533	S000003836	29.0624	28.8054	28.8998	28.782	29.4475	29.2632	29.0182	28.9873	28.9911	29.0124	28.943	28.9665	29.3615	29.4662	29.4397	29.1378	9	9	20.5	20.5	46.296	0	26.117	7	7	6	5	7	8	7	7	4	8	6	7	8	8	8	6	8	6	5	6	5
P25037	P25037	Ubiquitin carboxyl-terminal hydrolase 1	UBP1	731	S000002280	29.0821	29.1113	29.1383	29.1904	29.2883	29.2316	29.172	28.8386	29.0285	29.0916	29.1444	29.1863	28.8353	29.0879	29.1249	29.0241	26	26	36.2	36.2	92.768	0	199.09	12	13	14	15	15	13	13	16	11	15	10	14	16	12	10	12	13	16	18	17	16
P28625	P28625	Protein YIM1	YIM1	905	S000004760	29.0714	28.9909	28.8227	28.5983	29.4676	29.3941	29.44	29.1139	28.8852	28.8654	29.019	28.8382	29.1414	29.334	29.3383	29.2291	17	17	49.9	49.9	41.637	0	152.8	10	10	8	8	11	12	9	11	9	11	10	10	12	12	11	9	13	13	12	11	15
P48837	P48837	Nucleoporin NUP57	NUP57	2615	S000003351	29.1864	29.1167	29.0473	28.928	29.105	29.1773	29.0724	29.1915	29.1743	28.9438	29.0702	29.0865	29.2058	29.0271	29.0827	29.0627	15	15	26.6	26.6	57.498	0	120.42	8	8	10	7	8	7	8	9	7	8	6	7	8	9	10	11	8	6	8	7	8
P38351	P38351	RNA polymerase II-associated protein 1	PAF1	1682	S000000483	29.1219	29.0538	29.0762	28.9897	29.0813	29.316	29.1312	29.052	29.0161	28.8896	29.1745	29.1222	28.9854	29.13	29.1948	29.1351	20	20	49.9	49.9	51.8	0	165.18	8	11	8	9	10	10	9	6	9	10	10	11	10	8	11	10	10	16	8	13	14
P47006	P47006	DNA-directed RNA polymerase I subunit RPA34	RPA34	2468	S000003684	29.3447	29.1171	29.1684	29.5451	28.7297	28.7798	28.3996	28.6774	29.5593	29.7883	29.6024	29.7806	28.7692	28.6986	28.5221	28.8868	13	13	59.2	59.2	26.875	0	88.999	5	4	6	8	3	7	7	8	7	5	8	8	2	6	5	5	6	5	7	9	5
P46956	P46956	Inorganic phosphate transporter PHO86	PHO86	2444	S000003653	29.0701	29.4988	29.2681	29.4651	29.0638	28.2606	29.2583	29.2191	29.0146	29.237	29.0574	29.1436	29.1058	28.9439	28.6792	29.078	9	9	29.3	29.3	34.881	0	63.14	6	5	7	5	6	4	6	6	4	6	4	5	8	6	5	5	7	5	6	6	6
P24279	P24279	DNA replication licensing factor MCM3	MCM3	717	S000000758	29.3947	29.4	29.4986	29.3658	28.9046	29.0171	28.8172	28.8636	29.4283	29.4925	29.5154	29.4773	28.4501	28.5769	28.461	28.6965	37	37	47.3	47.3	107.52	0	231.35	20	19	23	21	17	18	17	19	21	22	24	23	13	16	18	17	21	18	23	23	18
P20485	P20485	Choline kinase	CKI1	591	S000004123	29.0988	29.0694	28.9176	28.6925	29.2329	29.3727	28.9817	28.9365	29.1741	28.8982	29.0419	28.9312	29.2992	29.1721	29.3249	29.1407	20	20	37.8	37.8	66.316	0	159.86	12	10	10	10	16	14	11	15	14	12	9	11	11	13	13	13	12	12	10	9	16
Q02875	Q02875	SMY2 homolog 2	SYH1	3214	S000006026	29.2775	29.2381	29.3267	29.1951	28.9361	29.1993	28.9419	28.8523	29.3122	29.354	29.1933	29.2735	28.633	28.9152	28.8273	28.8022	30	30	38.2	38.2	94.355	0	109.71	13	17	13	17	13	16	15	14	16	16	16	12	13	12	10	13	12	17	13	17	11
P12754	P12754	Translation initiation factor eIF-2B subunit delta	GCD2	394	S000003315	28.8923	29.2244	29.2136	29.2975	28.7718	28.9247	28.9412	29.0709	29.5101	29.3113	29.0879	29.1088	29.2093	28.9754	28.819	28.9008	18	18	30.3	30.3	70.851	0	179.57	10	8	11	11	8	8	12	11	13	11	8	9	11	10	7	13	13	10	13	12	7
Q03529	Q03529	Ceramide very long chain fatty acid hydroxylase SCS7	SCS7	3311	S000004885	29.1992	28.9258	29.2303	29.0707	29.1975	29.1585	29.1565	29.1362	29.0187	28.926	29.2683	29.0617	28.9611	29.0184	28.8676	29.0335	12	12	32.8	32.8	44.881	0	118.3	5	6	8	8	6	6	8	4	7	5	5	5	7	6	5	7	6	8	7	9	7
Q03434	Q03434	Transposon Ty1-ML2 Gag-Pol polyprotein;Capsid protein;Ty1 protease;Integrase;Reverse transcriptase/ribonuclease H	TY1B-ML2	3297	S000004503	30.1552	30.5274	29.7469	30.2421	29.4722	29.2574	27.8949	29.097	29.676	29.0632	29.1216	29.6554	27.9252	28.0484	28.1732	27.1029	1	0	1.4	0	198.57	0	89.742	58	63	56	52	47	45	48	46	56	58	57	52	41	38	43	35	5	4	4	4	4
P45818	P45818	ATP-dependent RNA helicase ROK1	ROK1	2415	S000003139	29.4672	29.3919	29.4914	29.4389	28.4415	28.7758	28.7105	28.4168	29.7958	29.8822	29.9191	29.7578	28.1238	28.7814	28.6997	28.0407	28	28	50	50	63.652	0	191.44	15	14	14	14	8	10	9	10	20	14	14	18	7	10	10	6	15	13	16	14	7
P38825	P38825	Protein TOM71	TOM71	1807	S000001159	29.1667	28.8718	29.1558	28.8285	28.8491	28.909	28.9418	28.6852	29.2348	29.3094	29.3398	29.1582	29.0689	29.1354	29.1633	29.3125	27	27	41.3	41.3	71.855	0	202.35	11	17	12	7	12	8	12	12	14	16	11	13	12	14	15	13	11	19	14	9	13
P25631	P25631	Ankyrin repeat-containing protein YCR051W		827	S000000647	29.2791	29.4192	29.3241	29.0861	28.8971	28.8854	28.8438	28.7044	29.5026	29.6718	29.4069	29.194	28.766	28.8398	28.6383	28.5606	11	11	91.9	91.9	24.694	0	323.31	5	8	7	8	5	6	7	7	6	7	9	8	6	6	5	6	13	11	13	10	8
P17157	P17157	Cyclin-dependent protein kinase PHO85	PHO85	505	S000005952	29.0738	29.2187	29.1951	28.928	29.2176	29.2441	29.2686	29.1858	28.8473	28.7768	28.8217	28.8127	29.1085	29.2999	28.9468	29.072	13	13	39.3	39.3	34.906	0	49.163	10	8	8	11	8	9	11	11	8	6	7	8	10	8	7	9	8	9	8	9	6
P38131	P38131	Probable mannosyltransferase KTR4	KTR4	1554	S000000403	28.8852	28.8234	28.6561	28.6046	29.522	29.6136	29.4398	29.3224	27.9925	28.5262	28.4606	28.4079	29.6562	29.7378	29.7169	29.6512	21	21	48.3	48.3	54.555	0	108.53	9	12	13	10	14	13	14	16	6	11	8	9	14	16	15	17	11	15	13	15	16
Q99216	Q99216	Pre-rRNA-processing protein PNO1	PNO1	4330	S000005671	29.7367	29.6369	30.0076	29.9662	27.7363	28.1705	27.7419	27.8053	30.3231	30.4598	30.5608	30.6534	27.9323	28.1101	27.9653	28.1857	12	12	41.6	41.6	30.331	0	30.717	11	6	8	9	5	6	3	6	10	8	8	8	6	7	5	6	12	9	7	12	5
Q02455	Q02455	Protein MLP1	MLP1	3176	S000001803	29.1072	29.0645	29.0322	28.8881	29.0117	29.0848	28.9252	28.8704	29.2742	29.1788	29.1714	28.9799	29.073	29.2571	29.0699	29.0013	78	78	46.3	46.3	218.45	0	309.82	19	27	24	24	23	23	26	22	23	28	35	29	26	31	33	20	18	28	26	25	23
P40563	P40563	Altered inheritance of mitochondria protein 21	AIM21	2238	S000001442	28.952	28.9618	29.0439	28.8448	29.4302	29.4218	29.4342	29.3386	28.7157	28.5651	28.7557	28.8229	29.1283	29.1163	29.2417	29.2134	31	31	55.2	55.2	74.762	0	297.46	12	12	16	15	18	15	18	17	14	12	14	13	15	17	15	14	12	13	15	16	19
P33328	P33328	Synaptobrevin homolog 2	SNC2	1242	S000005854	29.4615	29.3791	29.3853	28.7923	28.9915	29.2365	29.1438	28.8043	29.2744	28.9887	28.6203	28.6551	29.349	29.3498	28.658	28.8737	6	5	53	53	12.957	0	118.03	3	5	4	3	5	5	5	4	3	3	4	6	3	4	4	4	4	6	5	2	5
P53890	P53890	Bud neck protein 5	BNI5	2997	S000005110	29.2052	29.2392	29.3416	29.4781	28.9465	29.0868	29.05	29.0266	29.1144	29.2213	29.4022	29.1976	28.5481	28.6971	28.6118	28.6885	26	26	67	67	49.694	0	323.31	10	15	15	12	15	13	13	13	13	14	17	14	9	11	12	9	11	16	16	13	16
P41056	P41056	60S ribosomal protein L33-B	RPL33B	2277	S000005760	30.9647	31.2363	31.4079	31.2003	30.2811	30.5547	30.4673	30.2722	31.3412	31.8066	31.7628	31.7493	30.4365	NaN	30.8977	30.4239	2	2	15.9	15.9	12.168	0	18.892	4	5	5	5	5	5	3	4	4	5	6	5	5	4	6	5	2	3	3	3	2
P51998	P51998	54S ribosomal protein YmL6, mitochondrial	YML6	2678	S000004487	29.4771	29.4749	29.5858	29.5291	29.1961	29.1016	29.0803	29.0411	29.2488	29.2775	29.4111	29.3844	26.9126	28.5897	28.8131	28.5162	18	18	51	51	31.969	0	105.97	10	12	12	10	9	9	9	9	11	11	11	11	6	9	6	10	11	14	13	10	8
P47035	P47035	Nucleolar protein NET1	NET1	2482	S000003612	28.7297	28.8981	28.994	29.1169	28.9226	29.2226	28.9112	29.1312	28.9817	29.0154	29.0903	29.2374	28.9754	29.1736	29.0915	29.0891	39	39	33.6	33.6	128.53	0	138.86	9	14	11	18	13	13	18	14	17	12	14	19	16	17	19	17	9	15	11	16	13
Q08581	Q08581	Kinetochore protein SLK19	SLK19	3884	S000005721	28.9464	29.0668	28.9154	28.8746	29.0949	29.3445	28.9289	29.0909	28.9632	28.9625	29.0296	28.9824	29.0102	29.0675	29.159	29.1131	36	36	48.1	48.1	95.379	0	118.08	15	13	9	14	14	16	13	16	17	14	16	15	15	14	13	16	15	12	9	13	15
P52490	P52490	Ubiquitin-conjugating enzyme E2 13	UBC13	2683	S000002499	29.0965	28.8507	28.698	28.7534	29.1026	29.2611	28.9898	29.0112	29.0627	29.1001	29.3449	29.2673	28.8741	28.963	29.0143	29.1508	4	4	28.8	28.8	17.468	0	16.714	4	4	3	4	4	3	3	2	4	4	3	4	3	4	2	4	4	4	3	4	3
P36081	P36081	Uncharacterized protein YKL077W	YKL077W	1417	S000001560	29.0495	29.1402	28.9804	29.1557	28.9022	29.3299	28.8627	28.9534	29.1648	29.1314	29.1499	28.9769	29.0919	28.7724	29.0238	28.8314	13	13	29.1	29.1	46.036	0	68.676	7	8	9	6	6	5	10	8	5	8	5	9	6	9	9	8	7	9	10	6	7
P39985	P39985	DNA polymerase V	POL5	2012	S000000781	29.087	29.034	29.1999	29.458	28.5873	28.0588	28.9147	28.7391	29.3744	29.3988	29.3432	29.5811	29.0432	28.721	28.9754	28.8935	35	35	37	37	115.89	0	113.93	13	19	19	23	16	9	20	17	20	24	18	22	19	16	12	20	15	20	22	29	15
Q92331	Q92331	Vacuolar protein sorting-associated protein 5	VPS5	4319	S000005595	28.4238	28.9301	28.6482	28.8849	29.3232	29.5258	29.301	29.549	28.3045	28.3764	28.3909	28.1948	29.4341	29.7522	29.6911	29.6763	33	33	55.1	55.1	76.483	0	258.33	9	11	9	14	16	18	18	16	13	8	7	8	20	19	19	16	9	13	9	14	19
P38345	P38345	Succinate dehydrogenase assembly factor 4, mitochondrial	SDH8	1678	S000000473	28.8011	28.6008	28.6497	28.5577	29.7193	29.9044	29.4342	29.4792	28.1661	28.1949	28.3092	28.1162	29.6987	29.5299	29.7071	29.536	8	8	58.7	58.7	15.504	0	79.687	7	6	5	5	6	6	5	6	4	6	6	5	7	7	8	6	10	7	6	6	8
P40040	P40040	Protein THO1	THO1	2048	S000000865	29.0743	29.0761	28.8487	28.7258	29.1949	29.1703	28.7562	29.0072	29.0068	29.1802	29.1126	28.9968	28.9467	29.0805	29.2202	28.975	16	16	75.2	75.2	24.137	0	189.34	7	5	5	7	10	7	6	9	6	6	8	7	6	5	7	9	7	6	6	6	10
Q05123	Q05123	Actin-like protein ARP9	ARP9	3541	S000004636	29.1059	29.0741	29.1254	29.0487	28.8401	28.9119	28.6676	28.6724	29.358	29.3532	29.2712	29.2967	28.8711	28.9478	28.976	28.8468	19	19	44.5	44.5	53.074	0	164.64	6	9	9	9	10	12	8	10	8	11	11	11	10	10	10	9	8	12	11	11	11
P11655	P11655	Guanine nucleotide-exchange factor SEC12	SEC12	370	S000005309	28.7073	28.5656	28.6273	28.8136	29.2316	29.3555	29.5395	29.6429	28.3936	28.2496	28.3869	28.3342	29.7157	29.6955	29.5295	29.5669	15	15	49.3	49.3	51.607	0	173.75	8	7	10	7	10	11	10	10	8	8	8	8	11	10	11	12	8	9	11	8	12
Q06338	Q06338	Protein BCP1	BCP1	3659	S000002769	29.008	28.8206	28.9957	29.4344	28.8325	29.0275	28.7909	28.7923	29.4967	29.5661	29.467	29.4692	28.6671	28.5447	28.6405	28.7529	13	13	51.9	51.9	32.661	0	114.48	9	8	9	5	7	5	6	6	9	7	10	8	6	7	7	6	11	10	10	8	11
P53730	P53730	Dol-P-Man:Man(7)GlcNAc(2)-PP-Dol alpha-1,6-mannosyltransferase	ALG12	2936	S000005313	28.4962	28.7252	28.81	28.22	29.5608	29.619	29.471	29.378	28.1762	28.482	28.2401	27.8831	29.8564	29.9328	29.8629	29.5425	10	10	17.6	17.6	62.672	0	52.54	6	5	7	6	9	7	9	8	5	7	4	4	8	10	9	6	5	4	5	5	11
P50109	P50109	Protein PSP2	PSP2	2655	S000004479	28.9206	28.9398	28.8873	29.0062	29.0226	28.8201	29.19	29.2155	28.932	28.8873	28.9211	29.0842	29.0406	29.1446	29.0144	29.2021	23	23	37.6	37.6	65.583	0	260.88	10	11	9	12	13	9	11	9	11	9	10	9	12	12	12	13	9	12	8	10	14
P39998	P39998	Enhancer of mRNA-decapping protein 3	EDC3	2020	S000000741	29.1222	28.9791	29.2252	28.9117	28.8599	29.1639	28.754	28.7345	29.084	29.2275	29.3953	29.2993	28.8331	28.7652	29.0747	28.7978	17	17	37.6	37.6	61.339	0	149.71	11	13	9	12	8	9	9	12	8	8	8	13	7	10	11	12	16	13	10	14	9
Q12386	Q12386	Actin-like protein ARP8	ARP8	4163	S000005667	29.0483	28.8188	29.1155	28.9983	29.0988	29.1303	29.119	29.1109	28.844	28.8581	28.8753	28.956	29.0017	29.0364	29.0815	29.0107	27	27	42	42	100.21	0	206.79	16	18	17	18	18	17	15	20	12	17	13	17	12	17	15	15	20	25	21	23	19
P38251	P38251	Replication factor C subunit 5	RFC5	1627	S000000291	29.3309	29.2296	29.1926	29.2082	28.9912	29.0554	28.8505	28.8601	28.9272	28.9728	28.8538	29.1876	29.0038	28.8869	28.9679	28.5698	15	15	46.3	46.3	39.941	0	128.89	9	9	9	9	9	9	7	9	8	8	7	12	8	7	9	7	11	10	11	13	11
P09032	P09032	Translation initiation factor eIF-2B subunit gamma	GCD1	275	S000005786	28.95	28.8574	28.828	29.0152	28.748	28.9911	28.6372	28.6319	29.2925	29.4353	29.4983	29.2913	28.8368	28.8771	29.1404	29.0397	20	20	37.7	37.7	65.699	0	178.93	9	9	11	10	7	8	11	11	13	11	12	12	11	9	11	14	10	10	11	14	7
Q02795	Q02795	Dolichyl-diphosphooligosaccharide--protein glycosyltransferase subunit SWP1	SWP1	3206	S000004757	28.662	28.7805	28.8848	29.1145	29.3048	29.0801	29.396	29.6225	28.9814	28.9346	27.9361	28.3692	29.4854	29.3302	28.6441	29.5341	7	7	22.4	22.4	31.653	0	70.165	3	5	4	4	4	3	6	5	3	4	3	5	5	3	3	5	3	6	5	5	5
P40506	P40506	Phosphopantothenate--cysteine ligase CAB2	CAB2	2200	S000001345	29.1354	28.9659	29.002	28.9602	29.3542	29.222	29.2414	29.1449	28.7132	28.613	29.001	28.7843	29.0729	28.8781	28.971	28.9879	20	20	64.1	64.1	41.866	0	114.71	10	7	7	12	11	10	15	12	10	9	8	9	11	8	8	12	9	9	10	14	11
P34220	P34220	Deoxyribonuclease Tat-D		1297	S000000151	29.0473	29.0965	28.8733	28.7472	29.3132	29.3651	28.995	29.005	28.9569	28.9502	28.9564	28.7575	29.0442	29.1738	28.9509	28.7926	23	23	66.5	66.5	47.389	0	106.27	8	10	10	11	13	12	14	14	11	11	9	7	13	11	10	12	9	8	11	11	16
P43561	P43561	Iron transport multicopper oxidase FET5	FET5	2361	S000001853	28.805	28.9216	28.7914	29.073	28.9425	29.1175	29.1226	29.034	28.7327	28.8516	28.6914	28.747	29.2361	29.3309	29.3694	29.2503	19	19	37.6	37.6	70.879	0	106.74	10	10	9	10	11	11	12	11	8	7	8	9	11	10	11	12	12	11	11	11	12
P46959	P46959	tRNA (adenine(58)-N(1))-methyltransferase catalytic subunit TRM61	GCD14	2447	S000003661	29.3551	29.0588	29.1591	29.2375	28.5842	28.8248	28.745	28.575	29.3142	29.2809	29.4334	29.4957	28.7542	28.7749	28.6252	28.753	18	18	50.7	50.7	43.919	0	124.72	11	11	7	10	7	7	11	10	10	8	11	10	6	7	8	8	15	12	11	13	9
P53332	P53332	Phosphopantetheine adenylyltransferase	CAB4	2888	S000003509	28.8295	28.9321	28.9033	28.7659	29.1534	29.0875	29.1611	29.1032	28.5829	28.8598	28.8609	28.7756	29.2193	29.2215	29.2838	29.2048	18	18	72.5	72.5	34.306	0	99.372	8	11	13	12	9	8	12	14	9	11	9	9	12	11	10	14	7	12	14	13	11
P32902	P32902	37S ribosomal protein MRP4, mitochondrial	MRP4	1200	S000000996	29.5063	29.4595	29.4007	29.3642	29.0521	29.079	28.9457	28.78	29.0403	28.9468	28.9702	29.1738	28.4897	28.7406	28.4348	28.5496	21	21	54.1	54.1	44.151	0	79.111	9	14	11	15	12	10	8	12	10	10	8	10	12	10	5	11	9	16	14	16	11
P36101	P36101	tRNA threonylcarbamoyladenosine dehydratase 2	TCD2	1428	S000001510	29.1404	29.1381	29.1829	28.9712	28.8762	29.0576	28.5736	28.6111	29.0173	29.2003	29.3362	29.2622	28.6491	28.9681	29.1925	28.7283	22	22	51	51	50.265	0	156.63	11	11	13	11	11	13	10	12	9	13	9	9	11	11	9	12	12	14	12	14	13
Q12009	Q12009	tRNA (guanine-N(7)-)-methyltransferase	TRM8	3962	S000002360	29.1122	29.1301	29.2722	29.2181	28.4506	28.4457	28.4828	28.5982	29.5281	29.5698	29.7168	29.53	28.6671	28.8904	28.5877	28.6856	13	13	46.2	46.2	33.391	0	90.466	6	9	6	8	10	8	7	7	11	9	9	5	8	7	7	5	5	8	3	8	8
Q05778	Q05778	Proteasome chaperone 1	PBA1	3568	S000004189	28.575	28.5994	28.6164	28.516	29.5042	29.4618	29.3103	29.2844	28.4211	28.5019	28.6842	28.4349	29.4368	29.6008	29.4911	29.4464	10	10	43.5	43.5	30.695	0	47.866	8	8	8	9	9	9	9	10	9	8	7	6	9	9	8	9	8	9	8	10	11
P23291	P23291	Casein kinase I homolog 1	YCK1	685	S000001177	28.8992	29.0111	29.0374	28.7781	29.0701	29.4921	29.0446	29.1064	28.8158	28.7489	28.9349	28.9369	28.9072	28.9345	29.1787	28.9733	13	13	29.6	29.6	61.714	0	135.91	11	12	10	12	11	9	13	13	11	11	11	13	9	11	11	15	8	8	7	12	9
P49626	P49626	60S ribosomal protein L4-B	RPL4B	2627	S000002419	31.2784	30.8954	31.3274	31.7417	29.7519	30.732	NaN	30.9076	31.424	31.7292	30.5701	30.9994	31.1322	31.0347	29.9091	30.4219	4	4	4.4	4.4	39.062	0	29.377	19	18	17	16	21	23	17	15	19	21	21	20	16	19	22	17	3	4	7	4	5
P47127	P47127	Altered inheritance of mitochondria protein 24, mitochondrial	AIM24	2535	S000003841	29.2621	29.1007	29.0821	29.1587	29.1549	29.1837	29.2173	28.9446	29.0494	28.7933	29.0401	28.8382	28.7518	28.5974	28.9257	28.6767	20	20	55.3	55.3	44.427	0	108.15	10	12	12	15	11	12	11	12	11	10	12	12	11	12	11	13	15	13	12	17	12
P40469	P40469	DNA repair/transcription protein MET18/MMS19	MET18	2174	S000001390	29.1414	29.1639	29.0827	29.1189	28.8234	28.8772	29.0237	28.9225	29.0479	28.9641	29.1337	29.0573	28.8341	28.8989	28.7466	28.9292	28	28	31	31	117.88	0	68.996	15	15	12	14	9	9	15	16	12	11	10	12	11	12	11	12	14	15	13	15	9
P40517	P40517	Ran-specific GTPase-activating protein 2	YRB2	2208	S000001325	29.2216	28.9588	28.8838	29.1572	29.0609	29.0202	29.0068	28.8714	29.0532	29.1418	28.8416	28.9588	28.9866	28.7649	28.9189	28.9113	19	19	59	59	36.054	0	208.92	10	10	11	12	13	11	11	12	9	7	13	11	12	11	11	11	10	10	12	12	14
P39719	P39719	Flavin carrier protein 2	FLC2	1965	S000000049	28.44	28.2849	28.3686	28.4283	29.6754	29.5535	29.6597	29.7482	27.7905	27.8359	28.2963	27.9675	29.9943	29.8351	30.0338	29.8276	24	24	35.6	35.6	87.468	0	323.31	7	9	7	9	14	8	16	11	6	4	5	4	12	16	12	11	8	11	9	10	17
P23202	P23202	Transcriptional regulator URE2	URE2	679	S000005173	28.8161	28.8309	29.099	28.9867	29.2692	28.9418	29.3089	29.181	28.5877	28.6327	28.7448	28.7539	29.1402	28.8633	29.1564	29.3902	13	13	39.8	39.8	40.27	0	212.24	5	6	6	9	5	4	7	9	5	6	7	7	7	6	7	9	6	6	7	11	6
Q05040	Q05040	Factor arrest protein 8	FAR8	3538	S000004631	28.7952	28.6496	28.7999	28.4764	29.4704	29.6177	29.116	29.2722	28.6601	28.4077	28.1936	28.3214	29.5329	29.4377	29.6073	29.3011	26	26	49.3	49.3	59.3	0	184.86	10	10	8	11	14	13	19	13	10	12	8	12	15	17	10	16	11	11	9	11	16
P20433	P20433	DNA-directed RNA polymerase II subunit RPB4	RPB4	580	S000003676	29.0792	28.9229	29.1882	28.8701	28.9912	29.0739	28.7129	28.5724	29.1634	29.4219	29.3761	29.21	28.4792	28.8767	28.9312	28.7576	11	11	65.6	65.6	25.414	0	175.96	5	4	6	6	5	7	4	4	6	7	8	9	4	6	5	6	6	5	6	6	7
P32591	P32591	SWI/SNF complex subunit SWI3	SWI3	1106	S000003712	29.1987	29.1649	29.0904	28.9132	28.8879	28.9837	28.8951	28.8429	29.1851	29.0675	29.0797	29.1175	28.8099	28.8407	28.8047	28.7375	37	37	51.9	51.9	92.925	0	166.77	17	17	17	20	19	16	16	17	22	17	19	19	18	18	14	19	17	15	16	20	19
P48567	P48567	tRNA pseudouridine synthase 4	PUS4	2606	S000005236	28.9578	28.9511	29.097	29.1326	28.7366	28.7725	28.9321	28.8287	29.249	29.205	29.1526	29.2274	28.8684	28.749	29.0042	28.6821	27	27	74.2	74.2	45.273	0	281.94	15	13	15	13	10	14	15	10	18	14	14	16	11	15	12	17	16	17	17	13	10
P32794	P32794	ATPase family gene 2 protein	AFG2	1153	S000004389	29.2526	29.0994	29.25	29.0781	28.6456	28.8458	28.4613	28.4528	29.3772	29.3506	29.3307	29.3069	28.7271	28.9158	28.8335	28.6096	26	26	44.2	44.2	84.747	0	167.31	14	14	14	18	12	11	11	15	14	17	19	18	11	13	12	15	18	15	16	17	11
Q06078	Q06078	U3 small nucleolar RNA-associated protein 21	UTP21	3610	S000004401	29.2157	29.2858	29.3267	29.4478	28.0591	27.9113	28.548	28.5107	29.6179	29.7166	29.5945	29.5436	28.4746	28.8438	28.6372	28.7807	37	37	46.8	46.8	104.79	0	166.36	13	11	16	20	6	6	9	14	18	22	18	21	12	12	12	17	14	13	17	22	7
P40070	P40070	U6 snRNA-associated Sm-like protein LSm4	LSM4	2067	S000000914	29.0273	29.1357	29.2018	28.8303	28.7699	29.1299	28.8013	28.8264	29.3118	28.985	29.0899	29.0913	28.8328	28.7889	28.9252	28.7615	4	4	18.7	18.7	21.276	0	14.93	4	4	3	3	4	4	3	4	3	4	4	3	4	3	3	4	4	4	3	2	5
P38234	P38234	Protein RFS1	RFS1	1613	S000000256	28.3817	28.6155	28.5034	28.8497	29.2907	29.0106	29.3227	29.4222	28.5698	28.7447	28.718	28.7197	29.3002	29.241	29.3004	29.5045	12	12	71.4	71.4	22.921	0	264.66	4	6	5	6	9	8	7	7	7	7	5	6	7	5	7	8	6	7	6	8	11
P16370	P16370	DNA-directed RNA polymerase II subunit RPB3	RPB3	479	S000001283	28.9658	28.8956	28.9404	28.8276	28.9549	29.0464	29.006	28.8483	28.9992	29.2074	29.2232	29.075	28.948	28.7908	29.0843	28.6788	12	12	50.3	50.3	35.297	0	229.56	9	7	8	7	9	6	8	6	6	5	8	7	8	7	5	6	9	9	10	12	11
Q06704	Q06704	Golgin IMH1	IMH1	3733	S000004300	29.298	28.9428	28.9258	28.9931	29.0765	29.3082	28.9855	29.0354	28.8479	28.7094	28.9366	28.7789	28.8478	28.9501	29.0532	28.7723	47	47	50.1	50.1	105.22	0	108.61	22	19	14	22	21	22	23	20	18	17	14	21	22	15	18	19	23	21	14	24	19
Q12341	Q12341	Histone acetyltransferase type B catalytic subunit	HAT1	4140	S000005922	28.9558	28.8141	28.8922	28.6925	29.1166	29.3007	29.1778	29.0983	28.7571	28.8525	28.592	28.5788	29.1561	29.1671	29.2958	29.0045	19	19	50.5	50.5	43.872	0	92.315	9	15	14	14	11	11	13	12	11	11	11	10	12	14	14	13	10	18	16	18	12
Q12091	Q12091	Damage response protein 1	DAP1	4006	S000006091	29.0561	29.241	29.2173	29.0224	29.221	28.9811	29.22	29.2275	28.3084	28.3898	28.4327	28.5048	29.1181	29.1857	28.8933	29.432	9	9	83.6	83.6	16.757	0	109.87	6	7	7	7	5	5	6	7	5	6	5	5	5	6	3	6	5	7	6	8	5
P46669	P46669	DNA-directed RNA polymerase I subunit RPA43	RPA43	2422	S000005867	29.3078	29.2014	29.1725	29.5	28.5061	28.6588	28.401	27.9716	29.7532	29.9094	29.8094	29.942	28.2852	28.5557	28.2781	28.1562	16	16	55.5	55.5	36.224	0	137.13	9	11	10	9	7	8	5	6	9	10	10	10	7	9	7	6	12	12	13	10	6
P40056	P40056	Golgi to ER traffic protein 2	GET2	2060	S000000885	29.2805	28.9343	28.9076	28.1808	29.0726	29.4927	29.0937	28.7861	28.8767	28.981	29.3237	29.1776	28.7514	28.8835	29.0837	28.5728	9	9	33	33	31.493	0	73.921	6	3	4	2	4	5	3	4	4	5	3	3	5	4	3	4	9	4	5	2	5
P25359	P25359	Exosome complex component RRP43	RRP43	768	S000000631	29.0343	29.2356	27.697	29.0584	29.0259	29.4832	28.9197	29.0731	29.2506	28.9579	28.9849	29.2214	28.9237	28.968	28.7648	28.7471	14	14	43.1	43.1	44.011	0	96.657	6	8	3	8	6	6	5	8	8	6	6	7	5	5	7	4	6	10	2	7	5
Q05979	Q05979	Kynureninase	BNA5	3599	S000004221	28.5462	28.3513	28.6667	28.6916	29.336	29.3526	29.6892	29.7982	28.0872	27.7891	28.0207	27.9266	29.8134	29.7223	29.5876	29.9302	14	14	46.1	46.1	51.031	0	96.962	7	7	6	5	11	8	8	8	6	8	5	5	8	10	9	9	7	8	7	5	16
Q02725	Q02725	Vacuolar transporter chaperone 3	VTC3	3190	S000005940	28.9892	28.931	28.8234	28.8914	29.7232	29.7519	29.5636	29.6396	27.3947	28.005	27.8737	27.8507	29.404	29.4855	29.5116	29.4608	33	33	41.3	41.3	96.552	0	244.14	16	19	12	14	18	23	23	24	6	12	12	10	16	22	18	20	18	19	11	13	21
Q07807	Q07807	mRNA-binding protein PUF3	PUF3	3800	S000003936	29.0472	29.0692	29.1162	29.1922	29.1183	29.2336	29.0422	29.1228	28.9099	28.925	28.7381	28.8694	28.6607	28.6467	28.864	28.7208	25	25	35	35	98.067	0	195.24	15	14	15	14	16	13	15	12	13	14	13	13	14	13	15	11	16	16	16	14	14
P48445	P48445	Biotin--protein ligase;Biotin--[methylmalonyl-CoA-carboxytransferase] ligase;Biotin--[propionyl-CoA-carboxylase [ATP-hydrolyzing]] ligase;Biotin--[methylcrotonoyl-CoA-carboxylase] ligase;Biotin--[acetyl-CoA-carboxylase] ligase	BPL1	2595	S000002300	28.8986	28.7852	28.9093	28.8204	28.9563	28.9626	29.1678	28.8961	28.8771	28.7376	28.9533	29.045	28.9832	29.0637	29.0273	29.1638	25	25	46.5	46.5	76.362	0	130.63	9	12	13	9	12	12	13	13	11	12	14	12	13	13	11	11	9	13	17	10	14
Q99312	Q99312	IMP-specific 5-nucleotidase 1	ISN1	4343	S000005681	28.635	28.7731	28.6017	28.6347	29.5721	29.4219	29.3591	29.4775	28.0897	28.2184	28.1842	28.1873	29.4519	29.5801	29.5716	29.4801	22	22	61.1	61.1	51.329	0	323.31	11	10	10	9	15	16	15	13	10	8	10	10	16	15	14	13	12	11	11	11	19
Q03768	Q03768	Protein GIR2	GIR2	3353	S000002559	29.1587	29.0516	29.1632	29.0377	28.5849	28.6732	28.7753	28.5193	29.2894	29.2237	29.2567	29.351	28.6226	28.8357	28.7879	28.9032	12	12	38.9	38.9	31.03	0	55.393	8	9	8	7	8	8	7	8	9	8	10	10	6	6	8	5	10	9	9	8	8
P36000	P36000	AP-1 complex subunit beta-1	APL2	1371	S000001618	28.912	28.8211	28.9498	28.7363	28.8871	29.0426	29.2079	29.2086	28.8474	28.6925	28.6887	28.7342	29.1724	29.0433	29.0403	29.2215	29	29	42.6	42.6	81.868	0	99.397	10	15	18	18	17	15	15	16	14	17	16	15	22	14	12	14	10	20	20	21	20
Q12387	Q12387	N-terminal acetyltransferase B complex subunit MDM20	MDM20	4164	S000005436	29.0758	29.0451	29.1156	28.7931	29.0259	28.8544	28.7627	28.6558	29.0434	29.0789	29.0771	29.0576	28.8457	28.8918	29.0837	28.7383	28	28	35.7	35.7	92.808	0	67.736	17	18	14	18	15	14	14	17	19	12	12	16	18	12	12	16	17	20	20	20	15
P08018	P08018	MAP kinase kinase PBS2	PBS2	257	S000003664	28.8866	28.6817	28.9042	28.7639	29.0398	29.1102	29.027	28.7379	28.6962	28.8775	28.7199	28.7554	29.1922	29.2761	29.2303	29.1915	20	20	41.8	41.8	72.719	0	295.12	9	10	13	11	12	12	12	12	11	11	13	12	15	14	12	14	9	12	12	11	13
P29496	P29496	Minichromosome maintenance protein 5	MCM5	931	S000004264	29.4257	29.3027	29.3521	29.2157	28.8661	29.0685	28.7738	28.7977	29.1649	29.1806	29.2699	29.2978	28.3996	28.168	28.3443	28.403	33	33	52.8	52.8	86.41	0	119.48	15	20	20	19	15	13	16	15	16	20	21	21	11	11	10	12	16	20	21	21	15
P38281	P38281	Actin patches distal protein 1	APD1	1641	S000000355	28.9996	28.985	28.7851	29.0732	28.8274	28.8842	29.1761	28.9959	28.7217	28.5763	28.8683	28.7426	29.144	29.1298	28.95	29.1607	15	15	52.5	52.5	35.758	0	43.733	10	8	10	9	10	11	11	10	9	10	7	9	10	11	12	11	9	10	9	9	9
P53929	P53929	Uncharacterized protein YNL108C		3025	S000005052	28.6596	28.9692	29.0759	28.7447	28.905	28.9794	28.8059	28.1132	28.967	29.1105	29.1786	28.9097	29.1048	29.1789	29.2534	29.0502	15	15	65.6	65.6	30.748	0	76.397	7	8	6	4	7	8	5	5	8	7	8	6	7	6	10	7	8	9	6	4	5
P40540	P40540	ER membrane protein complex subunit 5	EMC5	2222	S000001289	29.0354	29.097	29.0955	29.0395	28.9993	29.1197	28.8188	29.2429	28.6313	28.8901	28.9749	28.9964	28.73	28.6628	28.8108	28.8218	5	5	50.4	50.4	15.907	0	66.139	4	4	4	3	3	5	2	3	3	4	4	3	3	3	4	5	3	4	4	3	3
[truncated: 2,584 more rows]
[truncated: 11 more columns]

## Sheet: 4D_Dataset
Significant	-LOG(P-value)	Difference	Majority protein IDs	Protein names	Gene names	id	Proteasome	UPR target	Ribosome	cytosolic protein folding	special case	MS/MS count RPN4_0h_1	MS/MS count RPN4_0h_2	MS/MS count RPN4_0h_3	MS/MS count RPN4_0h_4	MS/MS count wt_0h_1	MS/MS count wt_0h_2	MS/MS count wt_0h_3	MS/MS count wt_0h_4	log2 LFQ intensity RPN4_0h_1	log2 LFQ intensity RPN4_0h_2	log2 LFQ intensity RPN4_0h_3	log2 LFQ intensity RPN4_0h_4	log2 LFQ intensity wt_0h_1	log2 LFQ intensity wt_0h_2	log2 LFQ intensity wt_0h_3	log2 LFQ intensity wt_0h_4
[truncated: 3,084 more rows]

[truncated: 2 more sheets: 5F_Dataset, S3_Dataset]
