# Supplementary material for: The proteasome biogenesis regulator Rpn4 cooperates with the unfolded protein response to promote ER stress resistance
Source: eLife. 2019 Mar 13;8:e43244. doi: 10.7554/eLife.43244 (PMC6415940; doi:10.7554/eLife.43244)
Supplement: Supplementary file 4. [file elife-43244-supp4.xlsx]

## Sheet: proteasome subunits
ORF name	Gene name	Detected	Subcomplex	Description
YBL041W	PRE7	yes	20S	Beta 6 subunit of the 20S proteasome
YDL007W	RPT2	yes	19S	One of six ATPases of the 19S regulatory particle of the 26S proteasome involved in the degradation of ubiquitinated substrates; required for normal peptide hydrolysis by the core 20S particle
YDL097C	RPN6	yes	19S	Essential, non-ATPase regulatory subunit of the 26S proteasome lid required for the assembly and activity of the 26S proteasome; the human homolog (S9 protein) partially rescues Rpn6p depletion
YDL147W	RPN5	yes	19S	Subunit of the COP9 signalosome (CSN) and non-ATPase regulatory subunit of the 26S proteasome lid, similar to mammalian p55 subunit and to another S. cerevisiae regulatory subunit, Rpn7p; Rpn5p is an essential protein
YDR363W-A	SEM1	no	19S	Component of the lid subcomplex of the regulatory subunit of the 26S proteasome; involved in mRNA export mediated by the TREX-2 complex (Sac3p-Thp1p); ortholog of human DSS1
YDR394W	RPT3	yes	19S	One of six ATPases of the 19S regulatory particle of the 26S proteasome involved in the degradation of ubiquitinated substrates; substrate of N-acetyltransferase B
YDR427W	RPN9	yes	19S	Non-ATPase regulatory subunit of the 26S proteasome, has similarity to putative proteasomal subunits in other species; null mutant is temperature sensitive and exhibits cell cycle and proteasome assembly defects
YER012W	PRE1	yes	20S	Beta 4 subunit of the 20S proteasome; localizes to the nucleus throughout the cell cycle
YER021W	RPN3	yes	19S	Essential, non-ATPase regulatory subunit of the 26S proteasome lid, similar to the p58 subunit of the human 26S proteasome; temperature-sensitive alleles cause metaphase arrest, suggesting a role for the proteasome in cell cycle control
YER094C	PUP3	yes	20S	Beta 3 subunit of the 20S proteasome involved in ubiquitin-dependent catabolism; human homolog is subunit C10
YFR004W	RPN11	yes	19S	Metalloprotease subunit of the 19S regulatory particle of the 26S proteasome lid; couples the deubiquitination and degradation of proteasome substrates; involved, independent of catalytic activity, in fission of mitochondria and peroxisomes
YFR050C	PRE4	yes	20S	Beta 7 subunit of the 20S proteasome
YFR052W	RPN12	yes	19S	Subunit of the 19S regulatory particle of the 26S proteasome lid; synthetically lethal with RPT1, which is an ATPase component of the 19S regulatory particle; physically interacts with Nob1p and Rpn3p
YGL011C	SCL1	yes	20S	Alpha 1 subunit of the 20S proteasome involved in the degradation of ubiquitinated substrates; 20S proteasome is the core complex of the 26S proteasome; essential for growth; detected in the mitochondria
YGL048C	RPT6	yes	19S	One of six ATPases of the 19S regulatory particle of the 26S proteasome involved in the degradation of ubiquitinated substrates; bound by ubiquitin-protein ligases Ubr1p and Ufd4p; localized mainly to the nucleus throughout the cell cycle
YGR135W	PRE9	yes	20S	Alpha 3 subunit of the 20S proteasome, the only nonessential 20S subunit; may be replaced by the alpha 4 subunit (Pre6p) under stress conditions to create a more active proteasomal isoform
YGR253C	PUP2	yes	20S	Alpha 5 subunit of the 20S proteasome involved in ubiquitin-dependent catabolism; human homolog is subunit zeta
YHR027C	RPN1	yes	19S	Non-ATPase base subunit of the 19S regulatory particle of the 26S proteasome; may participate in the recognition of several ligands of the proteasome; contains a leucine-rich repeat (LRR) domain, a site for protein-protein interactions
YHR200W	RPN10	yes	19S	Non-ATPase base subunit of the 19S regulatory particle (RP) of the 26S proteasome; N-terminus plays a role in maintaining the structural integrity of the RP; binds selectively to polyubiquitin chains; homolog of the mammalian S5a protein
YIL075C	RPN2	yes	19S	Subunit of the 26S proteasome, substrate of the N-acetyltransferase Nat1p
YJL001W	PRE3	yes	20S	Beta 1 subunit of the 20S proteasome, responsible for cleavage after acidic residues in peptides
YKL145W	RPT1	yes	19S	One of six ATPases of the 19S regulatory particle of the 26S proteasome involved in the degradation of ubiquitinated substrates; required for optimal CDC20 transcription; interacts with Rpn12p and Ubr1p; mutant has aneuploidy tolerance
YLR421C	RPN13	yes	19S	Subunit of the 19S regulatory particle of the 26S proteasome lid; acts as a ubiquitin receptor for the proteasome; null mutants accumulate ubiquitinated Gcn4p and display decreased 26S proteasome stability
YML092C	PRE8	yes	20S	Alpha 2 subunit of the 20S proteasome
YMR314W	PRE5	yes	20S	Alpha 6 subunit of the 20S proteasome
YOL038W	PRE6	yes	20S	Alpha 4 subunit of the 20S proteasome; may replace alpha 3 subunit (Pre9p) under stress conditions to create a more active proteasomal isoform; GFP-fusion protein relocates from cytosol to the mitochondrial surface upon oxidative stress
YOR117W	RPT5	yes	19S	One of six ATPases of the 19S regulatory particle of the 26S proteasome involved in the degradation of ubiquitinated substrates; recruited to the GAL1-10 promoter region upon induction of transcription; similar to human TBP1
YOR157C	PUP1	yes	20S	Beta 2 subunit of the 20S proteasome; endopeptidase with trypsin-like activity that cleaves after basic residues; synthesized as a proprotein before being proteolytically processed for assembly into 20S particle; human homolog is subunit Z
YOR259C	RPT4	yes	19S	One of six ATPases of the 19S regulatory particle of the 26S proteasome involved in degradation of ubiquitinated substrates; contributes preferentially to ERAD; required for spindle pole body duplication; mainly nuclear localization
YOR261C	RPN8	yes	19S	Essential, non-ATPase regulatory subunit of the 26S proteasome; has similarity to the human p40 proteasomal subunit and to another S. cerevisiae regulatory subunit, Rpn11p
YOR362C	PRE10	yes	20S	Alpha 7 subunit of the 20S proteasome
YPR103W	PRE2	yes	20S	Beta 5 subunit of the 20S proteasome, responsible for the chymotryptic activity of the proteasome
YPR108W	RPN7	yes	19S	Essential, non-ATPase regulatory subunit of the 26S proteasome, similar to another S. cerevisiae regulatory subunit, Rpn5p, as well as to mammalian proteasome subunits
